# Supplementary material for: AAK1‐like: A putative pseudokinase with potential roles in cargo uptake in bloodstream form Trypanosoma brucei parasites
Source: J Eukaryot Microbiol. 2023 Aug 7;70(6):e12994. doi: 10.1111/jeu.12994 (PMC10952953; doi:10.1111/jeu.12994)
Supplement: Supplementary file 2 — Table S1. Homology analysis of kinetoplastid NAK‐like protein kinases. [file JEU-70-0-s001.xlsx]

## Sheet: Overview
TableS1. Genomes used for homology searching and results
Sheet 1: Genomes used for homology searching
Sheet 2: BLAST results using H. sapiens AAK1 as query
Sheet 3: BLAST results using T. brucei AAK1L1 as query
Sheet 4: BLAST results using T. brucei NekL as query

## Sheet: Genomes
Short name	Long Name	Supergroup	Subgroup	Strain	Version	Source	Website	Date	Notes
Acastellanii	Acanthamoeba castellanii	Amoebozoa	Discosea	Neff	33	AmoebaDB	http://amoebadb.org/common/downloads/	2017-09-08
Athaliana	Arabidopsis thaliana	Archaeplastida			TAIR10	JGI-Phytozome	http://genome.jgi.doe.gov/Phytozome/Phytozome.download.html	2017-09-07
Bayalai	Blechomonas ayalai	Excavata		B08-376	33	TriTrypDB	http://tritrypdb.org/common/downloads/	2017-09-08
Bnatans	Bigelowiella natans	SAR	Cercozoa	CCMP2755	1	JGI	http://genome.jgi.doe.gov/Bigna1/Bigna1.download.html	2017-09-08
Bsaltans	Bodo saltans	Excavata				Ensembl	http://protists.ensembl.org/Bodo_saltans/Info/Index	2017-09-07
Celegans	Caenorhabditis elegans	Opist	Metazoa			Wormbase	ftp://ftp.wormbase.org/pub/wormbase/species/c_elegans/sequence/protein/	2017-09-07	canonical bioproject current protein'
Cfasciculata	Crithidia fasciculata	Excavata		Cf-Cl	33	TriTrypDB	http://tritrypdb.org/common/downloads/	2017-09-08
Cmerolae	Cyanidioschizon merolae	Archaeplastida	Red Algae	10D	ASM9120v1	Ensembl	http://plants.ensembl.org/Cyanidioschyzon_merolae/Info/Index	2017-09-07
Creinhardtii	Chlamydomonas reinhardtii	Archaeplastida	Green Algae	281	5.5	JGI-Phytozome	http://genome.jgi.doe.gov/Phytozome/Phytozome.download.html	2017-09-07
Cvelia	Chromera velia	SAR	Colpodella	CCMP2878	33	CryptoDB	http://cryptodb.org/common/downloads/	2017-09-08
Ddiscoideum	Dictyostelium discoideum	Amoebozoa	Evosea			DictyBase	http://dictybase.org/db/cgi-bin/dictyBase/download/blast_databases.pl	2017-09-07
Emonterogeii	Endotrypanum monterogeii	Excavata	Trypanosomatids	LV88	33	TriTrypDB	http://tritrypdb.org/common/downloads/	2017-09-08
Esiliculosus	Ectocarpus siliculosus	SAR	Phaeophyte				https://bioinformatics.psb.ugent.be/gdb/ectocarpus/	2017-09-08
Gintestinalis	Giardia intestinalis	Excavata		AWB	34	GiardiaDB	http://giardiadb.org/common/downloads/Current_Release/	2017-10-02
Jlibera	Jakoba libera	Excavata				NCBI	https://www.ncbi.nlm.nih.gov/nucest/?term=Jakoba	2017-09-08	Translated ESTs
Laethiopica	Leishmania aethiopica	Excavata	Trypanosomatids	L147	34	TriTrypDB	http://tritrypdb.org/common/downloads/	2017-11-29
Larabica	Leishmania arabica	Excavata	Trypanosomatids	LEM1108	34	TriTrypDB	http://tritrypdb.org/common/downloads/	2017-11-29
Lbraziliensis-2903	Leishmania braziliensis	Excavata	Trypanosomatids	MHOMBR75M2903	34	TriTrypDB	http://tritrypdb.org/common/downloads/	2017-11-29
Lbraziliensis-2904	Leishmania braziliensis	Excavata	Trypanosomatids	MHOMBR75M2904	34	TriTrypDB	http://tritrypdb.org/common/downloads/	2017-11-29
Ldonovani	Leishmania donovani	Excavata	Trypanosomatids	BPK282A1	33	TriTrypDB	http://tritrypdb.org/common/downloads/	2017-09-08
Lenriettii	Leishmania enrietti	Excavata	Trypanosomatids	LEM3045	34	TriTrypDB	http://tritrypdb.org/common/downloads/	2017-11-29
Lgerbilli	Leishmania gerbilli	Excavata	Trypanosomatids	LEM452	34	TriTrypDB	http://tritrypdb.org/common/downloads/	2017-11-29
Lgigantea	Lottia gigantea	Opist	Metazoa		1	JGI	http://genome.jgi.doe.gov/Lotgi1/Lotgi1.download.html	2017-09-07	Filtered models only
Lglobosa	Lotharella globosa	SAR	Cercozoa	CCCM811		MMETSP	https://imicrobe.us/combined_assembly/view/61	2017-09-08	Combines MMETSP assemblies 0111 and 0112
Lhyalospora	Lichtheimia hyalospora	Opist	Zygomycota	FSU10163	1	JGI	https://genome.jgi.doe.gov/Lichy1/Lichy1.download.html	2017-09-07	Filtered models only
Linfantum	Leishmania infantum	Excavata	Trypanosomatids	JPCM5	34	TriTrypDB	http://tritrypdb.org/common/downloads/	2017-11-29
Lmajor	Leishmania major	Excavata	Trypanosomatids	Frieldin	33	TriTrypDB	http://tritrypdb.org/common/downloads/	2017-09-08
Lmajor-SD75	Leishmania major	Excavata	Trypanosomatids	SD75	34	TriTrypDB	http://tritrypdb.org/common/downloads/	2017-11-29
Lmajor-V39c5	Leishmania major	Excavata	Trypanosomatids	V39c5	34	TriTrypDB	http://tritrypdb.org/common/downloads/	2017-11-29
Lmexicana	Leishmania mexicana	Excavata	Trypanosomatids	MHOMGT2001U1103	33	TriTrypDB	http://tritrypdb.org/common/downloads/	2017-09-08
Lpanamensis	Leishmania panamensis	Excavata	Trypanosomatids	MHOMCOL81L13	34	TriTrypDB	http://tritrypdb.org/common/downloads/	2017-11-29
Lpictus	Litonotus pictus	SAR	Ciliata	P1		MMETSP	https://imicrobe.us/sample/view/1777	2017-09-08	MMETSP0209
Lpyrrhocoris	Leptomonas pyrrhocoris	Excavata	Trypanosomatids	H10	33	TriTrypDB	http://tritrypdb.org/common/downloads/	2017-09-08
Lseymouri	Leishmania seymouri	Excavata	Trypanosomatids	ATCC30220	34	TriTrypDB	http://tritrypdb.org/common/downloads/	2017-11-29
Lsp	Leishmania spp.	Excavata	Trypanosomatids	MARLEM2494	34	TriTrypDB	http://tritrypdb.org/common/downloads/	2017-11-29
Ltarentolae	Leishmania tarentolae	Excavata	Trypanosomatids	ParrotTarII	34	TriTrypDB	http://tritrypdb.org/common/downloads/	2017-11-29
Ltropica	Leishmania tropica	Excavata	Trypanosomatids	L590	34	TriTrypDB	http://tritrypdb.org/common/downloads/	2017-11-29
Lturanica	Leishmania turanica	Excavata	Trypanosomatids	LEM423	34	TriTrypDB	http://tritrypdb.org/common/downloads/	2017-11-29
Mbalamuthi	Mastigamoeba balamuthi	Amoebozoa	Evosea			NCBI/Personal communication		2017-09-07
Mjakobiformis	Malawimonas jakobiformis	Excavata				NCBI	https://www.ncbi.nlm.nih.gov/nucest/?term=Malawimonas	2017-09-08	ESTs (translate first)
Mmusculus	Mus musculus	Opist	Metazoa		GRCm38.p5	NCBI	https://www.ncbi.nlm.nih.gov/genome?term=mus%20musculus	2017-09-07
Monocercomonoides	Monocoercomonoides	Excavata				NCBI/Personal communication		2017-09-07
Ngruberi	Naegleria gruberi	Excavata	Heterolobosea		1	JGI	http://genome.jgi.doe.gov/Naegr1/Naegr1.download.html	2017-09-07	Filtered models only
Perkinsela	Perkinsela	Excavata				NCBI	https://www.ncbi.nlm.nih.gov/genome/39782	2017-09-07
Phytomonas	Phytomonas sp.	Excavata				NCBI	https://www.ncbi.nlm.nih.gov/genome/33979	2017-09-07
Ppatens	Physcomitrella patens	Archaeplastida			3.3	JGI-Phytozome	http://genome.jgi.doe.gov/Phytozome/Phytozome.download.html	2017-09-07
Psojae	Phythophthora sojae	SAR	Oomycota		3	JGI	http://genome.jgi.doe.gov/Physo3/Physo3.download.html	2017-09-08
Ramericana	Reclinomonas americana	Excavata				NCBI	https://www.ncbi.nlm.nih.gov/nucest/?term=Reclinomonas	2017-09-08	Translated ESTs
Scerevisiae	Saccharomyces cerevisiae	Opist		S288c	R64	NCBI	https://www.ncbi.nlm.nih.gov/genome?term=saccharomyces%20cerevisiae	2017-09-07
Secuadoriensis	Seculamonas ecuadoriensis	Excavata				NCBI	https://www.ncbi.nlm.nih.gov/nucest/?term=Seculamonas	2017-09-08	Translated ESTs
Skawagutii	Symbiodinium kawagutii	SAR	Dinoflagellata		1		http://web.malab.cn/symka_new/download.jsp	2017-09-08
Slipophora	Stachyamoeba lipophora	Excavata				NCBI	https://www.ncbi.nlm.nih.gov/nucest/?term=Stachyamoeba	2017-09-08	Translated ESTs
Smarylandensis	Sawyeria marylandensis	Excavata				NCBI	https://www.ncbi.nlm.nih.gov/nucest/?term=Sawyeria	2017-09-08	Translated ESTs
Spombe	Schizosaccharomyces pombe	Opist	Dikarya		1	JGI	http://genome.jgi.doe.gov/Schpo1/Schpo1.download.html	2017-09-07	Filtered models only
Tbrucei-Lister	Trypanosoma brucei	Excavata	Trypanosomatids	Lister427	34	TriTrypDB	http://tritrypdb.org/common/downloads/	2017-11-29
Tbrucei-gambiense	Trypanosoma brucei	Excavata	Trypanosomatids	gambienseDAL972	34	TriTrypDB	http://tritrypdb.org/common/downloads/	2017-11-29
Tcongolense	Trypanosoma congolense	Excavata	Trypanosomatids	IL3000	33	TriTrypDB	http://tritrypdb.org/common/downloads/	2017-09-08
Tcruzi	Trypanosoma cruzi	Excavata	Trypanosomatids	Dm28c	33	TriTrypDB	http://tritrypdb.org/common/downloads/	2017-09-08
Tcruzi-Esmeraldo	Trypanosoma cruzi	Excavata	Trypanosomatids	CLBrener	34	TriTrypDB	http://tritrypdb.org/common/downloads/	2017-11-29
Tcruzi-NonEsmeraldo	Trypanosoma cruzi	Excavata	Trypanosomatids	CLBrenerNon-Esmeraldo	34	TriTrypDB	http://tritrypdb.org/common/downloads/	2017-11-29
Tcruzi-Sylvio	Trypanosoma cruzi	Excavata	Trypanosomatids	SylvioX10-1	34	TriTrypDB	http://tritrypdb.org/common/downloads/	2017-11-29
Tcruzi-marinkellei	Trypanosoma cruzi	Excavata	Trypanosomatids	marinkelleiB7	34	TriTrypDB	http://tritrypdb.org/common/downloads/	2017-11-29
Tevansi	Trypanosoma evansi	Excavata	Trypanosomatids	STIB805	34	TriTrypDB	http://tritrypdb.org/common/downloads/	2017-11-29
Tfoetus	Tritrichomonas foetus	Excavata	Trypanosomatids	K	ASM183968v1	NCBI	https://www.ncbi.nlm.nih.gov/genome/?term=txid1144522[orgn]	2017-09-07
Tgondii-ME49	Toxoplasma gondii	SAR	Apicomplexa	ME49	33	ToxoDB	http://toxodb.org/common/downloads/	2017-09-08
Tgrayi	Trypanosoma grayi	Excavata	Trypanosomatids	ANR4	34	TriTrypDB	http://tritrypdb.org/common/downloads/	2017-11-29
Tpyriformis	Trimastix pyriformis	Excavata				NCBI	https://www.ncbi.nlm.nih.gov/nucest/?term=Trimastix	2017-09-08	Translated ESTs
Trangeli	Trypanosoma rangeli	Excavata	Trypanosomatids	SC58	34	TriTrypDB	http://tritrypdb.org/common/downloads/	2017-11-29
Ttheileri	Trypanosoma rangeli	Excavata	Trypanosomatids			NCBI			NCBI BLAST portal used
Tthermophila	Tetrahymena thermophila	SAR	Ciliata			TGD	http://ciliate.org/index.php/home/downloads	2017-09-08
Tvaginalis	Trichomonas vaginalis	Excavata		G3	33	TrichDB		2017-09-08
Tvivax	Trypanosoma vivax	Excavata	Trypanosomatids	Y486	34	TriTrypDB	http://tritrypdb.org/common/downloads/	2017-11-29
Vbrassicaformis	Vitrella brassicaformis	SAR	Colpodella	CCMP3155	33	CryptoDB	http://cryptodb.org/common/downloads/	2017-09-08

## Sheet: HsAAK1BLAST
Query ID	Query Databse	Target Database	Fwd Hit ID	Fwd Hit Evalue	First Positive Rev Hit ID	First Positive Rev Hit Evalue	First Negative Rev Hit ID	First Negative Rev Hit Evalue	Evalue Diff Between Pos and Neg Hits	Notes	Tree Label
NP_055726.3	Hsapiens	Acastellanii	ACA1_356540-t26_1-p1 | transcript=ACA1_356540-t26_1 | gene=ACA1_356540 | organism=Acanthamoeba_castellanii_str._Neff | gene_product=protein serine/threonine kinase | transcript_product=protein serine/threonine kinase | location=KB007831:39411-39758(-) | protein_length=81 | sequence_SO=supercontig | SO=protein_coding	4.38e-18	NP_060063.2 BMP-2-inducible protein kinase isoform b [Homo sapiens]	2.4e-18	XP_011511728.1 PREDICTED: cyclin-G-associated kinase isoform X2 [Homo sapiens]	1.31e-15	2.73628		Acanthamoeba castelanii AAK1L1
NP_055726.3	Hsapiens	Acastellanii	ACA1_364490-t26_1-p1 | transcript=ACA1_364490-t26_1 | gene=ACA1_364490 | organism=Acanthamoeba_castellanii_str._Neff | gene_product=protein kinase domain containing protein | transcript_product=protein kinase domain containing protein | location=KB008073:119529-122379(-) | protein_length=678 | sequence_SO=supercontig | SO=protein_coding	4.03e-66	NP_055726.3 AP2-associated protein kinase 1 [Homo sapiens]	3.13e-66	XP_011511727.1 PREDICTED: cyclin-G-associated kinase isoform X1 [Homo sapiens]	2.09e-62	3.824		Acanthamoeba castelanii AAK1L2
NP_055726.3	Hsapiens	Acastellanii	ACA1_090960-t26_1-p1 | transcript=ACA1_090960-t26_1 | gene=ACA1_090960 | organism=Acanthamoeba_castellanii_str._Neff | gene_product=protein kinase | transcript_product=protein kinase | location=KB008103:23065-24914(-) | protein_length=360 | sequence_SO=supercontig | SO=protein_coding	2.02e-56	NP_060063.2 BMP-2-inducible protein kinase isoform b [Homo sapiens]	5.07e-60	XP_011511733.1 PREDICTED: cyclin-G-associated kinase isoform X8 [Homo sapiens]	1.06e-60	0.680701		Acanthamoeba castelanii AAK1L3
NP_055726.3	Hsapiens	Athaliana	AT2G32850.2 pacid=19640222 transcript=AT2G32850.2 locus=AT2G32850 ID=AT2G32850.2.TAIR10 annot-version=TAIR10	2.44e-66	NP_055726.3 AP2-associated protein kinase 1 [Homo sapiens]	1.79e-65	XP_011511727.1 PREDICTED: cyclin-G-associated kinase isoform X1 [Homo sapiens]	2.79e-60	5.19367		Arabidopsis thaliana AAK1L1
NP_055726.3	Hsapiens	Athaliana	AT2G32850.1 pacid=19640223 transcript=AT2G32850.1 locus=AT2G32850 ID=AT2G32850.1.TAIR10 annot-version=TAIR10	2.11e-66	NP_055726.3 AP2-associated protein kinase 1 [Homo sapiens]	1.58e-65	XP_011511727.1 PREDICTED: cyclin-G-associated kinase isoform X1 [Homo sapiens]	2.68e-60	5.22816		Arabidopsis thaliana AAK1L2
NP_055726.3	Hsapiens	Bayalai	rna_Baya_113_0020-1-p1 | transcript=rna_Baya_113_0020-1 | gene=Baya_113_0020 | organism=Blechomonas_ayalai_B08-376 | gene_product=protein kinase_ putative | transcript_product=protein kinase_ putative | location=Baya_113:8874-10757(-) | protein_length=627 | sequence_SO=contig | SO=protein_coding	2.91e-27	NP_055726.3 AP2-associated protein kinase 1 [Homo sapiens]	2.49e-26	NP_005246.2 cyclin-G-associated kinase isoform 1 [Homo sapiens]	5.95e-19	7.37763		Blechomonas ayalai AAK1L1
NP_055726.3	Hsapiens	Bayalai	rna_Baya_117_0230-1-p1 | transcript=rna_Baya_117_0230-1 | gene=Baya_117_0230 | organism=Blechomonas_ayalai_B08-376 | gene_product=protein kinase_ putative | transcript_product=protein kinase_ putative | location=Baya_117:58069-58739(-) | protein_length=223 | sequence_SO=contig | SO=protein_coding	9.79e-29	NP_060063.2 BMP-2-inducible protein kinase isoform b [Homo sapiens]	2.33e-31	XP_011511733.1 PREDICTED: cyclin-G-associated kinase isoform X8 [Homo sapiens]	2.99e-28	3.10777	Gene model modified	Blechomonas ayalai AAK1L2
NP_055726.3	Hsapiens	Bnatans								Negative; not found using TbAAK1L1
NP_055726.3	Hsapiens	Bsaltans	CUG87906 pep supercontig:BSAL:BS_scaffold405:39786:40823:1 gene:BSAL_12630 transcript:CUG87906 gene_biotype:protein_coding transcript_biotype:protein_coding description:protein kinase_ putative	1.43e-34	NP_055726.3 AP2-associated protein kinase 1 [Homo sapiens]	1.53e-34	XP_011511730.1 PREDICTED: cyclin-G-associated kinase isoform X4 [Homo sapiens]	2.64e-26	8.23842		Bodo saltans AAK1L2
NP_055726.3	Hsapiens	Bsaltans	CUF96038 pep supercontig:BSAL:BS_scaffold1415:7249:8640:1 gene:BSAL_67865 transcript:CUF96038 gene_biotype:protein_coding transcript_biotype:protein_coding description:protein kinase_ putative	1.72e-33	XP_011530404.1 PREDICTED: BMP-2-inducible protein kinase isoform X3 [Homo sapiens]	2.88e-33	XP_011511727.1 PREDICTED: cyclin-G-associated kinase isoform X1 [Homo sapiens]	8.4e-29	4.46503		Bodo saltans AAK1L1
NP_055726.3	Hsapiens	Celegans	F35G12.3a wormpep=CE00971 gene=WBGene00004762 locus=sel-5 status=Confirmed uniprot=G5ECQ3 insdc=CAA86326.1 product="Serine\/threonine-protein kinase sel-5"	2.83e-74	NP_055726.3 AP2-associated protein kinase 1 [Homo sapiens]	8.23e-73	XP_011511728.1 PREDICTED: cyclin-G-associated kinase isoform X2 [Homo sapiens]	7.62e-44	28.9665		Caenorhabditis elegans AAK1L1
NP_055726.3	Hsapiens	Celegans	F35G12.3b wormpep=CE00972 gene=WBGene00004762 locus=sel-5 status=Confirmed uniprot=G5ECQ3 insdc=CAA86332.1 product="Serine\/threonine-protein kinase sel-5"	5.28e-76	NP_055726.3 AP2-associated protein kinase 1 [Homo sapiens]	1.06e-74	XP_011511727.1 PREDICTED: cyclin-G-associated kinase isoform X1 [Homo sapiens]	2.24e-44	30.3232		Caenorhabditis elegans AAK1L2
NP_055726.3	Hsapiens	Cfasciculata	CFAC1_240039500.1-p1 | transcript=CFAC1_240039500.1 | gene=CFAC1_240039500 | organism=Crithidia_fasciculata_strain_Cf-Cl | gene_product=protein kinase_ putative | transcript_product=protein kinase_ putative | location=CfaC1_24:1157054-1159189(-) | protein_length=711 | sequence_SO=chromosome | SO=protein_coding	4.74e-28	NP_055726.3 AP2-associated protein kinase 1 [Homo sapiens]	1.12e-28	XP_011511727.1 PREDICTED: cyclin-G-associated kinase isoform X1 [Homo sapiens]	1.01e-20	7.95456		Crithidia fasciculata AAK1L1
NP_055726.3	Hsapiens	Cfasciculata	CFAC1_290027700.1-p1 | transcript=CFAC1_290027700.1 | gene=CFAC1_290027700 | organism=Crithidia_fasciculata_strain_Cf-Cl | gene_product=protein kinase_ putative | transcript_product=protein kinase_ putative | location=CfaC1_29:668129-669148(+) | protein_length=339 | sequence_SO=chromosome | SO=protein_coding	2.79e-39	NP_055726.3 AP2-associated protein kinase 1 [Homo sapiens]	5.38e-39	XP_005272327.1 PREDICTED: cyclin-G-associated kinase isoform X10 [Homo sapiens]	7.08e-38	1.11915		Crithidia fasciculata AAK1L2
NP_055726.3	Hsapiens	Cmerolae								Negative; not found using TbAAK1L1
NP_055726.3	Hsapiens	Creinhardtii	Cre07.g323100.t1.1 pacid=30775102 transcript=Cre07.g323100.t1.1 locus=Cre07.g323100 ID=Cre07.g323100.t1.1.v5.5 annot-version=v5.5	2.15e-48	NP_055726.3 AP2-associated protein kinase 1 [Homo sapiens]	1.23e-49	XP_011511727.1 PREDICTED: cyclin-G-associated kinase isoform X1 [Homo sapiens]	4.81e-51	1.40682		Chlamydomonas reinhardtii AAK1L1
NP_055726.3	Hsapiens	Cvelia	Cvel_17414.t1-p1 | transcript=Cvel_17414.t1 | gene=Cvel_17414 | organism=Chromera_velia_CCMP2878 | gene_product=Probable serine/threonine-protein kinase_ putative | transcript_product=Probable serine/threonine-protein kinase_ putative | location=Cvel_scaffold1387:21679-29607(-) | protein_length=859 | sequence_SO=supercontig | SO=protein_coding	6.39e-50	NP_055726.3 AP2-associated protein kinase 1 [Homo sapiens]	1.87e-51	XP_011511728.1 PREDICTED: cyclin-G-associated kinase isoform X2 [Homo sapiens]	2.26e-51	0.0816127		Chromera velia AAK1L1
NP_055726.3	Hsapiens	Ddiscoideum	DDB0229347|DDB_G0276461 |Protein|gene: DDB_G0276461 on chromosome: 2 position 6904331 to 6906829	3.48e-70	NP_055726.3 AP2-associated protein kinase 1 [Homo sapiens]	4.87e-69	XP_011511727.1 PREDICTED: cyclin-G-associated kinase isoform X1 [Homo sapiens]	1.43e-54	14.4668		Dictyostelium discoideum AAK1L1
NP_055726.3	Hsapiens	Ddiscoideum	DDB0229350|DDB_G0280111 |Protein|gene: DDB_G0280111 on chromosome: 3 position 2948944 to 2952761	6.01e-73	NP_055726.3 AP2-associated protein kinase 1 [Homo sapiens]	1.63e-72	XP_011511727.1 PREDICTED: cyclin-G-associated kinase isoform X1 [Homo sapiens]	6.06e-61	11.5711		Dictyostelium discoideum AAK1L2
NP_055726.3	Hsapiens	Emonterogeii	EMOLV88_150013700.1-p1 | transcript=EMOLV88_150013700.1 | gene=EMOLV88_150013700 | organism=Endotrypanum_monterogeii_strain_LV88 | gene_product=protein kinase_ putative | transcript_product=protein kinase_ putative | location=EmoLV88_15:318618-320603(-) | protein_length=661 | sequence_SO=chromosome | SO=protein_coding	1.28e-31	NP_055726.3 AP2-associated protein kinase 1 [Homo sapiens]	1.99e-30	XP_011511727.1 PREDICTED: cyclin-G-associated kinase isoform X1 [Homo sapiens]	3.96e-21	9.29965		Endotrypanum monterogeii AAK1L1
NP_055726.3	Hsapiens	Esiliculosus								TbAAK1L1 identifies possible homologue
NP_055726.3	Hsapiens	Gintestinalis	GL50803_12223-t26_1-p1 | transcript=GL50803_12223-t26_1 | gene=GL50803_12223 | organism=Giardia_Assemblage_A_isolate_WB | gene_product=Kinase_ NAK | transcript_product=Kinase_ NAK | location=GLCHR04:2089746-2091674(+) | protein_length=642 | sequence_SO=chromosome | SO=protein_coding | is_pseudo=false	1.96e-41	NP_055726.3 AP2-associated protein kinase 1 [Homo sapiens]	1.19e-39	XP_011511727.1 PREDICTED: cyclin-G-associated kinase isoform X1 [Homo sapiens]	3.21e-38	1.43159		Giardia intestinalis AAK1L1
NP_055726.3	Hsapiens	Jlibera								Negative; not found using TbAAK1L1
NP_055726.3	Hsapiens	Laethiopica	LAEL147_000216100.1-p1 | transcript=LAEL147_000216100.1 | gene=LAEL147_000216100 | organism=Leishmania_aethiopica_L147 | gene_product=protein kinase_ putative | transcript_product=protein kinase_ putative | location=LaeL147_15:313137-315122(-) | protein_length=661 | sequence_SO=chromosome | SO=protein_coding	9.08e-31	NP_055726.3 AP2-associated protein kinase 1 [Homo sapiens]	7.4e-30	XP_011511727.1 PREDICTED: cyclin-G-associated kinase isoform X1 [Homo sapiens]	1.14e-18	11.1859		Leishmania aethiopica AAK1L1
NP_055726.3	Hsapiens	Laethiopica	LAEL147_000702700.1-p1 | transcript=LAEL147_000702700.1 | gene=LAEL147_000702700 | organism=Leishmania_aethiopica_L147 | gene_product=protein kinase_ putative | transcript_product=protein kinase_ putative | location=LaeL147_34:7917-8939(+) | protein_length=340 | sequence_SO=chromosome | SO=protein_coding	1.54e-38	NP_055726.3 AP2-associated protein kinase 1 [Homo sapiens]	3.38e-38	XP_011511728.1 PREDICTED: cyclin-G-associated kinase isoform X2 [Homo sapiens]	5.33e-36	2.19774		Leishmania aethiopica AAK1L2
NP_055726.3	Hsapiens	Larabica	LARLEM1108_150013400.1-p1 | transcript=LARLEM1108_150013400.1 | gene=LARLEM1108_150013400 | organism=Leishmania_arabica_strain_LEM1108 | gene_product=protein kinase_ putative | transcript_product=protein kinase_ putative | location=LarLEM1108_15:321145-323148(-) | protein_length=667 | sequence_SO=chromosome | SO=protein_coding	5.81e-31	NP_055726.3 AP2-associated protein kinase 1 [Homo sapiens]	2.25e-30	XP_011511727.1 PREDICTED: cyclin-G-associated kinase isoform X1 [Homo sapiens]	2.98e-19	11.1207		Leishmania arabica AAK1L1
NP_055726.3	Hsapiens	Larabica	LARLEM1108_340005500.1-p1 | transcript=LARLEM1108_340005500.1 | gene=LARLEM1108_340005500 | organism=Leishmania_arabica_strain_LEM1108 | gene_product=protein kinase_ putative | transcript_product=protein kinase_ putative | location=LarLEM1108_34:9726-10403(+) | protein_length=225 | sequence_SO=chromosome | SO=protein_coding	3.34e-25	NP_055726.3 AP2-associated protein kinase 1 [Homo sapiens]	6.95e-29	XP_011511733.1 PREDICTED: cyclin-G-associated kinase isoform X8 [Homo sapiens]	2.64e-27	1.57914	Gene model modified	Leishmania arabica AAK1L2
NP_055726.3	Hsapiens	Lbraziliensis-2903	LBRM2903_150015900.1-p1 | transcript=LBRM2903_150015900.1 | gene=LBRM2903_150015900 | organism=Leishmania_braziliensis_MHOM/BR/75/M2903 | gene_product=protein kinase_ putative | transcript_product=protein kinase_ putative | location=LbrM2903_15:409535-411559(+) | protein_length=674 | sequence_SO=chromosome | SO=protein_coding	5.91e-31	NP_055726.3 AP2-associated protein kinase 1 [Homo sapiens]	1.27e-29	XP_011511727.1 PREDICTED: cyclin-G-associated kinase isoform X1 [Homo sapiens]	4.62e-19	10.5588		Leishmania braziliensis M2903 AAK1L1
NP_055726.3	Hsapiens	Lbraziliensis-2903	LBRM2903_200007900.1-p1 | transcript=LBRM2903_200007900.1 | gene=LBRM2903_200007900 | organism=Leishmania_braziliensis_MHOM/BR/75/M2903 | gene_product=protein kinase_ putative | transcript_product=protein kinase_ putative | location=LbrM2903_20.1:99203-100225(+) | protein_length=340 | sequence_SO=chromosome | SO=protein_coding	1.59e-38	NP_055726.3 AP2-associated protein kinase 1 [Homo sapiens]	6.33e-38	XP_011511730.1 PREDICTED: cyclin-G-associated kinase isoform X4 [Homo sapiens]	2.34e-38	0.431726		Leishmania braziliensis M2903 AAK1L2
NP_055726.3	Hsapiens	Lbraziliensis-2904	LbrM.15.0790:mRNA-p1 | transcript=LbrM.15.0790:mRNA | gene=LbrM.15.0790 | organism=Leishmania_braziliensis_MHOM/BR/75/M2904 | gene_product=protein kinase_ putative | transcript_product=protein kinase_ putative | location=LbrM.15:318149-320173(+) | protein_length=674 | sequence_SO=chromosome | SO=protein_coding	4.96e-31	NP_055726.3 AP2-associated protein kinase 1 [Homo sapiens]	1.13e-29	NP_005246.2 cyclin-G-associated kinase isoform 1 [Homo sapiens]	4.33e-19	10.5844		Leishmania braziliensis M2904 AAK1L1
NP_055726.3	Hsapiens	Lbraziliensis-2904	LbrM.20.0110:mRNA-p1 | transcript=LbrM.20.0110:mRNA | gene=LbrM.20.0110 | organism=Leishmania_braziliensis_MHOM/BR/75/M2904 | gene_product=protein kinase_ putative | transcript_product=protein kinase_ putative | location=LbrM.20.1:35679-36701(+) | protein_length=340 | sequence_SO=chromosome | SO=protein_coding	1.23e-38	NP_055726.3 AP2-associated protein kinase 1 [Homo sapiens]	4.13e-38	XP_011511730.1 PREDICTED: cyclin-G-associated kinase isoform X4 [Homo sapiens]	1.52e-38	0.434104		Leishmania braziliensis M2904 AAK1L2
NP_055726.3	Hsapiens	Ldonovani	LdBPK_150810.1.1-p1 | transcript=LdBPK_150810.1.1 | gene=LdBPK_150810.1 | organism=Leishmania_donovani_BPK282A1 | gene_product=protein kinase_ putative | transcript_product=protein kinase_ putative | location=Ld15_v01s1:337989-339980(-) | protein_length=663 | sequence_SO=chromosome | SO=protein_coding	1.92e-31	NP_055726.3 AP2-associated protein kinase 1 [Homo sapiens]	8.66e-31	XP_011511727.1 PREDICTED: cyclin-G-associated kinase isoform X1 [Homo sapiens]	4.63e-20	10.7281		Leishmania donovani AAK1L1
NP_055726.3	Hsapiens	Ldonovani	LdBPK_340030.1.1-p1 | transcript=LdBPK_340030.1.1 | gene=LdBPK_340030.1 | organism=Leishmania_donovani_BPK282A1 | gene_product=protein kinase_ putative | transcript_product=protein kinase_ putative | location=Ld34_v01s1:9999-11021(+) | protein_length=340 | sequence_SO=chromosome | SO=protein_coding	6.46e-39	NP_055726.3 AP2-associated protein kinase 1 [Homo sapiens]	3.05e-38	XP_011511730.1 PREDICTED: cyclin-G-associated kinase isoform X4 [Homo sapiens]	1.97e-37	0.811376		Leishmania donovani AAK1L2
NP_055726.3	Hsapiens	Lenriettii	LENLEM3045_150014100.1-p1 | transcript=LENLEM3045_150014100.1 | gene=LENLEM3045_150014100 | organism=Leishmania_enriettii_strain_LEM3045 | gene_product=protein kinase_ putative | transcript_product=protein kinase_ putative | location=LenLEM3045_15:330811-332859(-) | protein_length=682 | sequence_SO=chromosome | SO=protein_coding	1.52e-30	NP_055726.3 AP2-associated protein kinase 1 [Homo sapiens]	2.4e-29	XP_011511727.1 PREDICTED: cyclin-G-associated kinase isoform X1 [Homo sapiens]	2.21e-20	8.96438		Leishmania enriettii AAK1L1
NP_055726.3	Hsapiens	Lgerbilli	LGELEM452_150013700.1-p1 | transcript=LGELEM452_150013700.1 | gene=LGELEM452_150013700 | organism=Leishmania_gerbilli_strain_LEM452 | gene_product=protein kinase_ putative | transcript_product=protein kinase_ putative | location=LgeLEM452_15:320003-322006(-) | protein_length=667 | sequence_SO=chromosome | SO=protein_coding	5.44e-31	NP_055726.3 AP2-associated protein kinase 1 [Homo sapiens]	1.28e-30	XP_011511727.1 PREDICTED: cyclin-G-associated kinase isoform X1 [Homo sapiens]	2.98e-19	11.3677		Leishmania gerbilli AAK1L1
NP_055726.3	Hsapiens	Lgerbilli	LGELEM452_340005300.1-p1 | transcript=LGELEM452_340005300.1 | gene=LGELEM452_340005300 | organism=Leishmania_gerbilli_strain_LEM452 | gene_product=protein kinase_ putative | transcript_product=protein kinase_ putative | location=LgeLEM452_34:9724-10524(+) | protein_length=266 | sequence_SO=chromosome | SO=protein_coding	5.94e-34	NP_055726.3 AP2-associated protein kinase 1 [Homo sapiens]	3.12e-33	XP_011511730.1 PREDICTED: cyclin-G-associated kinase isoform X4 [Homo sapiens]	1.58e-27	5.70402	Gene model modified	Leishmania gerbilli AAK1L2
NP_055726.3	Hsapiens	Lgigantea								Negative; not found using TbAAK1L1
NP_055726.3	Hsapiens	Lglobosa								Negative; not found using TbAAK1L1
NP_055726.3	Hsapiens	Lhyalospora	jgi|Lichy1|135058|e_gw1.156.2.1	5.48e-76	NP_060063.2 BMP-2-inducible protein kinase isoform b [Homo sapiens]	8.97e-76	XP_005272327.1 PREDICTED: cyclin-G-associated kinase isoform X10 [Homo sapiens]	3.3e-53	22.5655		Lichtheimia hyalospora AAK1L1
NP_055726.3	Hsapiens	Linfantum	LinJ.34.0030:mRNA-p1 | transcript=LinJ.34.0030:mRNA | gene=LinJ.34.0030 | organism=Leishmania_infantum_JPCM5 | gene_product=protein kinase_ putative | transcript_product=protein kinase_ putative | location=LinJ.34:10675-11697(+) | protein_length=340 | sequence_SO=chromosome | SO=protein_coding	5.18e-39	NP_055726.3 AP2-associated protein kinase 1 [Homo sapiens]	3.75e-38	XP_011511730.1 PREDICTED: cyclin-G-associated kinase isoform X4 [Homo sapiens]	2.61e-37	0.842888		Leishmania infantum AAK1L2
NP_055726.3	Hsapiens	Lmajor	LmjF.15.0770:mRNA-p1 | transcript=LmjF.15.0770:mRNA | gene=LmjF.15.0770 | organism=Leishmania_major_strain_Friedlin | gene_product=NAK family pseudokinase_ putative | transcript_product=NAK family pseudokinase_ putative | location=LmjF.15:348728-350728(-) | protein_length=666 | sequence_SO=chromosome | SO=protein_coding	4.01e-33	NP_055726.3 AP2-associated protein kinase 1 [Homo sapiens]	5.43e-32	XP_011511727.1 PREDICTED: cyclin-G-associated kinase isoform X1 [Homo sapiens]	3.76e-18	13.8404		Leishmania major Friedlin AAK1L1
NP_055726.3	Hsapiens	Lmajor	LmjF.34.0030:mRNA-p1 | transcript=LmjF.34.0030:mRNA | gene=LmjF.34.0030 | organism=Leishmania_major_strain_Friedlin | gene_product=serine/threonine-protein kinase NAK_ putative | transcript_product=serine/threonine-protein kinase NAK_ putative | location=LmjF.34:9757-10779(+) | protein_length=340 | sequence_SO=chromosome | SO=protein_coding	4.48e-37	NP_055726.3 AP2-associated protein kinase 1 [Homo sapiens]	1.01e-36	XP_011511730.1 PREDICTED: cyclin-G-associated kinase isoform X4 [Homo sapiens]	4.95e-36	0.688009		Leishmania major Friedlin AAK1L2
NP_055726.3	Hsapiens	Lmajor-SD75	LMJSD75_150014000.1-p1 | transcript=LMJSD75_150014000.1 | gene=LMJSD75_150014000 | organism=Leishmania_major_strain_SD_75.1 | gene_product=protein kinase_ putative | transcript_product=protein kinase_ putative | location=LmjSD75_15:320009-322006(-) | protein_length=665 | sequence_SO=chromosome | SO=protein_coding	3.51e-33	NP_055726.3 AP2-associated protein kinase 1 [Homo sapiens]	4.35e-32	XP_011511727.1 PREDICTED: cyclin-G-associated kinase isoform X1 [Homo sapiens]	1.5e-18	13.5394		Leishmania major SD75 AAK1L1
NP_055726.3	Hsapiens	Lmajor-SD75	LMJSD75_340005300.1-p1 | transcript=LMJSD75_340005300.1 | gene=LMJSD75_340005300 | organism=Leishmania_major_strain_SD_75.1 | gene_product=protein kinase_ putative | transcript_product=protein kinase_ putative | location=LmjSD75_34:9269-10069(+) | protein_length=266 | sequence_SO=chromosome | SO=protein_coding	1.52e-33	NP_055726.3 AP2-associated protein kinase 1 [Homo sapiens]	7.14e-33	XP_005272327.1 PREDICTED: cyclin-G-associated kinase isoform X10 [Homo sapiens]	2.89e-27	5.6071	Gene model modified	Leishmania major SD75 AAK1L2
NP_055726.3	Hsapiens	Lmajor-V39c5	LMJLV39_150013800.1-p1 | transcript=LMJLV39_150013800.1 | gene=LMJLV39_150013800 | organism=Leishmania_major_strain_LV39c5 | gene_product=protein kinase_ putative | transcript_product=protein kinase_ putative | location=LmjLV39_15:331408-333405(-) | protein_length=665 | sequence_SO=chromosome | SO=protein_coding	3.67e-33	NP_055726.3 AP2-associated protein kinase 1 [Homo sapiens]	4.16e-32	XP_011511727.1 PREDICTED: cyclin-G-associated kinase isoform X1 [Homo sapiens]	1.42e-18	13.5327		Leishmania major LV39c5 AAK1L1
NP_055726.3	Hsapiens	Lmajor-V39c5	LMJLV39_340005300.1-p1 | transcript=LMJLV39_340005300.1 | gene=LMJLV39_340005300 | organism=Leishmania_major_strain_LV39c5 | gene_product=protein kinase_ putative | transcript_product=protein kinase_ putative | location=LmjLV39_34:9768-10568(+) | protein_length=266 | sequence_SO=chromosome | SO=protein_coding	1.53e-33	NP_055726.3 AP2-associated protein kinase 1 [Homo sapiens]	7.14e-33	XP_005272327.1 PREDICTED: cyclin-G-associated kinase isoform X10 [Homo sapiens]	2.89e-27	5.6071	Gene model modified	Leishmania major LV39c5 AAK1L2
NP_055726.3	Hsapiens	Lmexicana	LmxM.15.0770.1-p1 | transcript=LmxM.15.0770.1 | gene=LmxM.15.0770 | organism=Leishmania_mexicana_MHOM/GT/2001/U1103 | gene_product=protein kinase_ putative | transcript_product=protein kinase_ putative | location=LmxM.15:311072-313042(-) | protein_length=656 | sequence_SO=chromosome | SO=protein_coding	4.86e-31	NP_055726.3 AP2-associated protein kinase 1 [Homo sapiens]	5.22e-30	NP_005246.2 cyclin-G-associated kinase isoform 1 [Homo sapiens]	6.38e-18	12.0876		Leishmania mexicana AAK1L1
NP_055726.3	Hsapiens	Lmexicana	LmxM.33.0030.1-p1 | transcript=LmxM.33.0030.1 | gene=LmxM.33.0030 | organism=Leishmania_mexicana_MHOM/GT/2001/U1103 | gene_product=protein kinase_ putative | transcript_product=protein kinase_ putative | location=LmxM.33:7471-8493(+) | protein_length=340 | sequence_SO=chromosome | SO=protein_coding	4.25e-36	NP_055726.3 AP2-associated protein kinase 1 [Homo sapiens]	1.13e-36	XP_011511730.1 PREDICTED: cyclin-G-associated kinase isoform X4 [Homo sapiens]	1.96e-36	0.240605		Leishmania mexicana AAK1L2
NP_055726.3	Hsapiens	Lpanamensis	LPAL13_150012200.1-p1 | transcript=LPAL13_150012200.1 | gene=LPAL13_150012200 | organism=Leishmania_panamensis_MHOM/COL/81/L13 | gene_product=protein kinase_ putative | transcript_product=protein kinase_ putative | location=LpaL13_15:267472-269496(+) | protein_length=674 | sequence_SO=chromosome | SO=protein_coding	1.08e-31	NP_055726.3 AP2-associated protein kinase 1 [Homo sapiens]	1.72e-30	NP_005246.2 cyclin-G-associated kinase isoform 1 [Homo sapiens]	8.41e-20	10.6883		Leishmania panamensis AAK1L1
NP_055726.3	Hsapiens	Lpictus	CAMPEP_0170525312 /NCGR_PEP_ID=MMETSP0209-20121228|10791_1 /TAXON_ID=665100 ORGANISM="Litonotus pictus_ Strain P1" /NCGR_SAMPLE_ID=MMETSP0209 /ASSEMBLY_ACC=CAM_ASM_000301 /LENGTH=469 /DNA_ID=CAMNT_0010814507 /DNA_START=1 /DNA_END=1409 /DNA_ORIENTATION=-	3.07e-35	NP_055726.3 AP2-associated protein kinase 1 [Homo sapiens]	5.55e-39	XP_005272327.1 PREDICTED: cyclin-G-associated kinase isoform X10 [Homo sapiens]	4.17e-36	2.87588		Litonotus pictus AAK1L1
NP_055726.3	Hsapiens	Lpictus	CAMPEP_0170539740 /NCGR_PEP_ID=MMETSP0209-20121228|104159_1 /TAXON_ID=665100 ORGANISM="Litonotus pictus_ Strain P1" /NCGR_SAMPLE_ID=MMETSP0209 /ASSEMBLY_ACC=CAM_ASM_000301 /LENGTH=515 /DNA_ID=CAMNT_0010841825 /DNA_START=1 /DNA_END=1543 /DNA_ORIENTATION=-	1.39e-26	XP_011530403.1 PREDICTED: BMP-2-inducible protein kinase isoform X2 [Homo sapiens]	5.54e-30	NP_005246.2 cyclin-G-associated kinase isoform 1 [Homo sapiens]	3.81e-25	4.83693		Litonotus pictus AAK1L2
NP_055726.3	Hsapiens	Lpyrrhocoris	rna_LpyrH10_26_1000-p1 | transcript=rna_LpyrH10_26_1000 | gene=LpyrH10_26_1000 | organism=Leptomonas_pyrrhocoris_H10 | gene_product=protein kinase_ putative | transcript_product=protein kinase_ putative | location=LpyrH10_26:284137-286224(+) | protein_length=696 | sequence_SO=chromosome | SO=protein_coding	6.41e-30	NP_055726.3 AP2-associated protein kinase 1 [Homo sapiens]	4.19e-29	XP_011511727.1 PREDICTED: cyclin-G-associated kinase isoform X1 [Homo sapiens]	1.07e-22	6.4054		Leptomonas pyrrhocoris AAK1L1
NP_055726.3	Hsapiens	Lpyrrhocoris	rna_LpyrH10_05_0200-p1 | transcript=rna_LpyrH10_05_0200 | gene=LpyrH10_05_0200 | organism=Leptomonas_pyrrhocoris_H10 | gene_product=protein kinase_ putative | transcript_product=protein kinase_ putative | location=LpyrH10_05:48301-49317(+) | protein_length=339 | sequence_SO=chromosome | SO=protein_coding	1.77e-36	NP_055726.3 AP2-associated protein kinase 1 [Homo sapiens]	5.7e-36	XP_005272327.1 PREDICTED: cyclin-G-associated kinase isoform X10 [Homo sapiens]	1.02e-37	1.74682		Leptomonas pyrrhocoris AAK1L2
NP_055726.3	Hsapiens	Lseymouri	rna_Lsey_0087_0050-1-p1 | transcript=rna_Lsey_0087_0050-1 | gene=Lsey_0087_0050 | organism=Leptomonas_seymouri_ATCC_30220 | gene_product=protein kinase putative | transcript_product=protein kinase putative | location=Lsey_0087:25509-27617(-) | protein_length=702 | sequence_SO=contig | SO=protein_coding	3.96e-32	NP_055726.3 AP2-associated protein kinase 1 [Homo sapiens]	1.07e-31	XP_011511728.1 PREDICTED: cyclin-G-associated kinase isoform X2 [Homo sapiens]	5.68e-21	10.7241		Leptomonas seymouri AAK1L1
NP_055726.3	Hsapiens	Lseymouri	rna_Lsey_0078_0260-1-p1 | transcript=rna_Lsey_0078_0260-1 | gene=Lsey_0078_0260 | organism=Leptomonas_seymouri_ATCC_30220 | gene_product=protein kinase putative | transcript_product=protein kinase putative | location=Lsey_0078:70534-71553(-) | protein_length=339 | sequence_SO=contig | SO=protein_coding	1.12e-37	NP_055726.3 AP2-associated protein kinase 1 [Homo sapiens]	1.06e-36	XP_011511733.1 PREDICTED: cyclin-G-associated kinase isoform X8 [Homo sapiens]	1.34e-37	0.899638		Leptomonas seymouri AAK1L2
NP_055726.3	Hsapiens	Lsp	LMARLEM2494_150013900.1-p1 | transcript=LMARLEM2494_150013900.1 | gene=LMARLEM2494_150013900 | organism=Leishmania_sp._MAR_LEM2494 | gene_product=protein kinase_ putative | transcript_product=protein kinase_ putative | location=LMARLEM2494_15:310418-312469(-) | protein_length=683 | sequence_SO=chromosome | SO=protein_coding	4e-30	NP_055726.3 AP2-associated protein kinase 1 [Homo sapiens]	1.11e-29	NP_005246.2 cyclin-G-associated kinase isoform 1 [Homo sapiens]	8.78e-21	8.89697		Leishmania sp AAK1L1
NP_055726.3	Hsapiens	Lsp	LMARLEM2494_340005100.1-p1 | transcript=LMARLEM2494_340005100.1 | gene=LMARLEM2494_340005100 | organism=Leishmania_sp._MAR_LEM2494 | gene_product=protein kinase_ putative | transcript_product=protein kinase_ putative | location=LMARLEM2494_34:3357-4127(+) | protein_length=256 | sequence_SO=chromosome | SO=protein_coding	1.04e-28	NP_055726.3 AP2-associated protein kinase 1 [Homo sapiens]	1.18e-32	XP_005272327.1 PREDICTED: cyclin-G-associated kinase isoform X10 [Homo sapiens]	1.28e-28	4.0381	Gene model modified	Leishmania sp AAK1L2
NP_055726.3	Hsapiens	Ltarentolae	LtaP15.0750.mRNA-p1 | transcript=LtaP15.0750.mRNA | gene=LtaP15.0750 | organism=Leishmania_tarentolae_Parrot-TarII | gene_product=Protein kinase_ putative | transcript_product=Protein kinase_ putative | location=LtaP15:308115-310088(-) | protein_length=657 | sequence_SO=chromosome | SO=protein_coding	4.02e-32	NP_055726.3 AP2-associated protein kinase 1 [Homo sapiens]	6.9e-31	XP_011511727.1 PREDICTED: cyclin-G-associated kinase isoform X1 [Homo sapiens]	1.28e-18	12.27		Leishmania tarentolae AAK1L1
NP_055726.3	Hsapiens	Ltarentolae	LtaP34.0060.mRNA-p1 | transcript=LtaP34.0060.mRNA | gene=LtaP34.0060 | organism=Leishmania_tarentolae_Parrot-TarII | gene_product=Protein kinase_ putative | transcript_product=Protein kinase_ putative | location=LtaP34:14131-15231(+) | protein_length=366 | sequence_SO=chromosome | SO=protein_coding	1.87e-29	NP_055726.3 AP2-associated protein kinase 1 [Homo sapiens]	2.17e-33	XP_011511733.1 PREDICTED: cyclin-G-associated kinase isoform X8 [Homo sapiens]	2.41e-34	0.954818		Leishmania tarentolae AAK1L2
NP_055726.3	Hsapiens	Ltropica	LTRL590_150013700.1-p1 | transcript=LTRL590_150013700.1 | gene=LTRL590_150013700 | organism=Leishmania_tropica_L590 | gene_product=protein kinase_ putative | transcript_product=protein kinase_ putative | location=LtrL590_15:335331-337316(-) | protein_length=661 | sequence_SO=chromosome | SO=protein_coding	1.88e-30	NP_055726.3 AP2-associated protein kinase 1 [Homo sapiens]	1.52e-29	XP_011511727.1 PREDICTED: cyclin-G-associated kinase isoform X1 [Homo sapiens]	9.89e-19	10.814		Leishmania tropica AAK1L1
NP_055726.3	Hsapiens	Ltropica	LTRL590_340005200.1-p1 | transcript=LTRL590_340005200.1 | gene=LTRL590_340005200 | organism=Leishmania_tropica_L590 | gene_product=protein kinase_ putative | transcript_product=protein kinase_ putative | location=LtrL590_34:10486-11256(+) | protein_length=256 | sequence_SO=chromosome | SO=protein_coding	8.12e-29	NP_055726.3 AP2-associated protein kinase 1 [Homo sapiens]	5.4e-32	XP_011511730.1 PREDICTED: cyclin-G-associated kinase isoform X4 [Homo sapiens]	6.51e-28	4.08108	Gene model modified	Leishmania tropica AAK1L2
NP_055726.3	Hsapiens	Lturanica	LTULEM423_150013200.1-p1 | transcript=LTULEM423_150013200.1 | gene=LTULEM423_150013200 | organism=Leishmania_turanica_strain_LEM423 | gene_product=protein kinase_ putative | transcript_product=protein kinase_ putative | location=LtuLEM423_15:313909-315927(-) | protein_length=672 | sequence_SO=chromosome | SO=protein_coding	4.43e-31	NP_055726.3 AP2-associated protein kinase 1 [Homo sapiens]	1.08e-30	XP_011511727.1 PREDICTED: cyclin-G-associated kinase isoform X1 [Homo sapiens]	2.44e-19	11.3544		Leishmania turanica AAK1L1
NP_055726.3	Hsapiens	Lturanica	LTULEM423_340005400.1-p1 | transcript=LTULEM423_340005400.1 | gene=LTULEM423_340005400 | organism=Leishmania_turanica_strain_LEM423 | gene_product=protein kinase_ putative | transcript_product=protein kinase_ putative | location=LtuLEM423_34:9832-10602(+) | protein_length=256 | sequence_SO=chromosome | SO=protein_coding	1.43e-28	NP_055726.3 AP2-associated protein kinase 1 [Homo sapiens]	3.69e-32	XP_005272327.1 PREDICTED: cyclin-G-associated kinase isoform X10 [Homo sapiens]	8.04e-27	5.33855	Gene model modified	Leishmania turanica AAK1L2
NP_055726.3	Hsapiens	Mbalamuthi	m51a1_g11339 putative protein serine threonine kinase (630) ;mRNA; f:152855-155557	4.02e-53	NP_055726.3 AP2-associated protein kinase 1 [Homo sapiens]	8.13e-54	XP_011511727.1 PREDICTED: cyclin-G-associated kinase isoform X1 [Homo sapiens]	3.23e-48	5.59894		Mastigamoeba balamuthi AAK1L1
NP_055726.3	Hsapiens	Mbalamuthi	m51a1_g1204 putative nak protein kinase (686) ;mRNA; r:459413-461980	2.22e-41	NP_055726.3 AP2-associated protein kinase 1 [Homo sapiens]	1.75e-40	XP_011511727.1 PREDICTED: cyclin-G-associated kinase isoform X1 [Homo sapiens]	7.34e-40	0.622486		Mastigamoeba balamuthi AAK1L2
NP_055726.3	Hsapiens	Mjakobiformis	EC716900.1 MCE00002628 Malawimonas californiana Company (LARGE) Malawimonas californiana cDNA_ mRNA sequence_frame1	3.7e-54	NP_060063.2 BMP-2-inducible protein kinase isoform b [Homo sapiens]	1.99e-54	XP_005272327.1 PREDICTED: cyclin-G-associated kinase isoform X10 [Homo sapiens]	1.68e-47	6.92835		Malawimonas sp AAK1L1
NP_055726.3	Hsapiens	Mmusculus	EDL20350.1 mCG127566_ isoform CRA_b [Mus musculus]	0	NP_055726.3 AP2-associated protein kinase 1 [Homo sapiens]	1e-179	XP_011511733.1 PREDICTED: cyclin-G-associated kinase isoform X8 [Homo sapiens]	6.14e-51	128.788		Mus musculus BIKE-3
NP_055726.3	Hsapiens	Mmusculus	EDL20349.1 mCG127566_ isoform CRA_a [Mus musculus]	0	NP_060063.2 BMP-2-inducible protein kinase isoform b [Homo sapiens]	1e-179	XP_005272327.1 PREDICTED: cyclin-G-associated kinase isoform X10 [Homo sapiens]	5.25e-51	128.72		Mus musculus BIKE-2
NP_055726.3	Hsapiens	Mmusculus	EDK99196.1 AP2 associated kinase 1 [Mus musculus]	0	NP_055726.3 AP2-associated protein kinase 1 [Homo sapiens]	1e-179	XP_011511727.1 PREDICTED: cyclin-G-associated kinase isoform X1 [Homo sapiens]	4.11e-48	131.614		Mus musculus AAK1-3
NP_055726.3	Hsapiens	Mmusculus	NP_001035195.1 AP2 associated kinase 1 isoform 1 [Mus musculus]	0	NP_055726.3 AP2-associated protein kinase 1 [Homo sapiens]	1e-179	XP_011511728.1 PREDICTED: cyclin-G-associated kinase isoform X2 [Homo sapiens]	9e-54	125.954		Mus musculus AAK1-1
NP_055726.3	Hsapiens	Mmusculus	NP_808430.2 AP2 associated kinase 1 isoform 2 [Mus musculus]	0	NP_055726.3 AP2-associated protein kinase 1 [Homo sapiens]	1e-179	XP_011511727.1 PREDICTED: cyclin-G-associated kinase isoform X1 [Homo sapiens]	4.54e-54	125.657		Mus musculus AAK1-2
NP_055726.3	Hsapiens	Mmusculus	NP_542439.1 BMP-2-inducible protein kinase [Mus musculus]	0	NP_942595.1 BMP-2-inducible protein kinase isoform a [Homo sapiens]	1e-179	NP_005246.2 cyclin-G-associated kinase isoform 1 [Homo sapiens]	1.17e-49	130.069		Mus musculus BIKE-1
NP_055726.3	Hsapiens	Monocercomonoides								Negative; not found using TbAAK1L1
NP_055726.3	Hsapiens	Ngruberi	jgi|Naegr1|34142|e_gw1.28.64.1	2.6e-62	NP_055726.3 AP2-associated protein kinase 1 [Homo sapiens]	3.45e-62	XP_005272327.1 PREDICTED: cyclin-G-associated kinase isoform X10 [Homo sapiens]	7.96e-62	0.363621		Naegleria gruberi AAK1L1
NP_055726.3	Hsapiens	Perkinsela								Negative; not found using TbAAK1L1
NP_055726.3	Hsapiens	Phytomonas								TbAAK1L1 identifies possible homologue
NP_055726.3	Hsapiens	Ppatens	Pp3c8_15370V3.1.p pacid=32964848 transcript=Pp3c8_15370V3.1 locus=Pp3c8_15370 annot-version=v3.3	1.32e-57	NP_055726.3 AP2-associated protein kinase 1 [Homo sapiens]	7.36e-57	XP_011511727.1 PREDICTED: cyclin-G-associated kinase isoform X1 [Homo sapiens]	4.2e-58	1.24321		Physcomitrella patens AAK1L1
NP_055726.3	Hsapiens	Ppatens	Pp3c8_15370V3.2.p pacid=32964849 transcript=Pp3c8_15370V3.2 locus=Pp3c8_15370 annot-version=v3.3	1.32e-57	NP_055726.3 AP2-associated protein kinase 1 [Homo sapiens]	7.36e-57	XP_011511727.1 PREDICTED: cyclin-G-associated kinase isoform X1 [Homo sapiens]	4.2e-58	1.24321		Physcomitrella patens AAK1L2
NP_055726.3	Hsapiens	Ppatens	Pp3c8_15370V3.3.p pacid=32964850 transcript=Pp3c8_15370V3.3 locus=Pp3c8_15370 annot-version=v3.3	1.32e-57	NP_055726.3 AP2-associated protein kinase 1 [Homo sapiens]	7.36e-57	XP_011511727.1 PREDICTED: cyclin-G-associated kinase isoform X1 [Homo sapiens]	4.2e-58	1.24321		Physcomitrella patens AAK1L3
NP_055726.3	Hsapiens	Psojae	jgi|Physo3|367092|gw1.6.246.1	3.86e-44	NP_055726.3 AP2-associated protein kinase 1 [Homo sapiens]	3.04e-46	XP_005272327.1 PREDICTED: cyclin-G-associated kinase isoform X10 [Homo sapiens]	9.8e-38	8.50849		Phytophthora sojae AAK1L1
NP_055726.3	Hsapiens	Ramericana								Negative; not found using TbAAK1L1
NP_055726.3	Hsapiens	Scerevisiae	NP_009615.1 serine/threonine protein kinase AKL1 [Saccharomyces cerevisiae S288C]	9.08e-55	XP_005263174.1 PREDICTED: BMP-2-inducible protein kinase isoform X1 [Homo sapiens]	1.64e-54	XP_011511728.1 PREDICTED: cyclin-G-associated kinase isoform X2 [Homo sapiens]	6.13e-42	12.5727		Saccharomyces cerevisiae AKL1
NP_055726.3	Hsapiens	Scerevisiae	NP_012171.1 serine/threonine protein kinase PRK1 [Saccharomyces cerevisiae S288C]	1.49e-61	NP_055726.3 AP2-associated protein kinase 1 [Homo sapiens]	1.5e-60	XP_011511728.1 PREDICTED: cyclin-G-associated kinase isoform X2 [Homo sapiens]	2.81e-42	18.2713		Saccharomyces cerevisiae PRK1
NP_055726.3	Hsapiens	Scerevisiae	NP_014378.1 serine/threonine protein kinase ARK1 [Saccharomyces cerevisiae S288C]	4.81e-59	XP_011530404.1 PREDICTED: BMP-2-inducible protein kinase isoform X3 [Homo sapiens]	8.17e-61	XP_011511730.1 PREDICTED: cyclin-G-associated kinase isoform X4 [Homo sapiens]	1.63e-43	17.3005		Saccharomyces cerevisiae ARK1
NP_055726.3	Hsapiens	Secuadoriensis								Negative; not found using TbAAK1L1
NP_055726.3	Hsapiens	Skawagutii								Negative; not found using TbAAK1L1
NP_055726.3	Hsapiens	Slipophora								Negative; not found using TbAAK1L1
NP_055726.3	Hsapiens	Smarylandensis								Negative; not found using TbAAK1L1
NP_055726.3	Hsapiens	Spombe	jgi|Schpo1|3346|ppk29	2.26e-67	NP_055726.3 AP2-associated protein kinase 1 [Homo sapiens]	4.16e-66	XP_011511730.1 PREDICTED: cyclin-G-associated kinase isoform X4 [Homo sapiens]	5.61e-44	22.1302		Schizosaccharomyces pombe AAK1L1
NP_055726.3	Hsapiens	Spombe	jgi|Schpo1|3401|ppk30	6.25e-67	NP_055726.3 AP2-associated protein kinase 1 [Homo sapiens]	4.32e-65	XP_011511728.1 PREDICTED: cyclin-G-associated kinase isoform X2 [Homo sapiens]	2.02e-40	24.6693		Schizosaccharomyces pombe AAK1L2
NP_055726.3	Hsapiens	Spombe	jgi|Schpo1|5107|ppk38	7.04e-58	NP_055726.3 AP2-associated protein kinase 1 [Homo sapiens]	6.71e-57	XP_011511727.1 PREDICTED: cyclin-G-associated kinase isoform X1 [Homo sapiens]	8.5e-43	14.1025		Schizosaccharomyces pombe AAK1L3
NP_055726.3	Hsapiens	Tbrucei	Tb927.9.6560:mRNA-p1 | transcript=Tb927.9.6560:mRNA | gene=Tb927.9.6560 | organism=Trypanosoma_brucei_brucei_TREU927 | gene_product=NAK family pseudokinase_ putative | transcript_product=NAK family pseudokinase_ putative | location=Tb927_09_v5.1:1077469-1079649(+) | protein_length=726 | sequence_SO=chromosome | SO=protein_coding	9.01e-25	NP_055726.3 AP2-associated protein kinase 1 [Homo sapiens]	6.99e-25	XP_011516382.1 PREDICTED: maternal embryonic leucine zipper kinase isoform X3 [Homo sapiens]	5.51e-14	10.8968		Trypanosoma brucei brucei AAK1L1
NP_055726.3	Hsapiens	Tbrucei-Lister	Tb427tmp.160.4770-t26_1-p1 | transcript=Tb427tmp.160.4770-t26_1 | gene=Tb427tmp.160.4770 | organism=Trypanosoma_brucei_Lister_strain_427 | gene_product=protein kinase_ putative | transcript_product=protein kinase_ putative | location=Tb427_09_v4:1027328-1029406(+) | protein_length=692 | sequence_SO=chromosome | SO=protein_coding	6.32e-25	NP_055726.3 AP2-associated protein kinase 1 [Homo sapiens]	6.17e-25	XP_011516382.1 PREDICTED: maternal embryonic leucine zipper kinase isoform X3 [Homo sapiens]	5.29e-14	10.9328	Gene model modified	Trypanosoma brucei Lister AAK1L1
NP_055726.3	Hsapiens	Tbrucei-gambiense	Tbg972.9.3470:mRNA-p1 | transcript=Tbg972.9.3470:mRNA | gene=Tbg972.9.3470 | organism=Trypanosoma_brucei_gambiense_DAL972 | gene_product=protein kinase_ putative | transcript_product=protein kinase_ putative | location=Tbg972_09:788905-790833(+) | protein_length=642 | sequence_SO=chromosome | SO=protein_coding	5.06e-25	NP_055726.3 AP2-associated protein kinase 1 [Homo sapiens]	7.72e-25	XP_011516382.1 PREDICTED: maternal embryonic leucine zipper kinase isoform X3 [Homo sapiens]	3.64e-14	10.6734	Gene model modified	Trypanosoma brucei gambiense AAK1L1
NP_055726.3	Hsapiens	Tcongolense	TcIL3000_9_2280.1-p1 | transcript=TcIL3000_9_2280.1 | gene=TcIL3000_9_2280 | organism=Trypanosoma_congolense_IL3000 | gene_product=protein kinase_ putative | transcript_product=protein kinase_ putative | location=T.congo.pschr.9:751425-753548(+) | protein_length=707 | sequence_SO=chromosome | SO=protein_coding	5.13e-25	NP_055726.3 AP2-associated protein kinase 1 [Homo sapiens]	1.3e-23	XP_011511731.1 PREDICTED: cyclin-G-associated kinase isoform X6 [Homo sapiens]	1.01e-15	7.88915		Trypanosoma congolense AAK1L1
NP_055726.3	Hsapiens	Tcruzi	TCDM_03065-t26_1-p1 | transcript=TCDM_03065-t26_1 | gene=TCDM_03065 | organism=Trypanosoma_cruzi_Dm28c | gene_product=protein kinase | transcript_product=protein kinase | location=AYLP01000023:23894-25945(-) | protein_length=683 | sequence_SO=contig | SO=protein_coding	1.17e-35	NP_055726.3 AP2-associated protein kinase 1 [Homo sapiens]	1.87e-34	XP_011511727.1 PREDICTED: cyclin-G-associated kinase isoform X1 [Homo sapiens]	1.63e-17	16.9407		Trypanosoma cruzi Dm28c AAK1L1
NP_055726.3	Hsapiens	Tcruzi	TCDM_11672-t26_1-p1 | transcript=TCDM_11672-t26_1 | gene=TCDM_11672 | organism=Trypanosoma_cruzi_Dm28c | gene_product=protein kinase | transcript_product=protein kinase | location=AYLP01000399:21-1043(+) | protein_length=340 | sequence_SO=contig | SO=protein_coding	1.29e-35	NP_055726.3 AP2-associated protein kinase 1 [Homo sapiens]	1.88e-36	XP_005272327.1 PREDICTED: cyclin-G-associated kinase isoform X10 [Homo sapiens]	3.27e-36	0.241205		Trypanosoma cruzi Dm28c AAK1L2
NP_055726.3	Hsapiens	Tcruzi-Esmeraldo								Negative; not found using TbAAK1L1
NP_055726.3	Hsapiens	Tcruzi-NonEsmeraldo	TcCLB.510045.30:mRNA-p1 | transcript=TcCLB.510045.30:mRNA | gene=TcCLB.510045.30 | organism=Trypanosoma_cruzi_CL_Brener_Non-Esmeraldo-like | gene_product=NAK family pseudokinase_ putative | transcript_product=NAK family pseudokinase_ putative | location=TcChr7-P:338225-340276(+) | protein_length=683 | sequence_SO=chromosome | SO=protein_coding	5.5e-36	NP_055726.3 AP2-associated protein kinase 1 [Homo sapiens]	9.82e-35	NP_005246.2 cyclin-G-associated kinase isoform 1 [Homo sapiens]	1.66e-17	17.2272		Trypanosoma cruzi CLB AAK1L1
NP_055726.3	Hsapiens	Tcruzi-NonEsmeraldo	TcCLB.509287.20:mRNA-p1 | transcript=TcCLB.509287.20:mRNA | gene=TcCLB.509287.20 | organism=Trypanosoma_cruzi_CL_Brener_Non-Esmeraldo-like | gene_product=serine/threonine-protein kinase NAK_ putative | transcript_product=serine/threonine-protein kinase NAK_ putative | location=TcChr24-P:165772-166794(-) | protein_length=340 | sequence_SO=chromosome | SO=protein_coding	8.2e-36	NP_055726.3 AP2-associated protein kinase 1 [Homo sapiens]	1.76e-36	XP_011511730.1 PREDICTED: cyclin-G-associated kinase isoform X4 [Homo sapiens]	1.64e-34	1.96974		Trypanosoma cruzi CLB AAK1L2
NP_055726.3	Hsapiens	Tcruzi-Sylvio	TcSYL_0064980.t1-p1 | transcript=TcSYL_0064980.t1 | gene=TcSYL_0064980 | organism=Trypanosoma_cruzi_Sylvio_X10/1 | gene_product=Protein kinase domain | transcript_product=Protein kinase domain | location=TcX10_chr7:1148091-1150140(+) | protein_length=683 | sequence_SO=chromosome | SO=protein_coding	9.45e-36	NP_055726.3 AP2-associated protein kinase 1 [Homo sapiens]	2.07e-34	NP_005246.2 cyclin-G-associated kinase isoform 1 [Homo sapiens]	1.59e-17	16.8851		Trypanosoma cruzi Sylvio AAK1L1
NP_055726.3	Hsapiens	Tcruzi-Sylvio	TcSYL_0191500.t1-p1 | transcript=TcSYL_0191500.t1 | gene=TcSYL_0191500 | organism=Trypanosoma_cruzi_Sylvio_X10/1 | gene_product=Protein kinase domain | transcript_product=Protein kinase domain | location=TcX10_chr42:320260-320773(-) | protein_length=171 | sequence_SO=chromosome | SO=protein_coding	1e-23	NP_060063.2 BMP-2-inducible protein kinase isoform b [Homo sapiens]	6.47e-27	XP_011511731.1 PREDICTED: cyclin-G-associated kinase isoform X6 [Homo sapiens]	1.41e-24	2.33734	Gene model modified	Trypanosoma cruzi Sylvio AAK1L2
NP_055726.3	Hsapiens	Tcruzi-marinkellei	Tc_MARK_5841.mRNA-p1 | transcript=Tc_MARK_5841.mRNA | gene=Tc_MARK_5841 | organism=Trypanosoma_cruzi_marinkellei_strain_B7 | gene_product=protein kinase_ putative | transcript_product=protein kinase_ putative | location=TcMARK_CONTIG_2744:41667-43724(+) | protein_length=685 | sequence_SO=supercontig | SO=protein_coding	2.98e-35	NP_055726.3 AP2-associated protein kinase 1 [Homo sapiens]	1.19e-34	NP_005246.2 cyclin-G-associated kinase isoform 1 [Homo sapiens]	5.5e-18	16.6662		Trypanosoma cruzi marinkellei AAK1L1
NP_055726.3	Hsapiens	Tcruzi-marinkellei	Tc_MARK_9967.mRNA-p1 | transcript=Tc_MARK_9967.mRNA | gene=Tc_MARK_9967 | organism=Trypanosoma_cruzi_marinkellei_strain_B7 | gene_product=protein kinase_ putative | transcript_product=protein kinase_ putative | location=TcMARK_CONTIG_833:15450-16478(-) | protein_length=342 | sequence_SO=supercontig | SO=protein_coding	8.9e-36	NP_055726.3 AP2-associated protein kinase 1 [Homo sapiens]	4.76e-36	XP_011511728.1 PREDICTED: cyclin-G-associated kinase isoform X2 [Homo sapiens]	1.14e-33	2.38107		Trypanosoma cruzi marinkellei AAK1L2
NP_055726.3	Hsapiens	Tevansi	TevSTIB805.9.4690-t26_1-p1 | transcript=TevSTIB805.9.4690-t26_1 | gene=TevSTIB805.9.4690 | organism=Trypanosoma_evansi_strain_STIB_805 | gene_product=protein kinase_ putative | transcript_product=protein kinase_ putative | location=STIB805_Chr09:964860-966938(+) | protein_length=692 | sequence_SO=chromosome | SO=protein_coding	3.63e-25	NP_055726.3 AP2-associated protein kinase 1 [Homo sapiens]	4.55e-25	XP_011516382.1 PREDICTED: maternal embryonic leucine zipper kinase isoform X3 [Homo sapiens]	5.11e-14	11.0497	Gene model modified	Trypanosoma evansi AAK1L1
NP_055726.3	Hsapiens	Tfoetus	OHT04531.1 hypothetical protein TRFO_27977 [Tritrichomonas foetus]	4.54e-32	NP_055726.3 AP2-associated protein kinase 1 [Homo sapiens]	2.06e-32	XP_005272327.1 PREDICTED: cyclin-G-associated kinase isoform X10 [Homo sapiens]	1.54e-33	1.12756		Tritrichomonas foetus AAK1L1
NP_055726.3	Hsapiens	Tfoetus	OHT06648.1 CAMK family protein kinase [Tritrichomonas foetus]	7.59e-50	NP_055726.3 AP2-associated protein kinase 1 [Homo sapiens]	1.21e-51	XP_011511727.1 PREDICTED: cyclin-G-associated kinase isoform X1 [Homo sapiens]	2.78e-52	0.639704		Tritrichomonas foetus AAK1L2
NP_055726.3	Hsapiens	Tgondii-ME49	TGME49_236240-t26_1-p1 | transcript=TGME49_236240-t26_1 | gene=TGME49_236240 | organism=Toxoplasma_gondii_ME49 | gene_product=Tyrosine kinase-like (TKL) protein | transcript_product=Tyrosine kinase-like (TKL) protein | location=TGME49_chrX:5345301-5350222(+) | protein_length=782 | sequence_SO=chromosome | SO=protein_coding	2.01e-43	NP_055726.3 AP2-associated protein kinase 1 [Homo sapiens]	2.98e-49	XP_005272325.1 PREDICTED: cyclin-G-associated kinase isoform X5 [Homo sapiens]	1.89e-49	0.198391		Toxoplasma gondii AAK1L1
NP_055726.3	Hsapiens	Tgrayi	DQ04_10531020-t26_1-p1 | transcript=DQ04_10531020-t26_1 | gene=DQ04_10531020 | organism=Trypanosoma_grayi_ANR4 | gene_product=putative protein kinase | transcript_product=putative protein kinase | location=JMRU01001053:2635-4374(-) | protein_length=579 | sequence_SO=contig | SO=protein_coding	1.09e-32	NP_055726.3 AP2-associated protein kinase 1 [Homo sapiens]	3.62e-32	XP_011511734.1 PREDICTED: cyclin-G-associated kinase isoform X9 [Homo sapiens]	6.66e-16	16.265		Trypanosoma gray AAK1L1
NP_055726.3	Hsapiens	Tpyriformis								Negative; not found using TbAAK1L1
NP_055726.3	Hsapiens	Trangeli	TRSC58_06510-t26_1-p1 | transcript=TRSC58_06510-t26_1 | gene=TRSC58_06510 | organism=Trypanosoma_rangeli_SC58 | gene_product=protein kinase | transcript_product=protein kinase | location=AUPL01006510:446-2500(-) | protein_length=684 | sequence_SO=contig | SO=protein_coding	3.85e-31	NP_055726.3 AP2-associated protein kinase 1 [Homo sapiens]	8.53e-30	NP_001273762.1 cyclin-G-associated kinase isoform 2 [Homo sapiens]	1.21e-14	15.1524		Trypanosoma rangeli AAK1L1
NP_055726.3	Hsapiens	Trangeli	TRSC58_02370-t26_1-p1 | transcript=TRSC58_02370-t26_1 | gene=TRSC58_02370 | organism=Trypanosoma_rangeli_SC58 | gene_product=protein kinase | transcript_product=protein kinase | location=AUPL01002370:159-1181(-) | protein_length=340 | sequence_SO=contig | SO=protein_coding	8.67e-37	NP_060063.2 BMP-2-inducible protein kinase isoform b [Homo sapiens]	5.41e-37	XP_005272327.1 PREDICTED: cyclin-G-associated kinase isoform X10 [Homo sapiens]	6.4e-37	0.0730775		Trypanosoma rangeli AAK1L2
NP_055726.3	Hsapiens	Tthermophila	TTHERM_00471810 Serine/Threonine kinase domain protein	9.78e-50	NP_055726.3 AP2-associated protein kinase 1 [Homo sapiens]	2.17e-49	XP_005272327.1 PREDICTED: cyclin-G-associated kinase isoform X10 [Homo sapiens]	3.6e-42	7.21962		Tetrahymena thermophila AAK1L1
NP_055726.3	Hsapiens	Tthermophila	TTHERM_00753300 protein kinase	1.11e-52	NP_055726.3 AP2-associated protein kinase 1 [Homo sapiens]	1.03e-50	XP_005272325.1 PREDICTED: cyclin-G-associated kinase isoform X5 [Homo sapiens]	1.23e-40	10.0773		Tetrahymena thermophila AAK1L2
NP_055726.3	Hsapiens	Tvaginalis	rna_TVAG_475520-1-p1 | transcript=rna_TVAG_475520-1 | gene=TVAG_475520 | organism=Trichomonas_vaginalis_G3 | gene_product=CAMK family protein kinase | transcript_product=CAMK family protein kinase | location=DS113182:28803-30869(+) | protein_length=688 | sequence_SO=supercontig | SO=protein_coding	4.72e-44	NP_055726.3 AP2-associated protein kinase 1 [Homo sapiens]	1.53e-43	XP_011511733.1 PREDICTED: cyclin-G-associated kinase isoform X8 [Homo sapiens]	4.43e-42	1.46157		Trichomonas vaginalis AAK1L1
NP_055726.3	Hsapiens	Tvaginalis	rna_TVAG_347840-1-p1 | transcript=rna_TVAG_347840-1 | gene=TVAG_347840 | organism=Trichomonas_vaginalis_G3 | gene_product=CMGC family protein kinase | transcript_product=CMGC family protein kinase | location=DS113241:16616-18271(-) | protein_length=551 | sequence_SO=supercontig | SO=protein_coding	5.74e-37	NP_060063.2 BMP-2-inducible protein kinase isoform b [Homo sapiens]	1.9e-40	XP_005272327.1 PREDICTED: cyclin-G-associated kinase isoform X10 [Homo sapiens]	7.87e-39	1.61734		Trichomonas vaginalis AAK1L2
NP_055726.3	Hsapiens	Tvaginalis	rna_TVAG_144060-1-p1 | transcript=rna_TVAG_144060-1 | gene=TVAG_144060 | organism=Trichomonas_vaginalis_G3 | gene_product=CAMK family protein kinase | transcript_product=CAMK family protein kinase | location=DS114207:10524-12431(-) | protein_length=635 | sequence_SO=supercontig | SO=protein_coding	3.52e-48	NP_055726.3 AP2-associated protein kinase 1 [Homo sapiens]	1.18e-48	XP_005272327.1 PREDICTED: cyclin-G-associated kinase isoform X10 [Homo sapiens]	8.24e-47	1.84272		Trichomonas vaginalis AAK1L3
NP_055726.3	Hsapiens	Tvivax								TbAAK1L1 identifies possible homologue
NP_055726.3	Hsapiens	Vbrassicaformis	Vbra_14717.t1-p1 | transcript=Vbra_14717.t1 | gene=Vbra_14717 | organism=Vitrella_brassicaformis_CCMP3155 | gene_product=Cyclin-G-associated kinase_ putative | transcript_product=Cyclin-G-associated kinase_ putative | location=Vbra_scaffold29:439182-442575(-) | protein_length=1083 | sequence_SO=supercontig | SO=protein_coding	9.9e-59	NP_055726.3 AP2-associated protein kinase 1 [Homo sapiens]	1.11e-57	XP_011511727.1 PREDICTED: cyclin-G-associated kinase isoform X1 [Homo sapiens]	2.09e-58	0.723316		Vitrella brassicaformis AAK1L1

## Sheet: TbAAK1L1BLAST
Query ID	Query Databse	Target Database	Fwd Hit ID	Fwd Hit Evalue	First Positive Rev Hit ID	First Positive Rev Hit Evalue	First Negative Rev Hit ID	First Negative Rev Hit Evalue	Evalue Diff Between Pos and Neg Hits	Notes	Tree Label
Tb927.9.6560:mRNA-p1	Tbrucei927	Acastellanii	ACA1_364490-t26_1-p1 | transcript=ACA1_364490-t26_1 | gene=ACA1_364490 | organism=Acanthamoeba_castellanii_str._Neff | gene_product=protein kinase domain containing protein | transcript_product=protein kinase domain containing protein | location=KB008073:119529-122379(-) | protein_length=678 | sequence_SO=supercontig | SO=protein_coding	4.7869e-30	Tb927.9.6560:mRNA-p1 | transcript=Tb927.9.6560:mRNA | gene=Tb927.9.6560 | organism=Trypanosoma_brucei_brucei_TREU927 | gene_product=NAK family pseudokinase_ putative | transcript_product=NAK family pseudokinase_ putative | location=Tb927_09_v5.1:1077469-1079649(+) | protein_length=726 | sequence_SO=chromosome | SO=protein_coding	1.6437e-30	Tb927.10.460:mRNA-p1 | transcript=Tb927.10.460:mRNA | gene=Tb927.10.460 | organism=Trypanosoma_brucei_brucei_TREU927 | gene_product=NIMA-related protein kinase | transcript_product=NIMA-related protein kinase | location=Tb927_10_v5.1:119555-121849(+) | protein_length=764 | sequence_SO=chromosome | SO=protein_coding	2.50103e-23	7.1823		Acanthamoeba castelanii AAK1L2
Tb927.9.6560:mRNA-p1	Tbrucei927	Athaliana	AT5G08160.2 pacid=19667356 transcript=AT5G08160.2 locus=AT5G08160 ID=AT5G08160.2.TAIR10 annot-version=TAIR10	2.32438e-15	Tb927.9.6560:mRNA-p1 | transcript=Tb927.9.6560:mRNA | gene=Tb927.9.6560 | organism=Trypanosoma_brucei_brucei_TREU927 | gene_product=NAK family pseudokinase_ putative | transcript_product=NAK family pseudokinase_ putative | location=Tb927_09_v5.1:1077469-1079649(+) | protein_length=726 | sequence_SO=chromosome | SO=protein_coding	1.19222e-16	Tb927.11.8940:mRNA-p1 | transcript=Tb927.11.8940:mRNA | gene=Tb927.11.8940 | organism=Trypanosoma_brucei_brucei_TREU927 | gene_product=protein lipid droplet kinase (LDK) | transcript_product=protein lipid droplet kinase (LDK) | location=Tb927_11_v5.1:2451159-2452823(+) | protein_length=554 | sequence_SO=chromosome | SO=protein_coding	3.86636e-14	2.51095	Not identified using HsAAK1; possible MPSK1	Arabidopsis thaliana AAK1L3
Tb927.9.6560:mRNA-p1	Tbrucei927	Athaliana	AT5G08160.1 pacid=19667355 transcript=AT5G08160.1 locus=AT5G08160 ID=AT5G08160.1.TAIR10 annot-version=TAIR10	3.36057e-15	Tb927.9.6560:mRNA-p1 | transcript=Tb927.9.6560:mRNA | gene=Tb927.9.6560 | organism=Trypanosoma_brucei_brucei_TREU927 | gene_product=NAK family pseudokinase_ putative | transcript_product=NAK family pseudokinase_ putative | location=Tb927_09_v5.1:1077469-1079649(+) | protein_length=726 | sequence_SO=chromosome | SO=protein_coding	1.70431e-16	Tb927.6.5100:mRNA-p1 | transcript=Tb927.6.5100:mRNA | gene=Tb927.6.5100 | organism=Trypanosoma_brucei_brucei_TREU927 | gene_product=polo-like protein kinase_ putative | transcript_product=polo-like protein kinase_ putative | location=Tb927_06_v5.1:1394258-1396783(+) | protein_length=841 | sequence_SO=chromosome | SO=protein_coding	3.43477e-15	1.30435	Not identified using HsAAK1; possible MPSK1	Arabidopsis thaliana AAK1L4
Tb927.9.6560:mRNA-p1	Tbrucei927	Bayalai	rna_Baya_113_0020-1-p1 | transcript=rna_Baya_113_0020-1 | gene=Baya_113_0020 | organism=Blechomonas_ayalai_B08-376 | gene_product=protein kinase_ putative | transcript_product=protein kinase_ putative | location=Baya_113:8874-10757(-) | protein_length=627 | sequence_SO=contig | SO=protein_coding	1.25424e-139	Tb927.9.6560:mRNA-p1 | transcript=Tb927.9.6560:mRNA | gene=Tb927.9.6560 | organism=Trypanosoma_brucei_brucei_TREU927 | gene_product=NAK family pseudokinase_ putative | transcript_product=NAK family pseudokinase_ putative | location=Tb927_09_v5.1:1077469-1079649(+) | protein_length=726 | sequence_SO=chromosome | SO=protein_coding	3.2723e-132	Tb927.4.5390:mRNA-p1 | transcript=Tb927.4.5390:mRNA | gene=Tb927.4.5390 | organism=Trypanosoma_brucei_brucei_TREU927 | gene_product=serine/threonine-protein kinase NrkA | transcript_product=serine/threonine-protein kinase NrkA | location=Tb927_04_v5.1:1465473-1466768(-) | protein_length=431 | sequence_SO=chromosome | SO=protein_coding	1.09825e-14	117.526		Blechomonas ayalai AAK1L1
Tb927.9.6560:mRNA-p1	Tbrucei927	Bayalai	rna_Baya_117_0230-1-p1 | transcript=rna_Baya_117_0230-1 | gene=Baya_117_0230 | organism=Blechomonas_ayalai_B08-376 | gene_product=protein kinase_ putative | transcript_product=protein kinase_ putative | location=Baya_117:58069-58739(-) | protein_length=223 | sequence_SO=contig | SO=protein_coding	1.30541e-20	Tb927.9.6560:mRNA-p1 | transcript=Tb927.9.6560:mRNA | gene=Tb927.9.6560 | organism=Trypanosoma_brucei_brucei_TREU927 | gene_product=NAK family pseudokinase_ putative | transcript_product=NAK family pseudokinase_ putative | location=Tb927_09_v5.1:1077469-1079649(+) | protein_length=726 | sequence_SO=chromosome | SO=protein_coding	1.05202e-20	Tb927.11.4470:mRNA-p1 | transcript=Tb927.11.4470:mRNA | gene=Tb927.11.4470 | organism=Trypanosoma_brucei_brucei_TREU927 | gene_product=ULK family serine/threonine-protein kinase_ putative | transcript_product=ULK family serine/threonine-protein kinase_ putative | location=Tb927_11_v5.1:1293639-1296908(+) | protein_length=1089 | sequence_SO=chromosome | SO=protein_coding	1.42173e-15	5.13079	Gene model modified	Blechomonas ayalai AAK1L2
Tb927.9.6560:mRNA-p1	Tbrucei927	Bnatans								Negative; not found using HsAAK1
Tb927.9.6560:mRNA-p1	Tbrucei927	Bsaltans	CUG87906 pep supercontig:BSAL:BS_scaffold405:39786:40823:1 gene:BSAL_12630 transcript:CUG87906 gene_biotype:protein_coding transcript_biotype:protein_coding description:protein kinase_ putative	5.34837e-21	Tb927.9.6560:mRNA-p1 | transcript=Tb927.9.6560:mRNA | gene=Tb927.9.6560 | organism=Trypanosoma_brucei_brucei_TREU927 | gene_product=NAK family pseudokinase_ putative | transcript_product=NAK family pseudokinase_ putative | location=Tb927_09_v5.1:1077469-1079649(+) | protein_length=726 | sequence_SO=chromosome | SO=protein_coding	1.57836e-21	Tb927.10.4990:mRNA-p1 | transcript=Tb927.10.4990:mRNA | gene=Tb927.10.4990 | organism=Trypanosoma_brucei_brucei_TREU927 | gene_product=cdc2-related kinase 3 | transcript_product=cdc2-related kinase 3 | location=Tb927_10_v5.1:1238533-1239468(+) | protein_length=311 | sequence_SO=chromosome | SO=protein_coding	2.84096e-14	7.25526		Bodo saltans AAK1L2
Tb927.9.6560:mRNA-p1	Tbrucei927	Bsaltans	CUF96038 pep supercontig:BSAL:BS_scaffold1415:7249:8640:1 gene:BSAL_67865 transcript:CUF96038 gene_biotype:protein_coding transcript_biotype:protein_coding description:protein kinase_ putative	1.87652e-46	Tb927.9.6560:mRNA-p1 | transcript=Tb927.9.6560:mRNA | gene=Tb927.9.6560 | organism=Trypanosoma_brucei_brucei_TREU927 | gene_product=NAK family pseudokinase_ putative | transcript_product=NAK family pseudokinase_ putative | location=Tb927_09_v5.1:1077469-1079649(+) | protein_length=726 | sequence_SO=chromosome | SO=protein_coding	3.08434e-45	Tb927.11.4470:mRNA-p1 | transcript=Tb927.11.4470:mRNA | gene=Tb927.11.4470 | organism=Trypanosoma_brucei_brucei_TREU927 | gene_product=ULK family serine/threonine-protein kinase_ putative | transcript_product=ULK family serine/threonine-protein kinase_ putative | location=Tb927_11_v5.1:1293639-1296908(+) | protein_length=1089 | sequence_SO=chromosome | SO=protein_coding	1.14682e-20	24.5703		Bodo saltans AAK1L1
Tb927.9.6560:mRNA-p1	Tbrucei927	Celegans								HsAAK1 identifies possible homologue
Tb927.9.6560:mRNA-p1	Tbrucei927	Cfasciculata	CFAC1_240039500.1-p1 | transcript=CFAC1_240039500.1 | gene=CFAC1_240039500 | organism=Crithidia_fasciculata_strain_Cf-Cl | gene_product=protein kinase_ putative | transcript_product=protein kinase_ putative | location=CfaC1_24:1157054-1159189(-) | protein_length=711 | sequence_SO=chromosome | SO=protein_coding	7.16165e-141	Tb927.9.6560:mRNA-p1 | transcript=Tb927.9.6560:mRNA | gene=Tb927.9.6560 | organism=Trypanosoma_brucei_brucei_TREU927 | gene_product=NAK family pseudokinase_ putative | transcript_product=NAK family pseudokinase_ putative | location=Tb927_09_v5.1:1077469-1079649(+) | protein_length=726 | sequence_SO=chromosome | SO=protein_coding	6.96632e-141	Tb927.10.460:mRNA-p1 | transcript=Tb927.10.460:mRNA | gene=Tb927.10.460 | organism=Trypanosoma_brucei_brucei_TREU927 | gene_product=NIMA-related protein kinase | transcript_product=NIMA-related protein kinase | location=Tb927_10_v5.1:119555-121849(+) | protein_length=764 | sequence_SO=chromosome | SO=protein_coding	2.05444e-16	124.47		Crithidia fasciculata AAK1L1
Tb927.9.6560:mRNA-p1	Tbrucei927	Cfasciculata	CFAC1_290027700.1-p1 | transcript=CFAC1_290027700.1 | gene=CFAC1_290027700 | organism=Crithidia_fasciculata_strain_Cf-Cl | gene_product=protein kinase_ putative | transcript_product=protein kinase_ putative | location=CfaC1_29:668129-669148(+) | protein_length=339 | sequence_SO=chromosome | SO=protein_coding	1.48386e-21	Tb927.9.6560:mRNA-p1 | transcript=Tb927.9.6560:mRNA | gene=Tb927.9.6560 | organism=Trypanosoma_brucei_brucei_TREU927 | gene_product=NAK family pseudokinase_ putative | transcript_product=NAK family pseudokinase_ putative | location=Tb927_09_v5.1:1077469-1079649(+) | protein_length=726 | sequence_SO=chromosome | SO=protein_coding	5.5542e-22	Tb927.8.7110:mRNA-p1 | transcript=Tb927.8.7110:mRNA | gene=Tb927.8.7110 | organism=Trypanosoma_brucei_brucei_TREU927 | gene_product=Serine/threonine-protein kinase NEK12.1_ putative | transcript_product=Serine/threonine-protein kinase NEK12.1_ putative | location=Tb927_08_v5.1:2048672-2049994(+) | protein_length=440 | sequence_SO=chromosome | SO=protein_coding	2.87328e-17	4.71376		Crithidia fasciculata AAK1L2
Tb927.9.6560:mRNA-p1	Tbrucei927	Cmerolae								Negative; not found using HsAAK1
Tb927.9.6560:mRNA-p1	Tbrucei927	Creinhardtii	Cre07.g323100.t1.1 pacid=30775102 transcript=Cre07.g323100.t1.1 locus=Cre07.g323100 ID=Cre07.g323100.t1.1.v5.5 annot-version=v5.5	1.54408e-21	Tb927.9.6560:mRNA-p1 | transcript=Tb927.9.6560:mRNA | gene=Tb927.9.6560 | organism=Trypanosoma_brucei_brucei_TREU927 | gene_product=NAK family pseudokinase_ putative | transcript_product=NAK family pseudokinase_ putative | location=Tb927_09_v5.1:1077469-1079649(+) | protein_length=726 | sequence_SO=chromosome | SO=protein_coding	1.23681e-20	Tb927.6.5100:mRNA-p1 | transcript=Tb927.6.5100:mRNA | gene=Tb927.6.5100 | organism=Trypanosoma_brucei_brucei_TREU927 | gene_product=polo-like protein kinase_ putative | transcript_product=polo-like protein kinase_ putative | location=Tb927_06_v5.1:1394258-1396783(+) | protein_length=841 | sequence_SO=chromosome | SO=protein_coding	7.00479e-22	1.24691		Chlamydomonas reinhardtii AAK1L1
Tb927.9.6560:mRNA-p1	Tbrucei927	Cvelia								HsAAK1 identifies possible homologue
Tb927.9.6560:mRNA-p1	Tbrucei927	Ddiscoideum	DDB0229350|DDB_G0280111 |Protein|gene: DDB_G0280111 on chromosome: 3 position 2948944 to 2952761	5.29112e-30	Tb927.9.6560:mRNA-p1 | transcript=Tb927.9.6560:mRNA | gene=Tb927.9.6560 | organism=Trypanosoma_brucei_brucei_TREU927 | gene_product=NAK family pseudokinase_ putative | transcript_product=NAK family pseudokinase_ putative | location=Tb927_09_v5.1:1077469-1079649(+) | protein_length=726 | sequence_SO=chromosome | SO=protein_coding	1.85655e-30	Tb927.10.460:mRNA-p1 | transcript=Tb927.10.460:mRNA | gene=Tb927.10.460 | organism=Trypanosoma_brucei_brucei_TREU927 | gene_product=NIMA-related protein kinase | transcript_product=NIMA-related protein kinase | location=Tb927_10_v5.1:119555-121849(+) | protein_length=764 | sequence_SO=chromosome | SO=protein_coding	6.95105e-26	4.57334		Dictyostelium discoideum AAK1L2
Tb927.9.6560:mRNA-p1	Tbrucei927	Emonterogeii	EMOLV88_150013700.1-p1 | transcript=EMOLV88_150013700.1 | gene=EMOLV88_150013700 | organism=Endotrypanum_monterogeii_strain_LV88 | gene_product=protein kinase_ putative | transcript_product=protein kinase_ putative | location=EmoLV88_15:318618-320603(-) | protein_length=661 | sequence_SO=chromosome | SO=protein_coding	2.49947e-151	Tb927.9.6560:mRNA-p1 | transcript=Tb927.9.6560:mRNA | gene=Tb927.9.6560 | organism=Trypanosoma_brucei_brucei_TREU927 | gene_product=NAK family pseudokinase_ putative | transcript_product=NAK family pseudokinase_ putative | location=Tb927_09_v5.1:1077469-1079649(+) | protein_length=726 | sequence_SO=chromosome | SO=protein_coding	1.20565e-137	Tb927.11.4470:mRNA-p1 | transcript=Tb927.11.4470:mRNA | gene=Tb927.11.4470 | organism=Trypanosoma_brucei_brucei_TREU927 | gene_product=ULK family serine/threonine-protein kinase_ putative | transcript_product=ULK family serine/threonine-protein kinase_ putative | location=Tb927_11_v5.1:1293639-1296908(+) | protein_length=1089 | sequence_SO=chromosome | SO=protein_coding	3.0823e-16	121.408		Endotrypanum monterogeii AAK1L1
Tb927.9.6560:mRNA-p1	Tbrucei927	Emonterogeii	EMOLV88_340005500.1-p1 | transcript=EMOLV88_340005500.1 | gene=EMOLV88_340005500 | organism=Endotrypanum_monterogeii_strain_LV88 | gene_product=protein kinase_ putative | transcript_product=protein kinase_ putative | location=EmoLV88_34:18406-19029(+) | protein_length=207 | sequence_SO=chromosome | SO=protein_coding	2.88852e-22	Tb927.9.6560:mRNA-p1 | transcript=Tb927.9.6560:mRNA | gene=Tb927.9.6560 | organism=Trypanosoma_brucei_brucei_TREU927 | gene_product=NAK family pseudokinase_ putative | transcript_product=NAK family pseudokinase_ putative | location=Tb927_09_v5.1:1077469-1079649(+) | protein_length=726 | sequence_SO=chromosome | SO=protein_coding	1.40576e-22	Tb927.3.3080:mRNA-p1 | transcript=Tb927.3.3080:mRNA | gene=Tb927.3.3080 | organism=Trypanosoma_brucei_brucei_TREU927 | gene_product=Serine/threonine-protein kinase NEK6_ putative | transcript_product=Serine/threonine-protein kinase NEK6_ putative | location=Tb927_03_v5.1:790605-792107(-) | protein_length=500 | sequence_SO=chromosome | SO=protein_coding	9.3324e-15	7.82208	Not identified using HsAAK1; possible GAK; Gene model modified	Endotrypanum monterogeii AAK1L2
Tb927.9.6560:mRNA-p1	Tbrucei927	Esiliculosus	Ec-04_004800 SH3 domain (2005) ;mRNA; f:4861664-4886541	1.13936e-20	Tb927.9.6560:mRNA-p1 | transcript=Tb927.9.6560:mRNA | gene=Tb927.9.6560 | organism=Trypanosoma_brucei_brucei_TREU927 | gene_product=NAK family pseudokinase_ putative | transcript_product=NAK family pseudokinase_ putative | location=Tb927_09_v5.1:1077469-1079649(+) | protein_length=726 | sequence_SO=chromosome | SO=protein_coding	8.16153e-21	Tb927.10.14420:mRNA-p1 | transcript=Tb927.10.14420:mRNA | gene=Tb927.10.14420 | organism=Trypanosoma_brucei_brucei_TREU927 | gene_product=Serine/threonine-protein kinase NEK16_ putative | transcript_product=Serine/threonine-protein kinase NEK16_ putative | location=Tb927_10_v5.1:3512066-3516586(-) | protein_length=1506 | sequence_SO=chromosome | SO=protein_coding	1.23608e-22	1.81973	Not found using HsAAK1; not included in trees due to two kinase domains	N/A
Tb927.9.6560:mRNA-p1	Tbrucei927	Gintestinalis	GL50803_2538-t26_1-p1 | transcript=GL50803_2538-t26_1 | gene=GL50803_2538 | organism=Giardia_Assemblage_A_isolate_WB | gene_product=Kinase_ NAK | transcript_product=Kinase_ NAK | location=GLCHR04:430862-432889(-) | protein_length=675 | sequence_SO=chromosome | SO=protein_coding | is_pseudo=false	2.88462e-11	Tb927.9.6560:mRNA-p1 | transcript=Tb927.9.6560:mRNA | gene=Tb927.9.6560 | organism=Trypanosoma_brucei_brucei_TREU927 | gene_product=NAK family pseudokinase_ putative | transcript_product=NAK family pseudokinase_ putative | location=Tb927_09_v5.1:1077469-1079649(+) | protein_length=726 | sequence_SO=chromosome | SO=protein_coding	7.07823e-11	Tb927.10.13480:mRNA-p1 | transcript=Tb927.10.13480:mRNA | gene=Tb927.10.13480 | organism=Trypanosoma_brucei_brucei_TREU927 | gene_product=CAMK/CAMKL family protein kinase_ putative | transcript_product=CAMK/CAMKL family protein kinase_ putative | location=Tb927_10_v5.1:3291808-3292635(-) | protein_length=275 | sequence_SO=chromosome | SO=protein_coding	6.70462e-12	1.02355	Not identified using HsAAK1; possible GAK	Giardia intestinalis AAK1L2
Tb927.9.6560:mRNA-p1	Tbrucei927	Hsapiens								Negative; obvious human homologues
Tb927.9.6560:mRNA-p1	Tbrucei927	Jlibera								Negative; not found using HsAAK1
Tb927.9.6560:mRNA-p1	Tbrucei927	Laethiopica	LAEL147_000216100.1-p1 | transcript=LAEL147_000216100.1 | gene=LAEL147_000216100 | organism=Leishmania_aethiopica_L147 | gene_product=protein kinase_ putative | transcript_product=protein kinase_ putative | location=LaeL147_15:313137-315122(-) | protein_length=661 | sequence_SO=chromosome | SO=protein_coding	1.38397e-138	Tb927.9.6560:mRNA-p1 | transcript=Tb927.9.6560:mRNA | gene=Tb927.9.6560 | organism=Trypanosoma_brucei_brucei_TREU927 | gene_product=NAK family pseudokinase_ putative | transcript_product=NAK family pseudokinase_ putative | location=Tb927_09_v5.1:1077469-1079649(+) | protein_length=726 | sequence_SO=chromosome | SO=protein_coding	1.15231e-129	Tb927.10.460:mRNA-p1 | transcript=Tb927.10.460:mRNA | gene=Tb927.10.460 | organism=Trypanosoma_brucei_brucei_TREU927 | gene_product=NIMA-related protein kinase | transcript_product=NIMA-related protein kinase | location=Tb927_10_v5.1:119555-121849(+) | protein_length=764 | sequence_SO=chromosome | SO=protein_coding	2.74508e-13	116.377		Leishmania aethiopica AAK1L1
Tb927.9.6560:mRNA-p1	Tbrucei927	Laethiopica	LAEL147_000702700.1-p1 | transcript=LAEL147_000702700.1 | gene=LAEL147_000702700 | organism=Leishmania_aethiopica_L147 | gene_product=protein kinase_ putative | transcript_product=protein kinase_ putative | location=LaeL147_34:7917-8939(+) | protein_length=340 | sequence_SO=chromosome | SO=protein_coding	1.61772e-20	Tb927.9.6560:mRNA-p1 | transcript=Tb927.9.6560:mRNA | gene=Tb927.9.6560 | organism=Trypanosoma_brucei_brucei_TREU927 | gene_product=NAK family pseudokinase_ putative | transcript_product=NAK family pseudokinase_ putative | location=Tb927_09_v5.1:1077469-1079649(+) | protein_length=726 | sequence_SO=chromosome | SO=protein_coding	5.21105e-21	Tb927.4.5180:mRNA-p1 | transcript=Tb927.4.5180:mRNA | gene=Tb927.4.5180 | organism=Trypanosoma_brucei_brucei_TREU927 | gene_product=tousled-like kinase I | transcript_product=tousled-like kinase I | location=Tb927_04_v5.1:1414371-1416314(-) | protein_length=647 | sequence_SO=chromosome | SO=protein_coding	1.56149e-17	3.47661		Leishmania aethiopica AAK1L2
Tb927.9.6560:mRNA-p1	Tbrucei927	Larabica	LARLEM1108_150013400.1-p1 | transcript=LARLEM1108_150013400.1 | gene=LARLEM1108_150013400 | organism=Leishmania_arabica_strain_LEM1108 | gene_product=protein kinase_ putative | transcript_product=protein kinase_ putative | location=LarLEM1108_15:321145-323148(-) | protein_length=667 | sequence_SO=chromosome | SO=protein_coding	4.22636e-141	Tb927.9.6560:mRNA-p1 | transcript=Tb927.9.6560:mRNA | gene=Tb927.9.6560 | organism=Trypanosoma_brucei_brucei_TREU927 | gene_product=NAK family pseudokinase_ putative | transcript_product=NAK family pseudokinase_ putative | location=Tb927_09_v5.1:1077469-1079649(+) | protein_length=726 | sequence_SO=chromosome | SO=protein_coding	1.43519e-129	Tb927.5.2820:mRNA-p1 | transcript=Tb927.5.2820:mRNA | gene=Tb927.5.2820 | organism=Trypanosoma_brucei_brucei_TREU927 | gene_product=Serine/threonine-protein kinase NEK6_ putative | transcript_product=Serine/threonine-protein kinase NEK6_ putative | location=Tb927_05_v5.1:948424-951516(-) | protein_length=1030 | sequence_SO=chromosome | SO=protein_coding	1.12179e-13	115.893		Leishmania arabica AAK1L1
Tb927.9.6560:mRNA-p1	Tbrucei927	Larabica	LARLEM1108_340005500.1-p1 | transcript=LARLEM1108_340005500.1 | gene=LARLEM1108_340005500 | organism=Leishmania_arabica_strain_LEM1108 | gene_product=protein kinase_ putative | transcript_product=protein kinase_ putative | location=LarLEM1108_34:9726-10403(+) | protein_length=225 | sequence_SO=chromosome | SO=protein_coding	1.91131e-21	Tb927.9.6560:mRNA-p1 | transcript=Tb927.9.6560:mRNA | gene=Tb927.9.6560 | organism=Trypanosoma_brucei_brucei_TREU927 | gene_product=NAK family pseudokinase_ putative | transcript_product=NAK family pseudokinase_ putative | location=Tb927_09_v5.1:1077469-1079649(+) | protein_length=726 | sequence_SO=chromosome | SO=protein_coding	8.60912e-22	Tb927.4.5390:mRNA-p1 | transcript=Tb927.4.5390:mRNA | gene=Tb927.4.5390 | organism=Trypanosoma_brucei_brucei_TREU927 | gene_product=serine/threonine-protein kinase NrkA | transcript_product=serine/threonine-protein kinase NrkA | location=Tb927_04_v5.1:1465473-1466768(-) | protein_length=431 | sequence_SO=chromosome | SO=protein_coding	1.07116e-15	6.0949		Leishmania arabica AAK1L2
Tb927.9.6560:mRNA-p1	Tbrucei927	Lbraziliensis-2903	LBRM2903_150015900.1-p1 | transcript=LBRM2903_150015900.1 | gene=LBRM2903_150015900 | organism=Leishmania_braziliensis_MHOM/BR/75/M2903 | gene_product=protein kinase_ putative | transcript_product=protein kinase_ putative | location=LbrM2903_15:409535-411559(+) | protein_length=674 | sequence_SO=chromosome | SO=protein_coding	3.56737e-147	Tb927.9.6560:mRNA-p1 | transcript=Tb927.9.6560:mRNA | gene=Tb927.9.6560 | organism=Trypanosoma_brucei_brucei_TREU927 | gene_product=NAK family pseudokinase_ putative | transcript_product=NAK family pseudokinase_ putative | location=Tb927_09_v5.1:1077469-1079649(+) | protein_length=726 | sequence_SO=chromosome | SO=protein_coding	4.85901e-133	Tb927.10.460:mRNA-p1 | transcript=Tb927.10.460:mRNA | gene=Tb927.10.460 | organism=Trypanosoma_brucei_brucei_TREU927 | gene_product=NIMA-related protein kinase | transcript_product=NIMA-related protein kinase | location=Tb927_10_v5.1:119555-121849(+) | protein_length=764 | sequence_SO=chromosome | SO=protein_coding	8.55784e-13	120.246		Leishmania braziliensis M2903 AAK1L1
Tb927.9.6560:mRNA-p1	Tbrucei927	Lbraziliensis-2903	LBRM2903_200007900.1-p1 | transcript=LBRM2903_200007900.1 | gene=LBRM2903_200007900 | organism=Leishmania_braziliensis_MHOM/BR/75/M2903 | gene_product=protein kinase_ putative | transcript_product=protein kinase_ putative | location=LbrM2903_20.1:99203-100225(+) | protein_length=340 | sequence_SO=chromosome | SO=protein_coding	4.88874e-20	Tb927.9.6560:mRNA-p1 | transcript=Tb927.9.6560:mRNA | gene=Tb927.9.6560 | organism=Trypanosoma_brucei_brucei_TREU927 | gene_product=NAK family pseudokinase_ putative | transcript_product=NAK family pseudokinase_ putative | location=Tb927_09_v5.1:1077469-1079649(+) | protein_length=726 | sequence_SO=chromosome | SO=protein_coding	2.37249e-20	Tb927.11.4470:mRNA-p1 | transcript=Tb927.11.4470:mRNA | gene=Tb927.11.4470 | organism=Trypanosoma_brucei_brucei_TREU927 | gene_product=ULK family serine/threonine-protein kinase_ putative | transcript_product=ULK family serine/threonine-protein kinase_ putative | location=Tb927_11_v5.1:1293639-1296908(+) | protein_length=1089 | sequence_SO=chromosome | SO=protein_coding	1.62407e-19	0.8354		Leishmania braziliensis M2903 AAK1L2
Tb927.9.6560:mRNA-p1	Tbrucei927	Lbraziliensis-2904	LbrM.15.0790:mRNA-p1 | transcript=LbrM.15.0790:mRNA | gene=LbrM.15.0790 | organism=Leishmania_braziliensis_MHOM/BR/75/M2904 | gene_product=protein kinase_ putative | transcript_product=protein kinase_ putative | location=LbrM.15:318149-320173(+) | protein_length=674 | sequence_SO=chromosome | SO=protein_coding	1.92894e-147	Tb927.9.6560:mRNA-p1 | transcript=Tb927.9.6560:mRNA | gene=Tb927.9.6560 | organism=Trypanosoma_brucei_brucei_TREU927 | gene_product=NAK family pseudokinase_ putative | transcript_product=NAK family pseudokinase_ putative | location=Tb927_09_v5.1:1077469-1079649(+) | protein_length=726 | sequence_SO=chromosome | SO=protein_coding	2.16459e-133	Tb927.10.460:mRNA-p1 | transcript=Tb927.10.460:mRNA | gene=Tb927.10.460 | organism=Trypanosoma_brucei_brucei_TREU927 | gene_product=NIMA-related protein kinase | transcript_product=NIMA-related protein kinase | location=Tb927_10_v5.1:119555-121849(+) | protein_length=764 | sequence_SO=chromosome | SO=protein_coding	8.19718e-13	120.578		Leishmania braziliensis M2904 AAK1L1
Tb927.9.6560:mRNA-p1	Tbrucei927	Lbraziliensis-2904	LbrM.20.0110:mRNA-p1 | transcript=LbrM.20.0110:mRNA | gene=LbrM.20.0110 | organism=Leishmania_braziliensis_MHOM/BR/75/M2904 | gene_product=protein kinase_ putative | transcript_product=protein kinase_ putative | location=LbrM.20.1:35679-36701(+) | protein_length=340 | sequence_SO=chromosome | SO=protein_coding	4.43569e-20	Tb927.9.6560:mRNA-p1 | transcript=Tb927.9.6560:mRNA | gene=Tb927.9.6560 | organism=Trypanosoma_brucei_brucei_TREU927 | gene_product=NAK family pseudokinase_ putative | transcript_product=NAK family pseudokinase_ putative | location=Tb927_09_v5.1:1077469-1079649(+) | protein_length=726 | sequence_SO=chromosome | SO=protein_coding	2.20802e-20	Tb927.11.4470:mRNA-p1 | transcript=Tb927.11.4470:mRNA | gene=Tb927.11.4470 | organism=Trypanosoma_brucei_brucei_TREU927 | gene_product=ULK family serine/threonine-protein kinase_ putative | transcript_product=ULK family serine/threonine-protein kinase_ putative | location=Tb927_11_v5.1:1293639-1296908(+) | protein_length=1089 | sequence_SO=chromosome | SO=protein_coding	1.11784e-19	0.704377		Leishmania braziliensis M2904 AAK1L2
Tb927.9.6560:mRNA-p1	Tbrucei927	Ldonovani	LdBPK_150810.1.1-p1 | transcript=LdBPK_150810.1.1 | gene=LdBPK_150810.1 | organism=Leishmania_donovani_BPK282A1 | gene_product=protein kinase_ putative | transcript_product=protein kinase_ putative | location=Ld15_v01s1:337989-339980(-) | protein_length=663 | sequence_SO=chromosome | SO=protein_coding	3.69474e-139	Tb927.9.6560:mRNA-p1 | transcript=Tb927.9.6560:mRNA | gene=Tb927.9.6560 | organism=Trypanosoma_brucei_brucei_TREU927 | gene_product=NAK family pseudokinase_ putative | transcript_product=NAK family pseudokinase_ putative | location=Tb927_09_v5.1:1077469-1079649(+) | protein_length=726 | sequence_SO=chromosome | SO=protein_coding	6.21308e-129	Tb927.10.14420:mRNA-p1 | transcript=Tb927.10.14420:mRNA | gene=Tb927.10.14420 | organism=Trypanosoma_brucei_brucei_TREU927 | gene_product=Serine/threonine-protein kinase NEK16_ putative | transcript_product=Serine/threonine-protein kinase NEK16_ putative | location=Tb927_10_v5.1:3512066-3516586(-) | protein_length=1506 | sequence_SO=chromosome | SO=protein_coding	2.81712e-14	114.656		Leishmania donovani AAK1L1
Tb927.9.6560:mRNA-p1	Tbrucei927	Ldonovani	LdBPK_340030.1.1-p1 | transcript=LdBPK_340030.1.1 | gene=LdBPK_340030.1 | organism=Leishmania_donovani_BPK282A1 | gene_product=protein kinase_ putative | transcript_product=protein kinase_ putative | location=Ld34_v01s1:9999-11021(+) | protein_length=340 | sequence_SO=chromosome | SO=protein_coding	3.58772e-20	Tb927.9.6560:mRNA-p1 | transcript=Tb927.9.6560:mRNA | gene=Tb927.9.6560 | organism=Trypanosoma_brucei_brucei_TREU927 | gene_product=NAK family pseudokinase_ putative | transcript_product=NAK family pseudokinase_ putative | location=Tb927_09_v5.1:1077469-1079649(+) | protein_length=726 | sequence_SO=chromosome | SO=protein_coding	1.94721e-20	Tb927.4.5180:mRNA-p1 | transcript=Tb927.4.5180:mRNA | gene=Tb927.4.5180 | organism=Trypanosoma_brucei_brucei_TREU927 | gene_product=tousled-like kinase I | transcript_product=tousled-like kinase I | location=Tb927_04_v5.1:1414371-1416314(-) | protein_length=647 | sequence_SO=chromosome | SO=protein_coding	7.77516e-18	2.6013		Leishmania donovani AAK1L2
Tb927.9.6560:mRNA-p1	Tbrucei927	Lenriettii	LENLEM3045_150014100.1-p1 | transcript=LENLEM3045_150014100.1 | gene=LENLEM3045_150014100 | organism=Leishmania_enriettii_strain_LEM3045 | gene_product=protein kinase_ putative | transcript_product=protein kinase_ putative | location=LenLEM3045_15:330811-332859(-) | protein_length=682 | sequence_SO=chromosome | SO=protein_coding	8.7775e-148	Tb927.9.6560:mRNA-p1 | transcript=Tb927.9.6560:mRNA | gene=Tb927.9.6560 | organism=Trypanosoma_brucei_brucei_TREU927 | gene_product=NAK family pseudokinase_ putative | transcript_product=NAK family pseudokinase_ putative | location=Tb927_09_v5.1:1077469-1079649(+) | protein_length=726 | sequence_SO=chromosome | SO=protein_coding	3.08948e-144	Tb927.10.460:mRNA-p1 | transcript=Tb927.10.460:mRNA | gene=Tb927.10.460 | organism=Trypanosoma_brucei_brucei_TREU927 | gene_product=NIMA-related protein kinase | transcript_product=NIMA-related protein kinase | location=Tb927_10_v5.1:119555-121849(+) | protein_length=764 | sequence_SO=chromosome | SO=protein_coding	2.16769e-14	129.846		Leishmania enriettii AAK1L1
Tb927.9.6560:mRNA-p1	Tbrucei927	Lenriettii	LENLEM3045_340005200.1-p1 | transcript=LENLEM3045_340005200.1 | gene=LENLEM3045_340005200 | organism=Leishmania_enriettii_strain_LEM3045 | gene_product=protein kinase_ putative | transcript_product=protein kinase_ putative | location=LenLEM3045_34:7720-8742(+) | protein_length=340 | sequence_SO=chromosome | SO=protein_coding	7.00777e-20	Tb927.9.6560:mRNA-p1 | transcript=Tb927.9.6560:mRNA | gene=Tb927.9.6560 | organism=Trypanosoma_brucei_brucei_TREU927 | gene_product=NAK family pseudokinase_ putative | transcript_product=NAK family pseudokinase_ putative | location=Tb927_09_v5.1:1077469-1079649(+) | protein_length=726 | sequence_SO=chromosome | SO=protein_coding	1.23213e-20	Tb927.11.4470:mRNA-p1 | transcript=Tb927.11.4470:mRNA | gene=Tb927.11.4470 | organism=Trypanosoma_brucei_brucei_TREU927 | gene_product=ULK family serine/threonine-protein kinase_ putative | transcript_product=ULK family serine/threonine-protein kinase_ putative | location=Tb927_11_v5.1:1293639-1296908(+) | protein_length=1089 | sequence_SO=chromosome | SO=protein_coding	6.59692e-19	1.72868	Not identified using HsAAK1; possible GAK	Leishmania enriettii AAK1L2
Tb927.9.6560:mRNA-p1	Tbrucei927	Lgerbilli	LGELEM452_150013700.1-p1 | transcript=LGELEM452_150013700.1 | gene=LGELEM452_150013700 | organism=Leishmania_gerbilli_strain_LEM452 | gene_product=protein kinase_ putative | transcript_product=protein kinase_ putative | location=LgeLEM452_15:320003-322006(-) | protein_length=667 | sequence_SO=chromosome | SO=protein_coding	2.08043e-143	Tb927.9.6560:mRNA-p1 | transcript=Tb927.9.6560:mRNA | gene=Tb927.9.6560 | organism=Trypanosoma_brucei_brucei_TREU927 | gene_product=NAK family pseudokinase_ putative | transcript_product=NAK family pseudokinase_ putative | location=Tb927_09_v5.1:1077469-1079649(+) | protein_length=726 | sequence_SO=chromosome | SO=protein_coding	1.04648e-134	Tb927.5.2820:mRNA-p1 | transcript=Tb927.5.2820:mRNA | gene=Tb927.5.2820 | organism=Trypanosoma_brucei_brucei_TREU927 | gene_product=Serine/threonine-protein kinase NEK6_ putative | transcript_product=Serine/threonine-protein kinase NEK6_ putative | location=Tb927_05_v5.1:948424-951516(-) | protein_length=1030 | sequence_SO=chromosome | SO=protein_coding	7.68952e-14	120.866		Leishmania gerbilli AAK1L1
Tb927.9.6560:mRNA-p1	Tbrucei927	Lgerbilli	LGELEM452_340005300.1-p1 | transcript=LGELEM452_340005300.1 | gene=LGELEM452_340005300 | organism=Leishmania_gerbilli_strain_LEM452 | gene_product=protein kinase_ putative | transcript_product=protein kinase_ putative | location=LgeLEM452_34:9724-10524(+) | protein_length=266 | sequence_SO=chromosome | SO=protein_coding	5.05727e-21	Tb927.9.6560:mRNA-p1 | transcript=Tb927.9.6560:mRNA | gene=Tb927.9.6560 | organism=Trypanosoma_brucei_brucei_TREU927 | gene_product=NAK family pseudokinase_ putative | transcript_product=NAK family pseudokinase_ putative | location=Tb927_09_v5.1:1077469-1079649(+) | protein_length=726 | sequence_SO=chromosome | SO=protein_coding	3.31658e-21	Tb927.4.5390:mRNA-p1 | transcript=Tb927.4.5390:mRNA | gene=Tb927.4.5390 | organism=Trypanosoma_brucei_brucei_TREU927 | gene_product=serine/threonine-protein kinase NrkA | transcript_product=serine/threonine-protein kinase NrkA | location=Tb927_04_v5.1:1465473-1466768(-) | protein_length=431 | sequence_SO=chromosome | SO=protein_coding	2.31809e-15	5.84444	Gene model modified	Leishmania gerbilli AAK1L2
Tb927.9.6560:mRNA-p1	Tbrucei927	Lgigantea								Negative; not found using HsAAK1
Tb927.9.6560:mRNA-p1	Tbrucei927	Lglobosa								Negative; not found using HsAAK1
Tb927.9.6560:mRNA-p1	Tbrucei927	Lhyalospora	jgi|Lichy1|135058|e_gw1.156.2.1	3.20259e-25	Tb927.9.6560:mRNA-p1 | transcript=Tb927.9.6560:mRNA | gene=Tb927.9.6560 | organism=Trypanosoma_brucei_brucei_TREU927 | gene_product=NAK family pseudokinase_ putative | transcript_product=NAK family pseudokinase_ putative | location=Tb927_09_v5.1:1077469-1079649(+) | protein_length=726 | sequence_SO=chromosome | SO=protein_coding	8.71379e-26	Tb927.10.460:mRNA-p1 | transcript=Tb927.10.460:mRNA | gene=Tb927.10.460 | organism=Trypanosoma_brucei_brucei_TREU927 | gene_product=NIMA-related protein kinase | transcript_product=NIMA-related protein kinase | location=Tb927_10_v5.1:119555-121849(+) | protein_length=764 | sequence_SO=chromosome | SO=protein_coding	1.07517e-23	2.09127		Lichtheimia hyalospora AAK1L1
Tb927.9.6560:mRNA-p1	Tbrucei927	Lhyalospora	jgi|Lichy1|161111|estExt_Genewise1Plus.C_510002	3.56047e-11	Tb927.9.6560:mRNA-p1 | transcript=Tb927.9.6560:mRNA | gene=Tb927.9.6560 | organism=Trypanosoma_brucei_brucei_TREU927 | gene_product=NAK family pseudokinase_ putative | transcript_product=NAK family pseudokinase_ putative | location=Tb927_09_v5.1:1077469-1079649(+) | protein_length=726 | sequence_SO=chromosome | SO=protein_coding	8.16618e-12	Tb927.9.4910:mRNA-p1 | transcript=Tb927.9.4910:mRNA | gene=Tb927.9.4910 | organism=Trypanosoma_brucei_brucei_TREU927 | gene_product=3-phosphoinositide-dependent protein kinase 1_ putative | transcript_product=3-phosphoinositide-dependent protein kinase 1_ putative | location=Tb927_09_v5.1:892236-893390(+) | protein_length=384 | sequence_SO=chromosome | SO=protein_coding	9.81201e-12	0.079739	Not identified using HsAAK1; possible MPSK1	Lichtheimia hyalospora AAK1L2
Tb927.9.6560:mRNA-p1	Tbrucei927	Linfantum	LinJ.15.0810:mRNA-p1							Identified through additional searches	Leishmania infantum AAK1L1
Tb927.9.6560:mRNA-p1	Tbrucei927	Linfantum	LinJ.34.0030:mRNA-p1 | transcript=LinJ.34.0030:mRNA | gene=LinJ.34.0030 | organism=Leishmania_infantum_JPCM5 | gene_product=protein kinase_ putative | transcript_product=protein kinase_ putative | location=LinJ.34:10675-11697(+) | protein_length=340 | sequence_SO=chromosome | SO=protein_coding	1.10267e-20	Tb927.9.6560:mRNA-p1 | transcript=Tb927.9.6560:mRNA | gene=Tb927.9.6560 | organism=Trypanosoma_brucei_brucei_TREU927 | gene_product=NAK family pseudokinase_ putative | transcript_product=NAK family pseudokinase_ putative | location=Tb927_09_v5.1:1077469-1079649(+) | protein_length=726 | sequence_SO=chromosome | SO=protein_coding	9.67158e-21	Tb927.4.5180:mRNA-p1 | transcript=Tb927.4.5180:mRNA | gene=Tb927.4.5180 | organism=Trypanosoma_brucei_brucei_TREU927 | gene_product=tousled-like kinase I | transcript_product=tousled-like kinase I | location=Tb927_04_v5.1:1414371-1416314(-) | protein_length=647 | sequence_SO=chromosome | SO=protein_coding	8.92156e-18	2.96494		Leishmania infantum AAK1L2
Tb927.9.6560:mRNA-p1	Tbrucei927	Lmajor	LmjF.15.0770:mRNA-p1 | transcript=LmjF.15.0770:mRNA | gene=LmjF.15.0770 | organism=Leishmania_major_strain_Friedlin | gene_product=NAK family pseudokinase_ putative | transcript_product=NAK family pseudokinase_ putative | location=LmjF.15:348728-350728(-) | protein_length=666 | sequence_SO=chromosome | SO=protein_coding	8.86144e-141	Tb927.9.6560:mRNA-p1 | transcript=Tb927.9.6560:mRNA | gene=Tb927.9.6560 | organism=Trypanosoma_brucei_brucei_TREU927 | gene_product=NAK family pseudokinase_ putative | transcript_product=NAK family pseudokinase_ putative | location=Tb927_09_v5.1:1077469-1079649(+) | protein_length=726 | sequence_SO=chromosome | SO=protein_coding	4.97087e-130	Tb927.4.5180:mRNA-p1 | transcript=Tb927.4.5180:mRNA | gene=Tb927.4.5180 | organism=Trypanosoma_brucei_brucei_TREU927 | gene_product=tousled-like kinase I | transcript_product=tousled-like kinase I | location=Tb927_04_v5.1:1414371-1416314(-) | protein_length=647 | sequence_SO=chromosome | SO=protein_coding	1.75396e-13	116.548		Leishmania major Friedlin AAK1L1
Tb927.9.6560:mRNA-p1	Tbrucei927	Lmajor	LmjF.34.0030:mRNA-p1 | transcript=LmjF.34.0030:mRNA | gene=LmjF.34.0030 | organism=Leishmania_major_strain_Friedlin | gene_product=serine/threonine-protein kinase NAK_ putative | transcript_product=serine/threonine-protein kinase NAK_ putative | location=LmjF.34:9757-10779(+) | protein_length=340 | sequence_SO=chromosome | SO=protein_coding	7.35448e-21	Tb927.9.6560:mRNA-p1 | transcript=Tb927.9.6560:mRNA | gene=Tb927.9.6560 | organism=Trypanosoma_brucei_brucei_TREU927 | gene_product=NAK family pseudokinase_ putative | transcript_product=NAK family pseudokinase_ putative | location=Tb927_09_v5.1:1077469-1079649(+) | protein_length=726 | sequence_SO=chromosome | SO=protein_coding	2.686e-21	Tb927.7.6680:mRNA-p1 | transcript=Tb927.7.6680:mRNA | gene=Tb927.7.6680 | organism=Trypanosoma_brucei_brucei_TREU927 | gene_product=STE/STE11 serine/threonine-protein kinase_ putative | transcript_product=STE/STE11 serine/threonine-protein kinase_ putative | location=Tb927_07_v5.1:1842413-1845112(-) | protein_length=899 | sequence_SO=chromosome | SO=protein_coding	4.55648e-17	4.22952		Leishmania major Friedlin AAK1L2
Tb927.9.6560:mRNA-p1	Tbrucei927	Lmajor-SD75	LMJSD75_150014000.1-p1 | transcript=LMJSD75_150014000.1 | gene=LMJSD75_150014000 | organism=Leishmania_major_strain_SD_75.1 | gene_product=protein kinase_ putative | transcript_product=protein kinase_ putative | location=LmjSD75_15:320009-322006(-) | protein_length=665 | sequence_SO=chromosome | SO=protein_coding	1.95631e-140	Tb927.9.6560:mRNA-p1 | transcript=Tb927.9.6560:mRNA | gene=Tb927.9.6560 | organism=Trypanosoma_brucei_brucei_TREU927 | gene_product=NAK family pseudokinase_ putative | transcript_product=NAK family pseudokinase_ putative | location=Tb927_09_v5.1:1077469-1079649(+) | protein_length=726 | sequence_SO=chromosome | SO=protein_coding	1.50479e-129	Tb927.10.14420:mRNA-p1 | transcript=Tb927.10.14420:mRNA | gene=Tb927.10.14420 | organism=Trypanosoma_brucei_brucei_TREU927 | gene_product=Serine/threonine-protein kinase NEK16_ putative | transcript_product=Serine/threonine-protein kinase NEK16_ putative | location=Tb927_10_v5.1:3512066-3516586(-) | protein_length=1506 | sequence_SO=chromosome | SO=protein_coding	6.72565e-14	115.65		Leishmania major SD75 AAK1L1
Tb927.9.6560:mRNA-p1	Tbrucei927	Lmajor-SD75	LMJSD75_340005300.1-p1 | transcript=LMJSD75_340005300.1 | gene=LMJSD75_340005300 | organism=Leishmania_major_strain_SD_75.1 | gene_product=protein kinase_ putative | transcript_product=protein kinase_ putative | location=LmjSD75_34:9269-10069(+) | protein_length=266 | sequence_SO=chromosome | SO=protein_coding	3.40733e-21	Tb927.9.6560:mRNA-p1 | transcript=Tb927.9.6560:mRNA | gene=Tb927.9.6560 | organism=Trypanosoma_brucei_brucei_TREU927 | gene_product=NAK family pseudokinase_ putative | transcript_product=NAK family pseudokinase_ putative | location=Tb927_09_v5.1:1077469-1079649(+) | protein_length=726 | sequence_SO=chromosome | SO=protein_coding	2.12186e-21	Tb927.4.5180:mRNA-p1 | transcript=Tb927.4.5180:mRNA | gene=Tb927.4.5180 | organism=Trypanosoma_brucei_brucei_TREU927 | gene_product=tousled-like kinase I | transcript_product=tousled-like kinase I | location=Tb927_04_v5.1:1414371-1416314(-) | protein_length=647 | sequence_SO=chromosome | SO=protein_coding	9.41454e-15	6.64708		Leishmania major SD75 AAK1L2
Tb927.9.6560:mRNA-p1	Tbrucei927	Lmajor-V39c5	LMJLV39_150013800.1-p1 | transcript=LMJLV39_150013800.1 | gene=LMJLV39_150013800 | organism=Leishmania_major_strain_LV39c5 | gene_product=protein kinase_ putative | transcript_product=protein kinase_ putative | location=LmjLV39_15:331408-333405(-) | protein_length=665 | sequence_SO=chromosome | SO=protein_coding	1.69171e-141	Tb927.9.6560:mRNA-p1 | transcript=Tb927.9.6560:mRNA | gene=Tb927.9.6560 | organism=Trypanosoma_brucei_brucei_TREU927 | gene_product=NAK family pseudokinase_ putative | transcript_product=NAK family pseudokinase_ putative | location=Tb927_09_v5.1:1077469-1079649(+) | protein_length=726 | sequence_SO=chromosome | SO=protein_coding	3.29179e-130	Tb927.10.14420:mRNA-p1 | transcript=Tb927.10.14420:mRNA | gene=Tb927.10.14420 | organism=Trypanosoma_brucei_brucei_TREU927 | gene_product=Serine/threonine-protein kinase NEK16_ putative | transcript_product=Serine/threonine-protein kinase NEK16_ putative | location=Tb927_10_v5.1:3512066-3516586(-) | protein_length=1506 | sequence_SO=chromosome | SO=protein_coding	6.55518e-14	116.299		Leishmania major LV39c5 AAK1L1
Tb927.9.6560:mRNA-p1	Tbrucei927	Lmajor-V39c5	LMJLV39_340005300.1-p1 | transcript=LMJLV39_340005300.1 | gene=LMJLV39_340005300 | organism=Leishmania_major_strain_LV39c5 | gene_product=protein kinase_ putative | transcript_product=protein kinase_ putative | location=LmjLV39_34:9768-10568(+) | protein_length=266 | sequence_SO=chromosome | SO=protein_coding	3.43196e-21	Tb927.9.6560:mRNA-p1 | transcript=Tb927.9.6560:mRNA | gene=Tb927.9.6560 | organism=Trypanosoma_brucei_brucei_TREU927 | gene_product=NAK family pseudokinase_ putative | transcript_product=NAK family pseudokinase_ putative | location=Tb927_09_v5.1:1077469-1079649(+) | protein_length=726 | sequence_SO=chromosome | SO=protein_coding	2.12186e-21	Tb927.4.5180:mRNA-p1 | transcript=Tb927.4.5180:mRNA | gene=Tb927.4.5180 | organism=Trypanosoma_brucei_brucei_TREU927 | gene_product=tousled-like kinase I | transcript_product=tousled-like kinase I | location=Tb927_04_v5.1:1414371-1416314(-) | protein_length=647 | sequence_SO=chromosome | SO=protein_coding	9.41454e-15	6.64708		Leishmania major LV39c5 AAK1L2
Tb927.9.6560:mRNA-p1	Tbrucei927	Lmexicana	LmxM.15.0770.1-p1 | transcript=LmxM.15.0770.1 | gene=LmxM.15.0770 | organism=Leishmania_mexicana_MHOM/GT/2001/U1103 | gene_product=protein kinase_ putative | transcript_product=protein kinase_ putative | location=LmxM.15:311072-313042(-) | protein_length=656 | sequence_SO=chromosome | SO=protein_coding	1.09752e-139	Tb927.9.6560:mRNA-p1 | transcript=Tb927.9.6560:mRNA | gene=Tb927.9.6560 | organism=Trypanosoma_brucei_brucei_TREU927 | gene_product=NAK family pseudokinase_ putative | transcript_product=NAK family pseudokinase_ putative | location=Tb927_09_v5.1:1077469-1079649(+) | protein_length=726 | sequence_SO=chromosome | SO=protein_coding	6.67147e-131	Tb927.10.460:mRNA-p1 | transcript=Tb927.10.460:mRNA | gene=Tb927.10.460 | organism=Trypanosoma_brucei_brucei_TREU927 | gene_product=NIMA-related protein kinase | transcript_product=NIMA-related protein kinase | location=Tb927_10_v5.1:119555-121849(+) | protein_length=764 | sequence_SO=chromosome | SO=protein_coding	4.66016e-14	116.844		Leishmania mexicana AAK1L1
Tb927.9.6560:mRNA-p1	Tbrucei927	Lmexicana	LmxM.33.0030.1-p1 | transcript=LmxM.33.0030.1 | gene=LmxM.33.0030 | organism=Leishmania_mexicana_MHOM/GT/2001/U1103 | gene_product=protein kinase_ putative | transcript_product=protein kinase_ putative | location=LmxM.33:7471-8493(+) | protein_length=340 | sequence_SO=chromosome | SO=protein_coding	5.82916e-21	Tb927.9.6560:mRNA-p1 | transcript=Tb927.9.6560:mRNA | gene=Tb927.9.6560 | organism=Trypanosoma_brucei_brucei_TREU927 | gene_product=NAK family pseudokinase_ putative | transcript_product=NAK family pseudokinase_ putative | location=Tb927_09_v5.1:1077469-1079649(+) | protein_length=726 | sequence_SO=chromosome | SO=protein_coding	1.91148e-21	Tb927.7.6680:mRNA-p1 | transcript=Tb927.7.6680:mRNA | gene=Tb927.7.6680 | organism=Trypanosoma_brucei_brucei_TREU927 | gene_product=STE/STE11 serine/threonine-protein kinase_ putative | transcript_product=STE/STE11 serine/threonine-protein kinase_ putative | location=Tb927_07_v5.1:1842413-1845112(-) | protein_length=899 | sequence_SO=chromosome | SO=protein_coding	2.65749e-17	4.1431		Leishmania mexicana AAK1L2
Tb927.9.6560:mRNA-p1	Tbrucei927	Lpanamensis	LPAL13_150012200.1-p1 | transcript=LPAL13_150012200.1 | gene=LPAL13_150012200 | organism=Leishmania_panamensis_MHOM/COL/81/L13 | gene_product=protein kinase_ putative | transcript_product=protein kinase_ putative | location=LpaL13_15:267472-269496(+) | protein_length=674 | sequence_SO=chromosome | SO=protein_coding	6.94467e-144	Tb927.9.6560:mRNA-p1 | transcript=Tb927.9.6560:mRNA | gene=Tb927.9.6560 | organism=Trypanosoma_brucei_brucei_TREU927 | gene_product=NAK family pseudokinase_ putative | transcript_product=NAK family pseudokinase_ putative | location=Tb927_09_v5.1:1077469-1079649(+) | protein_length=726 | sequence_SO=chromosome | SO=protein_coding	4.44004e-132	Tb927.10.460:mRNA-p1 | transcript=Tb927.10.460:mRNA | gene=Tb927.10.460 | organism=Trypanosoma_brucei_brucei_TREU927 | gene_product=NIMA-related protein kinase | transcript_product=NIMA-related protein kinase | location=Tb927_10_v5.1:119555-121849(+) | protein_length=764 | sequence_SO=chromosome | SO=protein_coding	4.64301e-13	119.019		Leishmania panamensis AAK1L1
Tb927.9.6560:mRNA-p1	Tbrucei927	Lpanamensis	LPAL13_SCAF000347							No predicted protein; found in genome assembly	Leishmania panamensis AAK1L2
Tb927.9.6560:mRNA-p1	Tbrucei927	Lpictus	CAMPEP_0170525312 /NCGR_PEP_ID=MMETSP0209-20121228|10791_1 /TAXON_ID=665100 ORGANISM="Litonotus pictus_ Strain P1" /NCGR_SAMPLE_ID=MMETSP0209 /ASSEMBLY_ACC=CAM_ASM_000301 /LENGTH=469 /DNA_ID=CAMNT_0010814507 /DNA_START=1 /DNA_END=1409 /DNA_ORIENTATION=-	5.07411e-20	Tb927.9.6560:mRNA-p1 | transcript=Tb927.9.6560:mRNA | gene=Tb927.9.6560 | organism=Trypanosoma_brucei_brucei_TREU927 | gene_product=NAK family pseudokinase_ putative | transcript_product=NAK family pseudokinase_ putative | location=Tb927_09_v5.1:1077469-1079649(+) | protein_length=726 | sequence_SO=chromosome | SO=protein_coding	5.91072e-21	Tb11.v5.0245.1-p1 | transcript=Tb11.v5.0245.1 | gene=Tb11.v5.0245 | organism=Trypanosoma_brucei_brucei_TREU927 | gene_product=protein kinase_ putative | transcript_product=protein kinase_ putative | location=Tb927_11_bin_v5.1:499323-501512(-) | protein_length=729 | sequence_SO=contig | SO=protein_coding	1.21248e-17	3.31203		Litonotus pictus AAK1L1
Tb927.9.6560:mRNA-p1	Tbrucei927	Lpictus	CAMPEP_0170539740 /NCGR_PEP_ID=MMETSP0209-20121228|104159_1 /TAXON_ID=665100 ORGANISM="Litonotus pictus_ Strain P1" /NCGR_SAMPLE_ID=MMETSP0209 /ASSEMBLY_ACC=CAM_ASM_000301 /LENGTH=515 /DNA_ID=CAMNT_0010841825 /DNA_START=1 /DNA_END=1543 /DNA_ORIENTATION=-	5.90795e-12	Tb927.9.6560:mRNA-p1 | transcript=Tb927.9.6560:mRNA | gene=Tb927.9.6560 | organism=Trypanosoma_brucei_brucei_TREU927 | gene_product=NAK family pseudokinase_ putative | transcript_product=NAK family pseudokinase_ putative | location=Tb927_09_v5.1:1077469-1079649(+) | protein_length=726 | sequence_SO=chromosome | SO=protein_coding	2.62809e-11	Tb927.7.3580:mRNA-p1 | transcript=Tb927.7.3580:mRNA | gene=Tb927.7.3580 | organism=Trypanosoma_brucei_brucei_TREU927 | gene_product=Serine/threonine-protein kinase NEK11_ putative | transcript_product=Serine/threonine-protein kinase NEK11_ putative | location=Tb927_07_v5.1:933093-934883(-) | protein_length=596 | sequence_SO=chromosome | SO=protein_coding	2.1759e-11	0.0820013		Litonotus pictus AAK1L2
Tb927.9.6560:mRNA-p1	Tbrucei927	Lpyrrhocoris	rna_LpyrH10_26_1000-p1 | transcript=rna_LpyrH10_26_1000 | gene=LpyrH10_26_1000 | organism=Leptomonas_pyrrhocoris_H10 | gene_product=protein kinase_ putative | transcript_product=protein kinase_ putative | location=LpyrH10_26:284137-286224(+) | protein_length=696 | sequence_SO=chromosome | SO=protein_coding	1.04805e-149	Tb927.9.6560:mRNA-p1 | transcript=Tb927.9.6560:mRNA | gene=Tb927.9.6560 | organism=Trypanosoma_brucei_brucei_TREU927 | gene_product=NAK family pseudokinase_ putative | transcript_product=NAK family pseudokinase_ putative | location=Tb927_09_v5.1:1077469-1079649(+) | protein_length=726 | sequence_SO=chromosome | SO=protein_coding	1.83485e-137	Tb927.10.460:mRNA-p1 | transcript=Tb927.10.460:mRNA | gene=Tb927.10.460 | organism=Trypanosoma_brucei_brucei_TREU927 | gene_product=NIMA-related protein kinase | transcript_product=NIMA-related protein kinase | location=Tb927_10_v5.1:119555-121849(+) | protein_length=764 | sequence_SO=chromosome | SO=protein_coding	6.06563e-15	122.519		Leptomonas pyrrhocoris AAK1L1
Tb927.9.6560:mRNA-p1	Tbrucei927	Lpyrrhocoris	rna_LpyrH10_05_0200-p1 | transcript=rna_LpyrH10_05_0200 | gene=LpyrH10_05_0200 | organism=Leptomonas_pyrrhocoris_H10 | gene_product=protein kinase_ putative | transcript_product=protein kinase_ putative | location=LpyrH10_05:48301-49317(+) | protein_length=339 | sequence_SO=chromosome | SO=protein_coding	5.63779e-19	Tb927.9.6560:mRNA-p1 | transcript=Tb927.9.6560:mRNA | gene=Tb927.9.6560 | organism=Trypanosoma_brucei_brucei_TREU927 | gene_product=NAK family pseudokinase_ putative | transcript_product=NAK family pseudokinase_ putative | location=Tb927_09_v5.1:1077469-1079649(+) | protein_length=726 | sequence_SO=chromosome | SO=protein_coding	2.55107e-19	Tb927.11.4470:mRNA-p1 | transcript=Tb927.11.4470:mRNA | gene=Tb927.11.4470 | organism=Trypanosoma_brucei_brucei_TREU927 | gene_product=ULK family serine/threonine-protein kinase_ putative | transcript_product=ULK family serine/threonine-protein kinase_ putative | location=Tb927_11_v5.1:1293639-1296908(+) | protein_length=1089 | sequence_SO=chromosome | SO=protein_coding	1.73893e-17	1.83356		Leptomonas pyrrhocoris AAK1L2
Tb927.9.6560:mRNA-p1	Tbrucei927	Lseymouri	rna_Lsey_0087_0050-1-p1							Identified through additional searches	Leptomonas seymouri AAK1L1
Tb927.9.6560:mRNA-p1	Tbrucei927	Lseymouri	rna_Lsey_0078_0260-1-p1 | transcript=rna_Lsey_0078_0260-1 | gene=Lsey_0078_0260 | organism=Leptomonas_seymouri_ATCC_30220 | gene_product=protein kinase putative | transcript_product=protein kinase putative | location=Lsey_0078:70534-71553(-) | protein_length=339 | sequence_SO=contig | SO=protein_coding	1.45721e-18	Tb927.9.6560:mRNA-p1 | transcript=Tb927.9.6560:mRNA | gene=Tb927.9.6560 | organism=Trypanosoma_brucei_brucei_TREU927 | gene_product=NAK family pseudokinase_ putative | transcript_product=NAK family pseudokinase_ putative | location=Tb927_09_v5.1:1077469-1079649(+) | protein_length=726 | sequence_SO=chromosome | SO=protein_coding	5.45284e-19	Tb927.11.4470:mRNA-p1 | transcript=Tb927.11.4470:mRNA | gene=Tb927.11.4470 | organism=Trypanosoma_brucei_brucei_TREU927 | gene_product=ULK family serine/threonine-protein kinase_ putative | transcript_product=ULK family serine/threonine-protein kinase_ putative | location=Tb927_11_v5.1:1293639-1296908(+) | protein_length=1089 | sequence_SO=chromosome | SO=protein_coding	4.23203e-18	0.889926		Leptomonas seymouri AAK1L2
Tb927.9.6560:mRNA-p1	Tbrucei927	Lsp	LMARLEM2494_150013900.1-p1 | transcript=LMARLEM2494_150013900.1 | gene=LMARLEM2494_150013900 | organism=Leishmania_sp._MAR_LEM2494 | gene_product=protein kinase_ putative | transcript_product=protein kinase_ putative | location=LMARLEM2494_15:310418-312469(-) | protein_length=683 | sequence_SO=chromosome | SO=protein_coding	6.39051e-146	Tb927.9.6560:mRNA-p1 | transcript=Tb927.9.6560:mRNA | gene=Tb927.9.6560 | organism=Trypanosoma_brucei_brucei_TREU927 | gene_product=NAK family pseudokinase_ putative | transcript_product=NAK family pseudokinase_ putative | location=Tb927_09_v5.1:1077469-1079649(+) | protein_length=726 | sequence_SO=chromosome | SO=protein_coding	1.75854e-143	Tb927.10.460:mRNA-p1 | transcript=Tb927.10.460:mRNA | gene=Tb927.10.460 | organism=Trypanosoma_brucei_brucei_TREU927 | gene_product=NIMA-related protein kinase | transcript_product=NIMA-related protein kinase | location=Tb927_10_v5.1:119555-121849(+) | protein_length=764 | sequence_SO=chromosome | SO=protein_coding	7.6391e-16	127.638		Leishmania sp AAK1L1
Tb927.9.6560:mRNA-p1	Tbrucei927	Lsp	LMARLEM2494_340005100.1-p1 | transcript=LMARLEM2494_340005100.1 | gene=LMARLEM2494_340005100 | organism=Leishmania_sp._MAR_LEM2494 | gene_product=protein kinase_ putative | transcript_product=protein kinase_ putative | location=LMARLEM2494_34:3357-4127(+) | protein_length=256 | sequence_SO=chromosome | SO=protein_coding	2.3071e-20	Tb927.9.6560:mRNA-p1 | transcript=Tb927.9.6560:mRNA | gene=Tb927.9.6560 | organism=Trypanosoma_brucei_brucei_TREU927 | gene_product=NAK family pseudokinase_ putative | transcript_product=NAK family pseudokinase_ putative | location=Tb927_09_v5.1:1077469-1079649(+) | protein_length=726 | sequence_SO=chromosome | SO=protein_coding	1.04316e-20	Tb927.4.5310:mRNA-p1 | transcript=Tb927.4.5310:mRNA | gene=Tb927.4.5310 | organism=Trypanosoma_brucei_brucei_TREU927 | gene_product=Repressor of differentiation kinase 2 | transcript_product=Repressor of differentiation kinase 2 | location=Tb927_04_v5.1:1441877-1443199(-) | protein_length=440 | sequence_SO=chromosome | SO=protein_coding	7.75475e-15	5.87122		Leishmania sp AAK1L2
Tb927.9.6560:mRNA-p1	Tbrucei927	Ltarentolae	LtaP15.0750.mRNA-p1 | transcript=LtaP15.0750.mRNA | gene=LtaP15.0750 | organism=Leishmania_tarentolae_Parrot-TarII | gene_product=Protein kinase_ putative | transcript_product=Protein kinase_ putative | location=LtaP15:308115-310088(-) | protein_length=657 | sequence_SO=chromosome | SO=protein_coding	8.00023e-142	Tb927.9.6560:mRNA-p1 | transcript=Tb927.9.6560:mRNA | gene=Tb927.9.6560 | organism=Trypanosoma_brucei_brucei_TREU927 | gene_product=NAK family pseudokinase_ putative | transcript_product=NAK family pseudokinase_ putative | location=Tb927_09_v5.1:1077469-1079649(+) | protein_length=726 | sequence_SO=chromosome | SO=protein_coding	1.2921e-134	Tb927.11.4470:mRNA-p1 | transcript=Tb927.11.4470:mRNA | gene=Tb927.11.4470 | organism=Trypanosoma_brucei_brucei_TREU927 | gene_product=ULK family serine/threonine-protein kinase_ putative | transcript_product=ULK family serine/threonine-protein kinase_ putative | location=Tb927_11_v5.1:1293639-1296908(+) | protein_length=1089 | sequence_SO=chromosome | SO=protein_coding	7.14095e-15	119.742		Leishmania tarentolae AAK1L1
Tb927.9.6560:mRNA-p1	Tbrucei927	Ltarentolae	LtaP34.0060.mRNA-p1 | transcript=LtaP34.0060.mRNA | gene=LtaP34.0060 | organism=Leishmania_tarentolae_Parrot-TarII | gene_product=Protein kinase_ putative | transcript_product=Protein kinase_ putative | location=LtaP34:14131-15231(+) | protein_length=366 | sequence_SO=chromosome | SO=protein_coding	2.48952e-17	Tb927.9.6560:mRNA-p1 | transcript=Tb927.9.6560:mRNA | gene=Tb927.9.6560 | organism=Trypanosoma_brucei_brucei_TREU927 | gene_product=NAK family pseudokinase_ putative | transcript_product=NAK family pseudokinase_ putative | location=Tb927_09_v5.1:1077469-1079649(+) | protein_length=726 | sequence_SO=chromosome | SO=protein_coding	4.32269e-21	Tb927.11.4470:mRNA-p1 | transcript=Tb927.11.4470:mRNA | gene=Tb927.11.4470 | organism=Trypanosoma_brucei_brucei_TREU927 | gene_product=ULK family serine/threonine-protein kinase_ putative | transcript_product=ULK family serine/threonine-protein kinase_ putative | location=Tb927_11_v5.1:1293639-1296908(+) | protein_length=1089 | sequence_SO=chromosome | SO=protein_coding	2.2801e-16	4.7222		Leishmania tarentolae AAK1L2
Tb927.9.6560:mRNA-p1	Tbrucei927	Ltropica	LTRL590_150013700.1-p1 | transcript=LTRL590_150013700.1 | gene=LTRL590_150013700 | organism=Leishmania_tropica_L590 | gene_product=protein kinase_ putative | transcript_product=protein kinase_ putative | location=LtrL590_15:335331-337316(-) | protein_length=661 | sequence_SO=chromosome | SO=protein_coding	1.3244e-136	Tb927.9.6560:mRNA-p1 | transcript=Tb927.9.6560:mRNA | gene=Tb927.9.6560 | organism=Trypanosoma_brucei_brucei_TREU927 | gene_product=NAK family pseudokinase_ putative | transcript_product=NAK family pseudokinase_ putative | location=Tb927_09_v5.1:1077469-1079649(+) | protein_length=726 | sequence_SO=chromosome | SO=protein_coding	1.7555e-130	Tb927.10.460:mRNA-p1 | transcript=Tb927.10.460:mRNA | gene=Tb927.10.460 | organism=Trypanosoma_brucei_brucei_TREU927 | gene_product=NIMA-related protein kinase | transcript_product=NIMA-related protein kinase | location=Tb927_10_v5.1:119555-121849(+) | protein_length=764 | sequence_SO=chromosome | SO=protein_coding	1.95981e-14	116.048		Leishmania tropica AAK1L1
Tb927.9.6560:mRNA-p1	Tbrucei927	Ltropica	LTRL590_340005200.1-p1 | transcript=LTRL590_340005200.1 | gene=LTRL590_340005200 | organism=Leishmania_tropica_L590 | gene_product=protein kinase_ putative | transcript_product=protein kinase_ putative | location=LtrL590_34:10486-11256(+) | protein_length=256 | sequence_SO=chromosome | SO=protein_coding	9.86639e-21	Tb927.9.6560:mRNA-p1 | transcript=Tb927.9.6560:mRNA | gene=Tb927.9.6560 | organism=Trypanosoma_brucei_brucei_TREU927 | gene_product=NAK family pseudokinase_ putative | transcript_product=NAK family pseudokinase_ putative | location=Tb927_09_v5.1:1077469-1079649(+) | protein_length=726 | sequence_SO=chromosome | SO=protein_coding	3.74875e-21	Tb927.8.6930:mRNA-p1 | transcript=Tb927.8.6930:mRNA | gene=Tb927.8.6930 | organism=Trypanosoma_brucei_brucei_TREU927 | gene_product=serine/threonine-protein kinase NRKB_ putative | transcript_product=serine/threonine-protein kinase NRKB_ putative | location=Tb927_08_v5.1:1999223-2000518(+) | protein_length=431 | sequence_SO=chromosome | SO=protein_coding	1.8942e-15	5.70354		Leishmania tropica AAK1L2
Tb927.9.6560:mRNA-p1	Tbrucei927	Lturanica	LTULEM423_150013200.1-p1 | transcript=LTULEM423_150013200.1 | gene=LTULEM423_150013200 | organism=Leishmania_turanica_strain_LEM423 | gene_product=protein kinase_ putative | transcript_product=protein kinase_ putative | location=LtuLEM423_15:313909-315927(-) | protein_length=672 | sequence_SO=chromosome | SO=protein_coding	2.36273e-144	Tb927.9.6560:mRNA-p1 | transcript=Tb927.9.6560:mRNA | gene=Tb927.9.6560 | organism=Trypanosoma_brucei_brucei_TREU927 | gene_product=NAK family pseudokinase_ putative | transcript_product=NAK family pseudokinase_ putative | location=Tb927_09_v5.1:1077469-1079649(+) | protein_length=726 | sequence_SO=chromosome | SO=protein_coding	1.74968e-135	Tb927.5.2820:mRNA-p1 | transcript=Tb927.5.2820:mRNA | gene=Tb927.5.2820 | organism=Trypanosoma_brucei_brucei_TREU927 | gene_product=Serine/threonine-protein kinase NEK6_ putative | transcript_product=Serine/threonine-protein kinase NEK6_ putative | location=Tb927_05_v5.1:948424-951516(-) | protein_length=1030 | sequence_SO=chromosome | SO=protein_coding	6.79573e-14	121.589		Leishmania turanica AAK1L1
Tb927.9.6560:mRNA-p1	Tbrucei927	Lturanica	LTULEM423_340005400.1-p1 | transcript=LTULEM423_340005400.1 | gene=LTULEM423_340005400 | organism=Leishmania_turanica_strain_LEM423 | gene_product=protein kinase_ putative | transcript_product=protein kinase_ putative | location=LtuLEM423_34:9832-10602(+) | protein_length=256 | sequence_SO=chromosome | SO=protein_coding	7.6035e-22	Tb927.9.6560:mRNA-p1 | transcript=Tb927.9.6560:mRNA | gene=Tb927.9.6560 | organism=Trypanosoma_brucei_brucei_TREU927 | gene_product=NAK family pseudokinase_ putative | transcript_product=NAK family pseudokinase_ putative | location=Tb927_09_v5.1:1077469-1079649(+) | protein_length=726 | sequence_SO=chromosome | SO=protein_coding	3.37879e-22	Tb927.4.5390:mRNA-p1 | transcript=Tb927.4.5390:mRNA | gene=Tb927.4.5390 | organism=Trypanosoma_brucei_brucei_TREU927 | gene_product=serine/threonine-protein kinase NrkA | transcript_product=serine/threonine-protein kinase NrkA | location=Tb927_04_v5.1:1465473-1466768(-) | protein_length=431 | sequence_SO=chromosome | SO=protein_coding	1.08563e-15	6.50692	Gene model modified	Leishmania turanica AAK1L2
Tb927.9.6560:mRNA-p1	Tbrucei927	Mbalamuthi	m51a1_g1204 putative nak protein kinase (686) ;mRNA; r:459413-461980	2.4585e-19	Tb927.9.6560:mRNA-p1 | transcript=Tb927.9.6560:mRNA | gene=Tb927.9.6560 | organism=Trypanosoma_brucei_brucei_TREU927 | gene_product=NAK family pseudokinase_ putative | transcript_product=NAK family pseudokinase_ putative | location=Tb927_09_v5.1:1077469-1079649(+) | protein_length=726 | sequence_SO=chromosome | SO=protein_coding	6.7003e-19	Tb927.10.14420:mRNA-p1 | transcript=Tb927.10.14420:mRNA | gene=Tb927.10.14420 | organism=Trypanosoma_brucei_brucei_TREU927 | gene_product=Serine/threonine-protein kinase NEK16_ putative | transcript_product=Serine/threonine-protein kinase NEK16_ putative | location=Tb927_10_v5.1:3512066-3516586(-) | protein_length=1506 | sequence_SO=chromosome | SO=protein_coding	2.062e-18	0.488194		Mastigamoeba balamuthi AAK1L2
Tb927.9.6560:mRNA-p1	Tbrucei927	Mjakobiformis	EC716900.1 MCE00002628 Malawimonas californiana Company (LARGE) Malawimonas californiana cDNA_ mRNA sequence_frame1	5.37248e-23	Tb927.9.6560:mRNA-p1 | transcript=Tb927.9.6560:mRNA | gene=Tb927.9.6560 | organism=Trypanosoma_brucei_brucei_TREU927 | gene_product=NAK family pseudokinase_ putative | transcript_product=NAK family pseudokinase_ putative | location=Tb927_09_v5.1:1077469-1079649(+) | protein_length=726 | sequence_SO=chromosome | SO=protein_coding	2.61186e-24	Tb927.11.12310:mRNA-p1 | transcript=Tb927.11.12310:mRNA | gene=Tb927.11.12310 | organism=Trypanosoma_brucei_brucei_TREU927 | gene_product=cdc2-related kinase 12 | transcript_product=cdc2-related kinase 12 | location=Tb927_11_v5.1:3289836-3292145(+) | protein_length=769 | sequence_SO=chromosome | SO=protein_coding	5.73422e-21	3.34152		Malawimonas sp AAK1L1
Tb927.9.6560:mRNA-p1	Tbrucei927	Mmusculus	EDK99196.1 AP2 associated kinase 1 [Mus musculus]	1.29031e-20	Tb927.9.6560:mRNA-p1 | transcript=Tb927.9.6560:mRNA | gene=Tb927.9.6560 | organism=Trypanosoma_brucei_brucei_TREU927 | gene_product=NAK family pseudokinase_ putative | transcript_product=NAK family pseudokinase_ putative | location=Tb927_09_v5.1:1077469-1079649(+) | protein_length=726 | sequence_SO=chromosome | SO=protein_coding	5.70603e-20	Tb927.10.460:mRNA-p1 | transcript=Tb927.10.460:mRNA | gene=Tb927.10.460 | organism=Trypanosoma_brucei_brucei_TREU927 | gene_product=NIMA-related protein kinase | transcript_product=NIMA-related protein kinase | location=Tb927_10_v5.1:119555-121849(+) | protein_length=764 | sequence_SO=chromosome | SO=protein_coding	6.61268e-22	1.93596		Mus musculus AAK1-3
Tb927.9.6560:mRNA-p1	Tbrucei927	Monocercomonoides								Negative; not found using HsAAK1
Tb927.9.6560:mRNA-p1	Tbrucei927	Ngruberi								HsAAK1 identifies possible homologue
Tb927.9.6560:mRNA-p1	Tbrucei927	Perkinsela								Negative; not found using HsAAK1
Tb927.9.6560:mRNA-p1	Tbrucei927	Phytomonas	CCW67771.1							Identified through additional searches	Phytomonas AAK1L1
Tb927.9.6560:mRNA-p1	Tbrucei927	Phytomonas	CCW60468.1 unnamed protein product [Phytomonas sp. isolate EM1]	9.27998e-17	Tb927.9.6560:mRNA-p1 | transcript=Tb927.9.6560:mRNA | gene=Tb927.9.6560 | organism=Trypanosoma_brucei_brucei_TREU927 | gene_product=NAK family pseudokinase_ putative | transcript_product=NAK family pseudokinase_ putative | location=Tb927_09_v5.1:1077469-1079649(+) | protein_length=726 | sequence_SO=chromosome | SO=protein_coding	8.91465e-17	Tb11.v5.0245.1-p1 | transcript=Tb11.v5.0245.1 | gene=Tb11.v5.0245 | organism=Trypanosoma_brucei_brucei_TREU927 | gene_product=protein kinase_ putative | transcript_product=protein kinase_ putative | location=Tb927_11_bin_v5.1:499323-501512(-) | protein_length=729 | sequence_SO=contig | SO=protein_coding	1.1353e-18	1.89499	Not identified using HsAAK1; possible GAK	Phytomonas AAK1L2
Tb927.9.6560:mRNA-p1	Tbrucei927	Ppatens	Pp3c15_12440V3.1.p pacid=32928311 transcript=Pp3c15_12440V3.1 locus=Pp3c15_12440 annot-version=v3.3	4.18577e-15	Tb927.9.6560:mRNA-p1 | transcript=Tb927.9.6560:mRNA | gene=Tb927.9.6560 | organism=Trypanosoma_brucei_brucei_TREU927 | gene_product=NAK family pseudokinase_ putative | transcript_product=NAK family pseudokinase_ putative | location=Tb927_09_v5.1:1077469-1079649(+) | protein_length=726 | sequence_SO=chromosome | SO=protein_coding	5.63111e-17	Tb927.7.2750:mRNA-p1 | transcript=Tb927.7.2750:mRNA | gene=Tb927.7.2750 | organism=Trypanosoma_brucei_brucei_TREU927 | gene_product=calcium/calmodulin-dependent protein kinase_ putative | transcript_product=calcium/calmodulin-dependent protein kinase_ putative | location=Tb927_07_v5.1:717763-718683(+) | protein_length=306 | sequence_SO=chromosome | SO=protein_coding	4.15383e-17	0.132145	Not identified using HsAAK1; possible MPSK1	Physcomitrella patens AAK1L4
Tb927.9.6560:mRNA-p1	Tbrucei927	Ppatens	Pp3c15_12440V3.2.p pacid=32928312 transcript=Pp3c15_12440V3.2 locus=Pp3c15_12440 annot-version=v3.3	4.18577e-15	Tb927.9.6560:mRNA-p1 | transcript=Tb927.9.6560:mRNA | gene=Tb927.9.6560 | organism=Trypanosoma_brucei_brucei_TREU927 | gene_product=NAK family pseudokinase_ putative | transcript_product=NAK family pseudokinase_ putative | location=Tb927_09_v5.1:1077469-1079649(+) | protein_length=726 | sequence_SO=chromosome | SO=protein_coding	5.63111e-17	Tb927.7.2750:mRNA-p1 | transcript=Tb927.7.2750:mRNA | gene=Tb927.7.2750 | organism=Trypanosoma_brucei_brucei_TREU927 | gene_product=calcium/calmodulin-dependent protein kinase_ putative | transcript_product=calcium/calmodulin-dependent protein kinase_ putative | location=Tb927_07_v5.1:717763-718683(+) | protein_length=306 | sequence_SO=chromosome | SO=protein_coding	4.15383e-17	0.132145	Not identified using HsAAK1; possible MPSK1	Physcomitrella patens AAK1L5
Tb927.9.6560:mRNA-p1	Tbrucei927	Ppatens	Pp3c15_12440V3.3.p pacid=32928313 transcript=Pp3c15_12440V3.3 locus=Pp3c15_12440 annot-version=v3.3	4.18577e-15	Tb927.9.6560:mRNA-p1 | transcript=Tb927.9.6560:mRNA | gene=Tb927.9.6560 | organism=Trypanosoma_brucei_brucei_TREU927 | gene_product=NAK family pseudokinase_ putative | transcript_product=NAK family pseudokinase_ putative | location=Tb927_09_v5.1:1077469-1079649(+) | protein_length=726 | sequence_SO=chromosome | SO=protein_coding	5.63111e-17	Tb927.7.2750:mRNA-p1 | transcript=Tb927.7.2750:mRNA | gene=Tb927.7.2750 | organism=Trypanosoma_brucei_brucei_TREU927 | gene_product=calcium/calmodulin-dependent protein kinase_ putative | transcript_product=calcium/calmodulin-dependent protein kinase_ putative | location=Tb927_07_v5.1:717763-718683(+) | protein_length=306 | sequence_SO=chromosome | SO=protein_coding	4.15383e-17	0.132145	Not identified using HsAAK1; possible MPSK1	Physcomitrella patens AAK1L6
Tb927.9.6560:mRNA-p1	Tbrucei927	Psojae								HsAAK1 identifies possible homologue
Tb927.9.6560:mRNA-p1	Tbrucei927	Ramericana								Negative; not found using HsAAK1
Tb927.9.6560:mRNA-p1	Tbrucei927	Scerevisiae	NP_014378.1 serine/threonine protein kinase ARK1 [Saccharomyces cerevisiae S288C]	4.39815e-22	Tb927.9.6560:mRNA-p1 | transcript=Tb927.9.6560:mRNA | gene=Tb927.9.6560 | organism=Trypanosoma_brucei_brucei_TREU927 | gene_product=NAK family pseudokinase_ putative | transcript_product=NAK family pseudokinase_ putative | location=Tb927_09_v5.1:1077469-1079649(+) | protein_length=726 | sequence_SO=chromosome | SO=protein_coding	1.0236e-21	Tb927.10.460:mRNA-p1 | transcript=Tb927.10.460:mRNA | gene=Tb927.10.460 | organism=Trypanosoma_brucei_brucei_TREU927 | gene_product=NIMA-related protein kinase | transcript_product=NIMA-related protein kinase | location=Tb927_10_v5.1:119555-121849(+) | protein_length=764 | sequence_SO=chromosome | SO=protein_coding	3.04874e-21	0.47399		Saccharomyces cerevisiae ARK1
Tb927.9.6560:mRNA-p1	Tbrucei927	Scerevisiae	NP_009615.1 serine/threonine protein kinase AKL1 [Saccharomyces cerevisiae S288C]	7.76842e-19	Tb927.9.6560:mRNA-p1 | transcript=Tb927.9.6560:mRNA | gene=Tb927.9.6560 | organism=Trypanosoma_brucei_brucei_TREU927 | gene_product=NAK family pseudokinase_ putative | transcript_product=NAK family pseudokinase_ putative | location=Tb927_09_v5.1:1077469-1079649(+) | protein_length=726 | sequence_SO=chromosome | SO=protein_coding	8.68056e-18	Tb927.10.460:mRNA-p1 | transcript=Tb927.10.460:mRNA | gene=Tb927.10.460 | organism=Trypanosoma_brucei_brucei_TREU927 | gene_product=NIMA-related protein kinase | transcript_product=NIMA-related protein kinase | location=Tb927_10_v5.1:119555-121849(+) | protein_length=764 | sequence_SO=chromosome | SO=protein_coding	1.46331e-19	1.77321		Saccharomyces cerevisiae AKL1
Tb927.9.6560:mRNA-p1	Tbrucei927	Secuadoriensis								Negative; not found using HsAAK1
Tb927.9.6560:mRNA-p1	Tbrucei927	Skawagutii								Negative; not found using HsAAK1
Tb927.9.6560:mRNA-p1	Tbrucei927	Slipophora								Negative; not found using HsAAK1
Tb927.9.6560:mRNA-p1	Tbrucei927	Smarylandensis								Negative; not found using HsAAK1
Tb927.9.6560:mRNA-p1	Tbrucei927	Spombe	jgi|Schpo1|3346|ppk29	1.44576e-24	Tb927.9.6560:mRNA-p1 | transcript=Tb927.9.6560:mRNA | gene=Tb927.9.6560 | organism=Trypanosoma_brucei_brucei_TREU927 | gene_product=NAK family pseudokinase_ putative | transcript_product=NAK family pseudokinase_ putative | location=Tb927_09_v5.1:1077469-1079649(+) | protein_length=726 | sequence_SO=chromosome | SO=protein_coding	3.26488e-24	Tb927.10.460:mRNA-p1 | transcript=Tb927.10.460:mRNA | gene=Tb927.10.460 | organism=Trypanosoma_brucei_brucei_TREU927 | gene_product=NIMA-related protein kinase | transcript_product=NIMA-related protein kinase | location=Tb927_10_v5.1:119555-121849(+) | protein_length=764 | sequence_SO=chromosome | SO=protein_coding	8.38832e-21	3.40981		Schizosaccharomyces pombe AAK1L1
Tb927.9.6560:mRNA-p1	Tbrucei927	Spombe	jgi|Schpo1|5107|ppk38	1.02905e-20	Tb927.9.6560:mRNA-p1 | transcript=Tb927.9.6560:mRNA | gene=Tb927.9.6560 | organism=Trypanosoma_brucei_brucei_TREU927 | gene_product=NAK family pseudokinase_ putative | transcript_product=NAK family pseudokinase_ putative | location=Tb927_09_v5.1:1077469-1079649(+) | protein_length=726 | sequence_SO=chromosome | SO=protein_coding	2.99608e-20	Tb927.7.6310:mRNA-p1 | transcript=Tb927.7.6310:mRNA | gene=Tb927.7.6310 | organism=Trypanosoma_brucei_brucei_TREU927 | gene_product=polo-like protein kinase | transcript_product=polo-like protein kinase | location=Tb927_07_v5.1:1712534-1714840(-) | protein_length=768 | sequence_SO=chromosome | SO=protein_coding	3.63723e-21	0.915783		Schizosaccharomyces pombe AAK1L3
Tb927.9.6560:mRNA-p1	Tbrucei927	Tbrucei-Lister	Tb427tmp.160.4770-t26_1-p1 | transcript=Tb427tmp.160.4770-t26_1 | gene=Tb427tmp.160.4770 | organism=Trypanosoma_brucei_Lister_strain_427 | gene_product=protein kinase_ putative | transcript_product=protein kinase_ putative | location=Tb427_09_v4:1027328-1029406(+) | protein_length=692 | sequence_SO=chromosome | SO=protein_coding	0	Tb927.9.6560:mRNA-p1 | transcript=Tb927.9.6560:mRNA | gene=Tb927.9.6560 | organism=Trypanosoma_brucei_brucei_TREU927 | gene_product=NAK family pseudokinase_ putative | transcript_product=NAK family pseudokinase_ putative | location=Tb927_09_v5.1:1077469-1079649(+) | protein_length=726 | sequence_SO=chromosome | SO=protein_coding	1e-179	Tb927.4.5180:mRNA-p1 | transcript=Tb927.4.5180:mRNA | gene=Tb927.4.5180 | organism=Trypanosoma_brucei_brucei_TREU927 | gene_product=tousled-like kinase I | transcript_product=tousled-like kinase I | location=Tb927_04_v5.1:1414371-1416314(-) | protein_length=647 | sequence_SO=chromosome | SO=protein_coding	1.12485e-10	169.051	Gene model modified	Trypanosoma brucei Lister AAK1L1
Tb927.9.6560:mRNA-p1	Tbrucei927	Tbrucei-gambiense	Tbg972.9.3470:mRNA-p1 | transcript=Tbg972.9.3470:mRNA | gene=Tbg972.9.3470 | organism=Trypanosoma_brucei_gambiense_DAL972 | gene_product=protein kinase_ putative | transcript_product=protein kinase_ putative | location=Tbg972_09:788905-790833(+) | protein_length=642 | sequence_SO=chromosome | SO=protein_coding	0	Tb927.9.6560:mRNA-p1 | transcript=Tb927.9.6560:mRNA | gene=Tb927.9.6560 | organism=Trypanosoma_brucei_brucei_TREU927 | gene_product=NAK family pseudokinase_ putative | transcript_product=NAK family pseudokinase_ putative | location=Tb927_09_v5.1:1077469-1079649(+) | protein_length=726 | sequence_SO=chromosome | SO=protein_coding	1e-179	Tb927.4.5180:mRNA-p1 | transcript=Tb927.4.5180:mRNA | gene=Tb927.4.5180 | organism=Trypanosoma_brucei_brucei_TREU927 | gene_product=tousled-like kinase I | transcript_product=tousled-like kinase I | location=Tb927_04_v5.1:1414371-1416314(-) | protein_length=647 | sequence_SO=chromosome | SO=protein_coding	5.54693e-11	168.744	Gene model modified	Trypanosoma brucei gambiense AAK1L1
Tb927.9.6560:mRNA-p1	Tbrucei927	Tcongolense	TcIL3000_9_2280.1-p1 | transcript=TcIL3000_9_2280.1 | gene=TcIL3000_9_2280 | organism=Trypanosoma_congolense_IL3000 | gene_product=protein kinase_ putative | transcript_product=protein kinase_ putative | location=T.congo.pschr.9:751425-753548(+) | protein_length=707 | sequence_SO=chromosome | SO=protein_coding	0	Tb927.9.6560:mRNA-p1 | transcript=Tb927.9.6560:mRNA | gene=Tb927.9.6560 | organism=Trypanosoma_brucei_brucei_TREU927 | gene_product=NAK family pseudokinase_ putative | transcript_product=NAK family pseudokinase_ putative | location=Tb927_09_v5.1:1077469-1079649(+) | protein_length=726 | sequence_SO=chromosome | SO=protein_coding	1e-179	Tb927.11.4470:mRNA-p1 | transcript=Tb927.11.4470:mRNA | gene=Tb927.11.4470 | organism=Trypanosoma_brucei_brucei_TREU927 | gene_product=ULK family serine/threonine-protein kinase_ putative | transcript_product=ULK family serine/threonine-protein kinase_ putative | location=Tb927_11_v5.1:1293639-1296908(+) | protein_length=1089 | sequence_SO=chromosome | SO=protein_coding	1.79185e-13	166.253		Trypanosoma congolense AAK1L1
Tb927.9.6560:mRNA-p1	Tbrucei927	Tcruzi	TCDM_03065-t26_1-p1 | transcript=TCDM_03065-t26_1 | gene=TCDM_03065 | organism=Trypanosoma_cruzi_Dm28c | gene_product=protein kinase | transcript_product=protein kinase | location=AYLP01000023:23894-25945(-) | protein_length=683 | sequence_SO=contig | SO=protein_coding	1.88731e-178	Tb927.9.6560:mRNA-p1 | transcript=Tb927.9.6560:mRNA | gene=Tb927.9.6560 | organism=Trypanosoma_brucei_brucei_TREU927 | gene_product=NAK family pseudokinase_ putative | transcript_product=NAK family pseudokinase_ putative | location=Tb927_09_v5.1:1077469-1079649(+) | protein_length=726 | sequence_SO=chromosome | SO=protein_coding	1.903e-168	Tb927.11.4470:mRNA-p1 | transcript=Tb927.11.4470:mRNA | gene=Tb927.11.4470 | organism=Trypanosoma_brucei_brucei_TREU927 | gene_product=ULK family serine/threonine-protein kinase_ putative | transcript_product=ULK family serine/threonine-protein kinase_ putative | location=Tb927_11_v5.1:1293639-1296908(+) | protein_length=1089 | sequence_SO=chromosome | SO=protein_coding	8.4035e-16	152.645		Trypanosoma cruzi Dm28c AAK1L1
Tb927.9.6560:mRNA-p1	Tbrucei927	Tcruzi	TCDM_11672-t26_1-p1							Identified through additional searches	Trypanosoma cruzi Dm28c AAK1L2
Tb927.9.6560:mRNA-p1	Tbrucei927	Tcruzi-Esmeraldo								Negative; not found using HsAAK1
Tb927.9.6560:mRNA-p1	Tbrucei927	Tcruzi-NonEsmeraldo	TcCLB.510045.30:mRNA-p1 | transcript=TcCLB.510045.30:mRNA | gene=TcCLB.510045.30 | organism=Trypanosoma_cruzi_CL_Brener_Non-Esmeraldo-like | gene_product=NAK family pseudokinase_ putative | transcript_product=NAK family pseudokinase_ putative | location=TcChr7-P:338225-340276(+) | protein_length=683 | sequence_SO=chromosome | SO=protein_coding	3.59786e-174	Tb927.9.6560:mRNA-p1 | transcript=Tb927.9.6560:mRNA | gene=Tb927.9.6560 | organism=Trypanosoma_brucei_brucei_TREU927 | gene_product=NAK family pseudokinase_ putative | transcript_product=NAK family pseudokinase_ putative | location=Tb927_09_v5.1:1077469-1079649(+) | protein_length=726 | sequence_SO=chromosome | SO=protein_coding	1.59905e-167	Tb927.11.4470:mRNA-p1 | transcript=Tb927.11.4470:mRNA | gene=Tb927.11.4470 | organism=Trypanosoma_brucei_brucei_TREU927 | gene_product=ULK family serine/threonine-protein kinase_ putative | transcript_product=ULK family serine/threonine-protein kinase_ putative | location=Tb927_11_v5.1:1293639-1296908(+) | protein_length=1089 | sequence_SO=chromosome | SO=protein_coding	7.64602e-16	151.68		Trypanosoma cruzi CLB AAK1L1
Tb927.9.6560:mRNA-p1	Tbrucei927	Tcruzi-NonEsmeraldo	TcCLB.509287.20:mRNA-p1 | transcript=TcCLB.509287.20:mRNA | gene=TcCLB.509287.20 | organism=Trypanosoma_cruzi_CL_Brener_Non-Esmeraldo-like | gene_product=serine/threonine-protein kinase NAK_ putative | transcript_product=serine/threonine-protein kinase NAK_ putative | location=TcChr24-P:165772-166794(-) | protein_length=340 | sequence_SO=chromosome | SO=protein_coding	7.0036e-14	Tb927.9.6560:mRNA-p1 | transcript=Tb927.9.6560:mRNA | gene=Tb927.9.6560 | organism=Trypanosoma_brucei_brucei_TREU927 | gene_product=NAK family pseudokinase_ putative | transcript_product=NAK family pseudokinase_ putative | location=Tb927_09_v5.1:1077469-1079649(+) | protein_length=726 | sequence_SO=chromosome | SO=protein_coding	1.77273e-14	Tb11.v5.0190.1-p1 | transcript=Tb11.v5.0190.1 | gene=Tb11.v5.0190 | organism=Trypanosoma_brucei_brucei_TREU927 | gene_product=protein kinase_ putative | transcript_product=protein kinase_ putative | location=Tb927_11_bin_v5.1:259579-261063(-) | protein_length=494 | sequence_SO=contig | SO=protein_coding	1.94005e-16	1.96083		Trypanosoma cruzi CLB AAK1L2
Tb927.9.6560:mRNA-p1	Tbrucei927	Tcruzi-Sylvio	TcSYL_0064980.t1-p1 | transcript=TcSYL_0064980.t1 | gene=TcSYL_0064980 | organism=Trypanosoma_cruzi_Sylvio_X10/1 | gene_product=Protein kinase domain | transcript_product=Protein kinase domain | location=TcX10_chr7:1148091-1150140(+) | protein_length=683 | sequence_SO=chromosome | SO=protein_coding	2.58825e-179	Tb927.9.6560:mRNA-p1 | transcript=Tb927.9.6560:mRNA | gene=Tb927.9.6560 | organism=Trypanosoma_brucei_brucei_TREU927 | gene_product=NAK family pseudokinase_ putative | transcript_product=NAK family pseudokinase_ putative | location=Tb927_09_v5.1:1077469-1079649(+) | protein_length=726 | sequence_SO=chromosome | SO=protein_coding	5.35095e-169	Tb927.11.4470:mRNA-p1 | transcript=Tb927.11.4470:mRNA | gene=Tb927.11.4470 | organism=Trypanosoma_brucei_brucei_TREU927 | gene_product=ULK family serine/threonine-protein kinase_ putative | transcript_product=ULK family serine/threonine-protein kinase_ putative | location=Tb927_11_v5.1:1293639-1296908(+) | protein_length=1089 | sequence_SO=chromosome | SO=protein_coding	8.11974e-16	153.181		Trypanosoma cruzi Sylvio AAK1L1
Tb927.9.6560:mRNA-p1	Tbrucei927	Tcruzi-Sylvio	TcSYL_0191500.t1-p1 | transcript=TcSYL_0191500.t1 | gene=TcSYL_0191500 | organism=Trypanosoma_cruzi_Sylvio_X10/1 | gene_product=Protein kinase domain | transcript_product=Protein kinase domain | location=TcX10_chr42:320260-320773(-) | protein_length=171 | sequence_SO=chromosome | SO=protein_coding	1.09794e-14	Tb927.9.6560:mRNA-p1 | transcript=Tb927.9.6560:mRNA | gene=Tb927.9.6560 | organism=Trypanosoma_brucei_brucei_TREU927 | gene_product=NAK family pseudokinase_ putative | transcript_product=NAK family pseudokinase_ putative | location=Tb927_09_v5.1:1077469-1079649(+) | protein_length=726 | sequence_SO=chromosome | SO=protein_coding	4.60518e-15	Tb927.2.5230:mRNA-p1 | transcript=Tb927.2.5230:mRNA | gene=Tb927.2.5230 | organism=Trypanosoma_brucei_brucei_TREU927 | gene_product=CAMK family pseudokinase_ putative | transcript_product=CAMK family pseudokinase_ putative | location=Tb927_02_v5.1:919979-920818(+) | protein_length=279 | sequence_SO=chromosome | SO=protein_coding	2.39364e-12	2.71581		Trypanosoma cruzi Sylvio AAK1L2
Tb927.9.6560:mRNA-p1	Tbrucei927	Tcruzi-marinkellei	Tc_MARK_5841.mRNA-p1 | transcript=Tc_MARK_5841.mRNA | gene=Tc_MARK_5841 | organism=Trypanosoma_cruzi_marinkellei_strain_B7 | gene_product=protein kinase_ putative | transcript_product=protein kinase_ putative | location=TcMARK_CONTIG_2744:41667-43724(+) | protein_length=685 | sequence_SO=supercontig | SO=protein_coding	2.21042e-176	Tb927.9.6560:mRNA-p1 | transcript=Tb927.9.6560:mRNA | gene=Tb927.9.6560 | organism=Trypanosoma_brucei_brucei_TREU927 | gene_product=NAK family pseudokinase_ putative | transcript_product=NAK family pseudokinase_ putative | location=Tb927_09_v5.1:1077469-1079649(+) | protein_length=726 | sequence_SO=chromosome | SO=protein_coding	7.31973e-170	Tb927.11.4470:mRNA-p1 | transcript=Tb927.11.4470:mRNA | gene=Tb927.11.4470 | organism=Trypanosoma_brucei_brucei_TREU927 | gene_product=ULK family serine/threonine-protein kinase_ putative | transcript_product=ULK family serine/threonine-protein kinase_ putative | location=Tb927_11_v5.1:1293639-1296908(+) | protein_length=1089 | sequence_SO=chromosome | SO=protein_coding	5.44319e-15	154.871		Trypanosoma cruzi marinkellei AAK1L1
Tb927.9.6560:mRNA-p1	Tbrucei927	Tcruzi-marinkellei	Tc_MARK_9967.mRNA-p1 | transcript=Tc_MARK_9967.mRNA | gene=Tc_MARK_9967 | organism=Trypanosoma_cruzi_marinkellei_strain_B7 | gene_product=protein kinase_ putative | transcript_product=protein kinase_ putative | location=TcMARK_CONTIG_833:15450-16478(-) | protein_length=342 | sequence_SO=supercontig | SO=protein_coding	9.64295e-14	Tb927.9.6560:mRNA-p1 | transcript=Tb927.9.6560:mRNA | gene=Tb927.9.6560 | organism=Trypanosoma_brucei_brucei_TREU927 | gene_product=NAK family pseudokinase_ putative | transcript_product=NAK family pseudokinase_ putative | location=Tb927_09_v5.1:1077469-1079649(+) | protein_length=726 | sequence_SO=chromosome | SO=protein_coding	3.18611e-14	Tb927.5.2820:mRNA-p1 | transcript=Tb927.5.2820:mRNA | gene=Tb927.5.2820 | organism=Trypanosoma_brucei_brucei_TREU927 | gene_product=Serine/threonine-protein kinase NEK6_ putative | transcript_product=Serine/threonine-protein kinase NEK6_ putative | location=Tb927_05_v5.1:948424-951516(-) | protein_length=1030 | sequence_SO=chromosome | SO=protein_coding	2.41894e-15	1.11964		Trypanosoma cruzi marinkellei AAK1L2
Tb927.9.6560:mRNA-p1	Tbrucei927	Tevansi	TevSTIB805.9.4690-t26_1-p1 | transcript=TevSTIB805.9.4690-t26_1 | gene=TevSTIB805.9.4690 | organism=Trypanosoma_evansi_strain_STIB_805 | gene_product=protein kinase_ putative | transcript_product=protein kinase_ putative | location=STIB805_Chr09:964860-966938(+) | protein_length=692 | sequence_SO=chromosome | SO=protein_coding	0	Tb927.9.6560:mRNA-p1 | transcript=Tb927.9.6560:mRNA | gene=Tb927.9.6560 | organism=Trypanosoma_brucei_brucei_TREU927 | gene_product=NAK family pseudokinase_ putative | transcript_product=NAK family pseudokinase_ putative | location=Tb927_09_v5.1:1077469-1079649(+) | protein_length=726 | sequence_SO=chromosome | SO=protein_coding	1e-179	Tb927.4.5180:mRNA-p1 | transcript=Tb927.4.5180:mRNA | gene=Tb927.4.5180 | organism=Trypanosoma_brucei_brucei_TREU927 | gene_product=tousled-like kinase I | transcript_product=tousled-like kinase I | location=Tb927_04_v5.1:1414371-1416314(-) | protein_length=647 | sequence_SO=chromosome | SO=protein_coding	1.05899e-10	169.025	Gene model modified	Trypanosoma evansi AAK1L1
Tb927.9.6560:mRNA-p1	Tbrucei927	Tfoetus	OHS94498.1 AGC family protein kinase [Tritrichomonas foetus]	1.73774e-23	Tb927.9.6560:mRNA-p1 | transcript=Tb927.9.6560:mRNA | gene=Tb927.9.6560 | organism=Trypanosoma_brucei_brucei_TREU927 | gene_product=NAK family pseudokinase_ putative | transcript_product=NAK family pseudokinase_ putative | location=Tb927_09_v5.1:1077469-1079649(+) | protein_length=726 | sequence_SO=chromosome | SO=protein_coding	1.6706e-23	Tb927.10.14300:mRNA-p1 | transcript=Tb927.10.14300:mRNA | gene=Tb927.10.14300 | organism=Trypanosoma_brucei_brucei_TREU927 | gene_product=MEKK-related kinase 1_ putative | transcript_product=MEKK-related kinase 1_ putative | location=Tb927_10_v5.1:3473435-3476686(-) | protein_length=1083 | sequence_SO=chromosome | SO=protein_coding	6.99036e-20	3.62163	Not identified using HsAAK1; possible GAK	Tritrichomonas foetus AAK1L3
Tb927.9.6560:mRNA-p1	Tbrucei927	Tfoetus	OHT03857.1 hypothetical protein TRFO_01583 [Tritrichomonas foetus]	2.69211e-15	Tb927.9.6560:mRNA-p1 | transcript=Tb927.9.6560:mRNA | gene=Tb927.9.6560 | organism=Trypanosoma_brucei_brucei_TREU927 | gene_product=NAK family pseudokinase_ putative | transcript_product=NAK family pseudokinase_ putative | location=Tb927_09_v5.1:1077469-1079649(+) | protein_length=726 | sequence_SO=chromosome | SO=protein_coding	2.42715e-15	Tb927.10.14420:mRNA-p1 | transcript=Tb927.10.14420:mRNA | gene=Tb927.10.14420 | organism=Trypanosoma_brucei_brucei_TREU927 | gene_product=Serine/threonine-protein kinase NEK16_ putative | transcript_product=Serine/threonine-protein kinase NEK16_ putative | location=Tb927_10_v5.1:3512066-3516586(-) | protein_length=1506 | sequence_SO=chromosome | SO=protein_coding	2.37609e-11	3.99077	Not identified using HsAAK1; possible GAK	Tritrichomonas foetus AAK1L4
Tb927.9.6560:mRNA-p1	Tbrucei927	Tfoetus	OHT06648.1 CAMK family protein kinase [Tritrichomonas foetus]	5.48362e-20	Tb927.9.6560:mRNA-p1 | transcript=Tb927.9.6560:mRNA | gene=Tb927.9.6560 | organism=Trypanosoma_brucei_brucei_TREU927 | gene_product=NAK family pseudokinase_ putative | transcript_product=NAK family pseudokinase_ putative | location=Tb927_09_v5.1:1077469-1079649(+) | protein_length=726 | sequence_SO=chromosome | SO=protein_coding	5.99745e-20	Tb927.10.460:mRNA-p1 | transcript=Tb927.10.460:mRNA | gene=Tb927.10.460 | organism=Trypanosoma_brucei_brucei_TREU927 | gene_product=NIMA-related protein kinase | transcript_product=NIMA-related protein kinase | location=Tb927_10_v5.1:119555-121849(+) | protein_length=764 | sequence_SO=chromosome | SO=protein_coding	1.12252e-21	1.72777		Tritrichomonas foetus AAK1L2
Tb927.9.6560:mRNA-p1	Tbrucei927	Tgondii-ME49								HsAAK1 identifies possible homologue
Tb927.9.6560:mRNA-p1	Tbrucei927	Tgrayi	DQ04_02591060-t26_1-p1 | transcript=DQ04_02591060-t26_1 | gene=DQ04_02591060 | organism=Trypanosoma_grayi_ANR4 | gene_product=protein kinase | transcript_product=protein kinase | location=JMRU01000259:12933-13955(-) | protein_length=340 | sequence_SO=contig | SO=protein_coding	3.6329e-18	Tb927.9.6560:mRNA-p1 | transcript=Tb927.9.6560:mRNA | gene=Tb927.9.6560 | organism=Trypanosoma_brucei_brucei_TREU927 | gene_product=NAK family pseudokinase_ putative | transcript_product=NAK family pseudokinase_ putative | location=Tb927_09_v5.1:1077469-1079649(+) | protein_length=726 | sequence_SO=chromosome | SO=protein_coding	1.18238e-18	Tb11.v5.0190.1-p1 | transcript=Tb11.v5.0190.1 | gene=Tb11.v5.0190 | organism=Trypanosoma_brucei_brucei_TREU927 | gene_product=protein kinase_ putative | transcript_product=protein kinase_ putative | location=Tb927_11_bin_v5.1:259579-261063(-) | protein_length=494 | sequence_SO=contig | SO=protein_coding	2.9684e-16	2.39977	Not identified using HsAAK1; possible GAK	Trypanosoma gray AAK1L2
Tb927.9.6560:mRNA-p1	Tbrucei927	Tgrayi	DQ04_10531020-t26_1-p1 | transcript=DQ04_10531020-t26_1 | gene=DQ04_10531020 | organism=Trypanosoma_grayi_ANR4 | gene_product=putative protein kinase | transcript_product=putative protein kinase | location=JMRU01001053:2635-4374(-) | protein_length=579 | sequence_SO=contig | SO=protein_coding	0	Tb927.9.6560:mRNA-p1 | transcript=Tb927.9.6560:mRNA | gene=Tb927.9.6560 | organism=Trypanosoma_brucei_brucei_TREU927 | gene_product=NAK family pseudokinase_ putative | transcript_product=NAK family pseudokinase_ putative | location=Tb927_09_v5.1:1077469-1079649(+) | protein_length=726 | sequence_SO=chromosome | SO=protein_coding	2.65762e-178	Tb927.8.7220:mRNA-p1 | transcript=Tb927.8.7220:mRNA | gene=Tb927.8.7220 | organism=Trypanosoma_brucei_brucei_TREU927 | gene_product=tousled-like kinase II | transcript_product=tousled-like kinase II | location=Tb927_08_v5.1:2072492-2074444(+) | protein_length=650 | sequence_SO=chromosome | SO=protein_coding	5.62486e-12	166.326		Trypanosoma gray AAK1L1
Tb927.9.6560:mRNA-p1	Tbrucei927	Tpyriformis
Tb927.9.6560:mRNA-p1	Tbrucei927	Trangeli	TRSC58_06510-t26_1-p1 | transcript=TRSC58_06510-t26_1 | gene=TRSC58_06510 | organism=Trypanosoma_rangeli_SC58 | gene_product=protein kinase | transcript_product=protein kinase | location=AUPL01006510:446-2500(-) | protein_length=684 | sequence_SO=contig | SO=protein_coding	9.72696e-177	Tb927.9.6560:mRNA-p1 | transcript=Tb927.9.6560:mRNA | gene=Tb927.9.6560 | organism=Trypanosoma_brucei_brucei_TREU927 | gene_product=NAK family pseudokinase_ putative | transcript_product=NAK family pseudokinase_ putative | location=Tb927_09_v5.1:1077469-1079649(+) | protein_length=726 | sequence_SO=chromosome | SO=protein_coding	3.8007e-173	Tb927.11.4470:mRNA-p1 | transcript=Tb927.11.4470:mRNA | gene=Tb927.11.4470 | organism=Trypanosoma_brucei_brucei_TREU927 | gene_product=ULK family serine/threonine-protein kinase_ putative | transcript_product=ULK family serine/threonine-protein kinase_ putative | location=Tb927_11_v5.1:1293639-1296908(+) | protein_length=1089 | sequence_SO=chromosome | SO=protein_coding	5.75719e-12	161.18		Trypanosoma rangeli AAK1L1
Tb927.9.6560:mRNA-p1	Tbrucei927	Trangeli	TRSC58_02370-t26_1-p1							Identified through additional searches	Trypanosoma rangeli AAK1L2
Tb927.9.6560:mRNA-p1	Tbrucei927	Ttheileri	ORC88138.1							Identified through additional searches	Trypanosoma theileri AAK1L1
Tb927.9.6560:mRNA-p1	Tbrucei927	Ttheileri	ORC93223.1							Identified through additional searches	Trypanosoma theileri AAK1L2
Tb927.9.6560:mRNA-p1	Tbrucei927	Tthermophila	TTHERM_00426220 tyrosine kinase domain protein	4.22357e-19	Tb927.9.6560:mRNA-p1 | transcript=Tb927.9.6560:mRNA | gene=Tb927.9.6560 | organism=Trypanosoma_brucei_brucei_TREU927 | gene_product=NAK family pseudokinase_ putative | transcript_product=NAK family pseudokinase_ putative | location=Tb927_09_v5.1:1077469-1079649(+) | protein_length=726 | sequence_SO=chromosome | SO=protein_coding	3.51207e-19	Tb927.10.14420:mRNA-p1 | transcript=Tb927.10.14420:mRNA | gene=Tb927.10.14420 | organism=Trypanosoma_brucei_brucei_TREU927 | gene_product=Serine/threonine-protein kinase NEK16_ putative | transcript_product=Serine/threonine-protein kinase NEK16_ putative | location=Tb927_10_v5.1:3512066-3516586(-) | protein_length=1506 | sequence_SO=chromosome | SO=protein_coding	2.20301e-20	1.20255	Not found using HsAAK1; not included in trees due to two kinase domains	N/A
Tb927.9.6560:mRNA-p1	Tbrucei927	Tvaginalis								HsAAK1 identifies possible homologue
Tb927.9.6560:mRNA-p1	Tbrucei927	Tvivax	TvY486_0004960:mRNA-p1 | transcript=TvY486_0004960:mRNA | gene=TvY486_0004960 | organism=Trypanosoma_vivax_Y486 | gene_product=protein kinase_ putative | transcript_product=protein kinase_ putative | location=TvY486_bin_archived_contig_946:2-883(+) | protein_length=293 | sequence_SO=contig | SO=protein_coding	4.03913e-19	Tb927.9.6560:mRNA-p1 | transcript=Tb927.9.6560:mRNA | gene=Tb927.9.6560 | organism=Trypanosoma_brucei_brucei_TREU927 | gene_product=NAK family pseudokinase_ putative | transcript_product=NAK family pseudokinase_ putative | location=Tb927_09_v5.1:1077469-1079649(+) | protein_length=726 | sequence_SO=chromosome | SO=protein_coding	1.01273e-16	Tb927.11.5690:mRNA-p1 | transcript=Tb927.11.5690:mRNA | gene=Tb927.11.5690 | organism=Trypanosoma_brucei_brucei_TREU927 | gene_product=SWI/SNF-related matrix-associated actin-dependent regulator of chromatin subfamily-related_ putative | transcript_product=SWI/SNF-related matrix-associated actin-dependent regulator of chromatin subfamily-related_ putative | location=Tb927_11_v5.1:1604906-1608112(…	0.0232224	14.3604	Not found using HsAAK1; not included in trees because it is extremely divergent	N/A
Tb927.9.6560:mRNA-p1	Tbrucei927	Vbrassicaformis	Vbra_14717.t1-p1 | transcript=Vbra_14717.t1 | gene=Vbra_14717 | organism=Vitrella_brassicaformis_CCMP3155 | gene_product=Cyclin-G-associated kinase_ putative | transcript_product=Cyclin-G-associated kinase_ putative | location=Vbra_scaffold29:439182-442575(-) | protein_length=1083 | sequence_SO=supercontig | SO=protein_coding	1.603e-18	Tb927.9.6560:mRNA-p1 | transcript=Tb927.9.6560:mRNA | gene=Tb927.9.6560 | organism=Trypanosoma_brucei_brucei_TREU927 | gene_product=NAK family pseudokinase_ putative | transcript_product=NAK family pseudokinase_ putative | location=Tb927_09_v5.1:1077469-1079649(+) | protein_length=726 | sequence_SO=chromosome | SO=protein_coding	3.61085e-17	Tb927.10.460:mRNA-p1 | transcript=Tb927.10.460:mRNA | gene=Tb927.10.460 | organism=Trypanosoma_brucei_brucei_TREU927 | gene_product=NIMA-related protein kinase | transcript_product=NIMA-related protein kinase | location=Tb927_10_v5.1:119555-121849(+) | protein_length=764 | sequence_SO=chromosome | SO=protein_coding	1.00818e-18	1.55407		Vitrella brassicaformis AAK1L1

## Sheet: TbNIMABLAST
Query ID	Query Databse	Target Database	Fwd Hit ID	Fwd Hit Evalue	First Positive Rev Hit ID	First Positive Rev Hit Evalue	First Negative Rev Hit ID	First Negative Rev Hit Evalue	Evalue Diff Between Pos and Neg Hits	Notes	Tree Label
Tb927.10.460:mRNA-p1	Tbrucei927	Acastellanii	ACA1_192000-t26_1-p1 | transcript=ACA1_192000-t26_1 | gene=ACA1_192000 | organism=Acanthamoeba_castellanii_str._Neff | gene_product=protein kinase domain containing protein | transcript_product=protein kinase domain containing protein | location=KB008052:68565-72800(-) | protein_length=621 | sequence_SO=supercontig | SO=protein_coding	3.7623e-49	Tb927.10.460:mRNA-p1 | transcript=Tb927.10.460:mRNA | gene=Tb927.10.460 | organism=Trypanosoma_brucei_brucei_TREU927 | gene_product=NIMA-related protein kinase | transcript_product=NIMA-related protein kinase | location=Tb927_10_v5.1:119555-121849(+) | protein_length=764 | sequence_SO=chromosome | SO=protein_coding	1.57507e-49	Tb927.10.14420:mRNA-p1 | transcript=Tb927.10.14420:mRNA | gene=Tb927.10.14420 | organism=Trypanosoma_brucei_brucei_TREU927 | gene_product=Serine/threonine-protein kinase NEK16_ putative | transcript_product=Serine/threonine-protein kinase NEK16_ putative | location=Tb927_10_v5.1:3512066-3516586(-) | protein_length=1506 | sequence_SO=chromosome | SO=protein_coding	2.07496e-44	5.11971	Nek1 by Hsap BLAST	Acanthamoeba castelanii NekL1
Tb927.10.460:mRNA-p1	Tbrucei927	Acastellanii	ACA1_117170-t26_1-p1 | transcript=ACA1_117170-t26_1 | gene=ACA1_117170 | organism=Acanthamoeba_castellanii_str._Neff | gene_product=protein kinase domain containing protein | transcript_product=protein kinase domain containing protein | location=KB007926:930888-933754(-) | protein_length=542 | sequence_SO=supercontig | SO=protein_coding	6.66775e-48	Tb927.10.460:mRNA-p1 | transcript=Tb927.10.460:mRNA | gene=Tb927.10.460 | organism=Trypanosoma_brucei_brucei_TREU927 | gene_product=NIMA-related protein kinase | transcript_product=NIMA-related protein kinase | location=Tb927_10_v5.1:119555-121849(+) | protein_length=764 | sequence_SO=chromosome | SO=protein_coding	1.5693e-48	Tb927.3.3190:mRNA-p1 | transcript=Tb927.3.3190:mRNA | gene=Tb927.3.3190 | organism=Trypanosoma_brucei_brucei_TREU927 | gene_product=Serine/threonine-protein kinase NEK7_ putative | transcript_product=Serine/threonine-protein kinase NEK7_ putative | location=Tb927_03_v5.1:823161-824672(-) | protein_length=503 | sequence_SO=chromosome | SO=protein_coding	2.31714e-48	0.169246	Nek1 by Hsap BLAST	Acanthamoeba castelanii NekL2
Tb927.10.460:mRNA-p1	Tbrucei927	Athaliana	AT3G04810.1 pacid=19664863 transcript=AT3G04810.1 locus=AT3G04810 ID=AT3G04810.1.TAIR10 annot-version=TAIR10	2.20883e-65	Tb927.10.460:mRNA-p1 | transcript=Tb927.10.460:mRNA | gene=Tb927.10.460 | organism=Trypanosoma_brucei_brucei_TREU927 | gene_product=NIMA-related protein kinase | transcript_product=NIMA-related protein kinase | location=Tb927_10_v5.1:119555-121849(+) | protein_length=764 | sequence_SO=chromosome | SO=protein_coding	8.27375e-66	Tb927.7.3580:mRNA-p1 | transcript=Tb927.7.3580:mRNA | gene=Tb927.7.3580 | organism=Trypanosoma_brucei_brucei_TREU927 | gene_product=Serine/threonine-protein kinase NEK11_ putative | transcript_product=Serine/threonine-protein kinase NEK11_ putative | location=Tb927_07_v5.1:933093-934883(-) | protein_length=596 | sequence_SO=chromosome | SO=protein_coding	2.83491e-63	2.53484	Nek4 by Hsap BLAST	Arabidopsis thaliana NekL1
Tb927.10.460:mRNA-p1	Tbrucei927	Athaliana	AT3G04810.2 pacid=19664864 transcript=AT3G04810.2 locus=AT3G04810 ID=AT3G04810.2.TAIR10 annot-version=TAIR10	2.20883e-65	Tb927.10.460:mRNA-p1 | transcript=Tb927.10.460:mRNA | gene=Tb927.10.460 | organism=Trypanosoma_brucei_brucei_TREU927 | gene_product=NIMA-related protein kinase | transcript_product=NIMA-related protein kinase | location=Tb927_10_v5.1:119555-121849(+) | protein_length=764 | sequence_SO=chromosome | SO=protein_coding	8.27375e-66	Tb927.7.3580:mRNA-p1 | transcript=Tb927.7.3580:mRNA | gene=Tb927.7.3580 | organism=Trypanosoma_brucei_brucei_TREU927 | gene_product=Serine/threonine-protein kinase NEK11_ putative | transcript_product=Serine/threonine-protein kinase NEK11_ putative | location=Tb927_07_v5.1:933093-934883(-) | protein_length=596 | sequence_SO=chromosome | SO=protein_coding	2.83491e-63	2.53484	Nek4 by Hsap BLAST	Arabidopsis thaliana NekL2
Tb927.10.460:mRNA-p1	Tbrucei927	Athaliana	AT3G20860.1 pacid=19664852 transcript=AT3G20860.1 locus=AT3G20860 ID=AT3G20860.1.TAIR10 annot-version=TAIR10	3.20488e-60	Tb927.10.460:mRNA-p1 | transcript=Tb927.10.460:mRNA | gene=Tb927.10.460 | organism=Trypanosoma_brucei_brucei_TREU927 | gene_product=NIMA-related protein kinase | transcript_product=NIMA-related protein kinase | location=Tb927_10_v5.1:119555-121849(+) | protein_length=764 | sequence_SO=chromosome | SO=protein_coding	8.13512e-61	Tb927.7.3580:mRNA-p1 | transcript=Tb927.7.3580:mRNA | gene=Tb927.7.3580 | organism=Trypanosoma_brucei_brucei_TREU927 | gene_product=Serine/threonine-protein kinase NEK11_ putative | transcript_product=Serine/threonine-protein kinase NEK11_ putative | location=Tb927_07_v5.1:933093-934883(-) | protein_length=596 | sequence_SO=chromosome | SO=protein_coding	1.16991e-60	0.157788	Nek4 by Hsap BLAST	Arabidopsis thaliana NekL3
Tb927.10.460:mRNA-p1	Tbrucei927	Athaliana	AT3G44200.1 pacid=19661805 transcript=AT3G44200.1 locus=AT3G44200 ID=AT3G44200.1.TAIR10 annot-version=TAIR10	8.14972e-58	Tb927.10.460:mRNA-p1 | transcript=Tb927.10.460:mRNA | gene=Tb927.10.460 | organism=Trypanosoma_brucei_brucei_TREU927 | gene_product=NIMA-related protein kinase | transcript_product=NIMA-related protein kinase | location=Tb927_10_v5.1:119555-121849(+) | protein_length=764 | sequence_SO=chromosome | SO=protein_coding	4.71693e-58	Tb927.7.3580:mRNA-p1 | transcript=Tb927.7.3580:mRNA | gene=Tb927.7.3580 | organism=Trypanosoma_brucei_brucei_TREU927 | gene_product=Serine/threonine-protein kinase NEK11_ putative | transcript_product=Serine/threonine-protein kinase NEK11_ putative | location=Tb927_07_v5.1:933093-934883(-) | protein_length=596 | sequence_SO=chromosome | SO=protein_coding	8.04456e-59	0.768157	Nek4 by Hsap BLAST	Arabidopsis thaliana NekL4
Tb927.10.460:mRNA-p1	Tbrucei927	Bayalai	rna_Baya_017_0580-1-p1 | transcript=rna_Baya_017_0580-1 | gene=Baya_017_0580 | organism=Blechomonas_ayalai_B08-376 | gene_product=NIMA-related kinase_ putative | transcript_product=NIMA-related kinase_ putative | location=Baya_017:159721-161913(-) | protein_length=730 | sequence_SO=contig | SO=protein_coding	0	Tb927.10.460:mRNA-p1 | transcript=Tb927.10.460:mRNA | gene=Tb927.10.460 | organism=Trypanosoma_brucei_brucei_TREU927 | gene_product=NIMA-related protein kinase | transcript_product=NIMA-related protein kinase | location=Tb927_10_v5.1:119555-121849(+) | protein_length=764 | sequence_SO=chromosome | SO=protein_coding	1e-179	Tb927.10.14420:mRNA-p1 | transcript=Tb927.10.14420:mRNA | gene=Tb927.10.14420 | organism=Trypanosoma_brucei_brucei_TREU927 | gene_product=Serine/threonine-protein kinase NEK16_ putative | transcript_product=Serine/threonine-protein kinase NEK16_ putative | location=Tb927_10_v5.1:3512066-3516586(-) | protein_length=1506 | sequence_SO=chromosome | SO=protein_coding	1.98734e-97	82.2983	Nek1 by Hsap BLAST	Blechomonas ayalai NekL
Tb927.10.460:mRNA-p1	Tbrucei927	Bnatans	jgi|Bigna1|125404|aug1.1_g112	3.10436e-44	Tb927.10.460:mRNA-p1 | transcript=Tb927.10.460:mRNA | gene=Tb927.10.460 | organism=Trypanosoma_brucei_brucei_TREU927 | gene_product=NIMA-related protein kinase | transcript_product=NIMA-related protein kinase | location=Tb927_10_v5.1:119555-121849(+) | protein_length=764 | sequence_SO=chromosome | SO=protein_coding	1.11639e-44	Tb927.7.3580:mRNA-p1 | transcript=Tb927.7.3580:mRNA | gene=Tb927.7.3580 | organism=Trypanosoma_brucei_brucei_TREU927 | gene_product=Serine/threonine-protein kinase NEK11_ putative | transcript_product=Serine/threonine-protein kinase NEK11_ putative | location=Tb927_07_v5.1:933093-934883(-) | protein_length=596 | sequence_SO=chromosome | SO=protein_coding	3.86782e-42	2.53965	Nek4 by Hsap BLAST	Bigelowiella natans NekL1
Tb927.10.460:mRNA-p1	Tbrucei927	Bnatans	jgi|Bigna1|52279|estExt_Genewise1Plus.C_70002	9.30851e-84	Tb927.10.460:mRNA-p1 | transcript=Tb927.10.460:mRNA | gene=Tb927.10.460 | organism=Trypanosoma_brucei_brucei_TREU927 | gene_product=NIMA-related protein kinase | transcript_product=NIMA-related protein kinase | location=Tb927_10_v5.1:119555-121849(+) | protein_length=764 | sequence_SO=chromosome | SO=protein_coding	3.77571e-84	Tb927.10.14420:mRNA-p1 | transcript=Tb927.10.14420:mRNA | gene=Tb927.10.14420 | organism=Trypanosoma_brucei_brucei_TREU927 | gene_product=Serine/threonine-protein kinase NEK16_ putative | transcript_product=Serine/threonine-protein kinase NEK16_ putative | location=Tb927_10_v5.1:3512066-3516586(-) | protein_length=1506 | sequence_SO=chromosome | SO=protein_coding	2.11007e-63	20.7473	NIMA by Hsap BLAST	Bigelowiella natans NekL2
Tb927.10.460:mRNA-p1	Tbrucei927	Bnatans	jgi|Bigna1|42360|e_gw1.63.16.1	6.59174e-58	Tb927.10.460:mRNA-p1 | transcript=Tb927.10.460:mRNA | gene=Tb927.10.460 | organism=Trypanosoma_brucei_brucei_TREU927 | gene_product=NIMA-related protein kinase | transcript_product=NIMA-related protein kinase | location=Tb927_10_v5.1:119555-121849(+) | protein_length=764 | sequence_SO=chromosome | SO=protein_coding	6.06698e-59	Tb927.10.14420:mRNA-p1 | transcript=Tb927.10.14420:mRNA | gene=Tb927.10.14420 | organism=Trypanosoma_brucei_brucei_TREU927 | gene_product=Serine/threonine-protein kinase NEK16_ putative | transcript_product=Serine/threonine-protein kinase NEK16_ putative | location=Tb927_10_v5.1:3512066-3516586(-) | protein_length=1506 | sequence_SO=chromosome | SO=protein_coding	4.74644e-56	2.8934	Nek2 by Hsap BLAST	Bigelowiella natans NekL3
Tb927.10.460:mRNA-p1	Tbrucei927	Bnatans	jgi|Bigna1|35206|e_gw1.8.48.1	5.32799e-72	Tb927.10.460:mRNA-p1 | transcript=Tb927.10.460:mRNA | gene=Tb927.10.460 | organism=Trypanosoma_brucei_brucei_TREU927 | gene_product=NIMA-related protein kinase | transcript_product=NIMA-related protein kinase | location=Tb927_10_v5.1:119555-121849(+) | protein_length=764 | sequence_SO=chromosome | SO=protein_coding	1.31515e-72	Tb927.3.3190:mRNA-p1 | transcript=Tb927.3.3190:mRNA | gene=Tb927.3.3190 | organism=Trypanosoma_brucei_brucei_TREU927 | gene_product=Serine/threonine-protein kinase NEK7_ putative | transcript_product=Serine/threonine-protein kinase NEK7_ putative | location=Tb927_03_v5.1:823161-824672(-) | protein_length=503 | sequence_SO=chromosome | SO=protein_coding	3.81068e-63	9.46203	Nek1 by Hsap BLAST	Bigelowiella natans NekL4
Tb927.10.460:mRNA-p1	Tbrucei927	Bnatans	jgi|Bigna1|23201|gw1.65.52.1	1.00335e-50	Tb927.10.460:mRNA-p1 | transcript=Tb927.10.460:mRNA | gene=Tb927.10.460 | organism=Trypanosoma_brucei_brucei_TREU927 | gene_product=NIMA-related protein kinase | transcript_product=NIMA-related protein kinase | location=Tb927_10_v5.1:119555-121849(+) | protein_length=764 | sequence_SO=chromosome | SO=protein_coding	1.56649e-51	Tb927.7.3580:mRNA-p1 | transcript=Tb927.7.3580:mRNA | gene=Tb927.7.3580 | organism=Trypanosoma_brucei_brucei_TREU927 | gene_product=Serine/threonine-protein kinase NEK11_ putative | transcript_product=Serine/threonine-protein kinase NEK11_ putative | location=Tb927_07_v5.1:933093-934883(-) | protein_length=596 | sequence_SO=chromosome | SO=protein_coding	8.34813e-50	1.72666	Nek1 by Hsap BLAST	Bigelowiella natans NekL5
Tb927.10.460:mRNA-p1	Tbrucei927	Bnatans	jgi|Bigna1|86456|estExt_fgenesh1_pg.C_100288	9.38433e-44	Tb927.10.460:mRNA-p1 | transcript=Tb927.10.460:mRNA | gene=Tb927.10.460 | organism=Trypanosoma_brucei_brucei_TREU927 | gene_product=NIMA-related protein kinase | transcript_product=NIMA-related protein kinase | location=Tb927_10_v5.1:119555-121849(+) | protein_length=764 | sequence_SO=chromosome | SO=protein_coding	6.7195e-44	Tb927.7.3580:mRNA-p1 | transcript=Tb927.7.3580:mRNA | gene=Tb927.7.3580 | organism=Trypanosoma_brucei_brucei_TREU927 | gene_product=Serine/threonine-protein kinase NEK11_ putative | transcript_product=Serine/threonine-protein kinase NEK11_ putative | location=Tb927_07_v5.1:933093-934883(-) | protein_length=596 | sequence_SO=chromosome | SO=protein_coding	1.56767e-44	0.632082	Nek6 by Hsap BLAST	Bigelowiella natans NekL6
Tb927.10.460:mRNA-p1	Tbrucei927	Bnatans	jgi|Bigna1|57228|fgenesh1_pm.6_#_30	4.71492e-79	Tb927.10.460:mRNA-p1 | transcript=Tb927.10.460:mRNA | gene=Tb927.10.460 | organism=Trypanosoma_brucei_brucei_TREU927 | gene_product=NIMA-related protein kinase | transcript_product=NIMA-related protein kinase | location=Tb927_10_v5.1:119555-121849(+) | protein_length=764 | sequence_SO=chromosome | SO=protein_coding	1.47687e-79	Tb927.7.3580:mRNA-p1 | transcript=Tb927.7.3580:mRNA | gene=Tb927.7.3580 | organism=Trypanosoma_brucei_brucei_TREU927 | gene_product=Serine/threonine-protein kinase NEK11_ putative | transcript_product=Serine/threonine-protein kinase NEK11_ putative | location=Tb927_07_v5.1:933093-934883(-) | protein_length=596 | sequence_SO=chromosome | SO=protein_coding	1.22698e-79	0.0805048	Nek1 by Hsap BLAST	Bigelowiella natans NekL7
Tb927.10.460:mRNA-p1	Tbrucei927	Bsaltans	CUG91032 pep supercontig:BSAL:BS_scaffold666:20749:23142:1 gene:BSAL_29835 transcript:CUG91032 gene_biotype:protein_coding transcript_biotype:protein_coding description:protein kinase_ putative	0	Tb927.10.460:mRNA-p1 | transcript=Tb927.10.460:mRNA | gene=Tb927.10.460 | organism=Trypanosoma_brucei_brucei_TREU927 | gene_product=NIMA-related protein kinase | transcript_product=NIMA-related protein kinase | location=Tb927_10_v5.1:119555-121849(+) | protein_length=764 | sequence_SO=chromosome | SO=protein_coding	1e-179	Tb927.10.14420:mRNA-p1 | transcript=Tb927.10.14420:mRNA | gene=Tb927.10.14420 | organism=Trypanosoma_brucei_brucei_TREU927 | gene_product=Serine/threonine-protein kinase NEK16_ putative | transcript_product=Serine/threonine-protein kinase NEK16_ putative | location=Tb927_10_v5.1:3512066-3516586(-) | protein_length=1506 | sequence_SO=chromosome | SO=protein_coding	1.10728e-91	88.0443	Nek1 by Hsap BLAST	Bodo saltans NekL1
Tb927.10.460:mRNA-p1	Tbrucei927	Bsaltans	CUF24617 pep supercontig:BSAL:BS_scaffold1245:18795:21431:1 gene:BSAL_60575 transcript:CUF24617 gene_biotype:protein_coding transcript_biotype:protein_coding description:protein kinase_ putative	3.49143e-83	Tb927.10.460:mRNA-p1 | transcript=Tb927.10.460:mRNA | gene=Tb927.10.460 | organism=Trypanosoma_brucei_brucei_TREU927 | gene_product=NIMA-related protein kinase | transcript_product=NIMA-related protein kinase | location=Tb927_10_v5.1:119555-121849(+) | protein_length=764 | sequence_SO=chromosome | SO=protein_coding	2.1652e-83	Tb927.10.14420:mRNA-p1 | transcript=Tb927.10.14420:mRNA | gene=Tb927.10.14420 | organism=Trypanosoma_brucei_brucei_TREU927 | gene_product=Serine/threonine-protein kinase NEK16_ putative | transcript_product=Serine/threonine-protein kinase NEK16_ putative | location=Tb927_10_v5.1:3512066-3516586(-) | protein_length=1506 | sequence_SO=chromosome | SO=protein_coding	3.14205e-76	7.16172	Nek1 by Hsap BLAST	Bodo saltans NekL2
Tb927.10.460:mRNA-p1	Tbrucei927	Celegans	Y39G10AR.3a wormpep=CE49798 gene=WBGene00021461 locus=nekl-1 status=Partially_confirmed uniprot=A0A061AD48 insdc=CDR32820.1	2.89713e-67	Tb927.10.460:mRNA-p1 | transcript=Tb927.10.460:mRNA | gene=Tb927.10.460 | organism=Trypanosoma_brucei_brucei_TREU927 | gene_product=NIMA-related protein kinase | transcript_product=NIMA-related protein kinase | location=Tb927_10_v5.1:119555-121849(+) | protein_length=764 | sequence_SO=chromosome | SO=protein_coding	1.57183e-67	Tb927.3.3190:mRNA-p1 | transcript=Tb927.3.3190:mRNA | gene=Tb927.3.3190 | organism=Trypanosoma_brucei_brucei_TREU927 | gene_product=Serine/threonine-protein kinase NEK7_ putative | transcript_product=Serine/threonine-protein kinase NEK7_ putative | location=Tb927_03_v5.1:823161-824672(-) | protein_length=503 | sequence_SO=chromosome | SO=protein_coding	1.28873e-59	7.91376	Nek8 by Hsap BLAST	Caenorhabditis elegans Nek1-1
Tb927.10.460:mRNA-p1	Tbrucei927	Celegans	Y39G10AR.3b wormpep=CE49838 gene=WBGene00021461 locus=nekl-1 status=Partially_confirmed uniprot=A0A061AJL2 insdc=CDR32821.1	2.38614e-67	Tb927.10.460:mRNA-p1 | transcript=Tb927.10.460:mRNA | gene=Tb927.10.460 | organism=Trypanosoma_brucei_brucei_TREU927 | gene_product=NIMA-related protein kinase | transcript_product=NIMA-related protein kinase | location=Tb927_10_v5.1:119555-121849(+) | protein_length=764 | sequence_SO=chromosome | SO=protein_coding	1.39133e-67	Tb927.3.3190:mRNA-p1 | transcript=Tb927.3.3190:mRNA | gene=Tb927.3.3190 | organism=Trypanosoma_brucei_brucei_TREU927 | gene_product=Serine/threonine-protein kinase NEK7_ putative | transcript_product=Serine/threonine-protein kinase NEK7_ putative | location=Tb927_03_v5.1:823161-824672(-) | protein_length=503 | sequence_SO=chromosome | SO=protein_coding	1.09069e-59	7.89427	Nek8 by Hsap BLAST	Caenorhabditis elegans Nek1-2
Tb927.10.460:mRNA-p1	Tbrucei927	Celegans	ZC581.1 wormpep=CE15235 gene=WBGene00022631 locus=nekl-2 status=Confirmed uniprot=O01775 insdc=CCD64899.1 product="Serine\/threonine-protein kinase nekl-2"	3.16216e-64	Tb927.10.460:mRNA-p1 | transcript=Tb927.10.460:mRNA | gene=Tb927.10.460 | organism=Trypanosoma_brucei_brucei_TREU927 | gene_product=NIMA-related protein kinase | transcript_product=NIMA-related protein kinase | location=Tb927_10_v5.1:119555-121849(+) | protein_length=764 | sequence_SO=chromosome | SO=protein_coding	8.82057e-65	Tb927.3.3190:mRNA-p1 | transcript=Tb927.3.3190:mRNA | gene=Tb927.3.3190 | organism=Trypanosoma_brucei_brucei_TREU927 | gene_product=Serine/threonine-protein kinase NEK7_ putative | transcript_product=Serine/threonine-protein kinase NEK7_ putative | location=Tb927_03_v5.1:823161-824672(-) | protein_length=503 | sequence_SO=chromosome | SO=protein_coding	7.31236e-55	9.91856	Nek8 by Hsap BLAST	Caenorhabditis elegans NekL
Tb927.10.460:mRNA-p1	Tbrucei927	Celegans	F19H6.1 wormpep=CE31484 gene=WBGene00008956 locus=nekl-3 status=Confirmed uniprot=G5EFM9 insdc=CAA92169.2 product="Serine\/threonine-protein kinase nekl-3"	1.43613e-46	Tb927.10.460:mRNA-p1 | transcript=Tb927.10.460:mRNA | gene=Tb927.10.460 | organism=Trypanosoma_brucei_brucei_TREU927 | gene_product=NIMA-related protein kinase | transcript_product=NIMA-related protein kinase | location=Tb927_10_v5.1:119555-121849(+) | protein_length=764 | sequence_SO=chromosome | SO=protein_coding	2.12063e-47	Tb927.7.3580:mRNA-p1 | transcript=Tb927.7.3580:mRNA | gene=Tb927.7.3580 | organism=Trypanosoma_brucei_brucei_TREU927 | gene_product=Serine/threonine-protein kinase NEK11_ putative | transcript_product=Serine/threonine-protein kinase NEK11_ putative | location=Tb927_07_v5.1:933093-934883(-) | protein_length=596 | sequence_SO=chromosome | SO=protein_coding	3.74248e-48	0.753305	Nek7 by Hsap BLAST	Caenorhabditis elegans Nek1-3
Tb927.10.460:mRNA-p1	Tbrucei927	Cfasciculata								No identified homologues
Tb927.10.460:mRNA-p1	Tbrucei927	Cmerolae								No identified homologues
Tb927.10.460:mRNA-p1	Tbrucei927	Creinhardtii	Cre06.g268150.t1.1 pacid=30780023 transcript=Cre06.g268150.t1.1 locus=Cre06.g268150 ID=Cre06.g268150.t1.1.v5.5 annot-version=v5.5	1.2105e-70	Tb927.10.460:mRNA-p1 | transcript=Tb927.10.460:mRNA | gene=Tb927.10.460 | organism=Trypanosoma_brucei_brucei_TREU927 | gene_product=NIMA-related protein kinase | transcript_product=NIMA-related protein kinase | location=Tb927_10_v5.1:119555-121849(+) | protein_length=764 | sequence_SO=chromosome | SO=protein_coding	5.46144e-72	Tb927.3.3190:mRNA-p1 | transcript=Tb927.3.3190:mRNA | gene=Tb927.3.3190 | organism=Trypanosoma_brucei_brucei_TREU927 | gene_product=Serine/threonine-protein kinase NEK7_ putative | transcript_product=Serine/threonine-protein kinase NEK7_ putative | location=Tb927_03_v5.1:823161-824672(-) | protein_length=503 | sequence_SO=chromosome | SO=protein_coding	1.37347e-66	5.40051	Nek1 by Hsap BLAST	Chlamydomonas reinhardtii NekL1
Tb927.10.460:mRNA-p1	Tbrucei927	Creinhardtii	Cre13.g567550.t1.1 pacid=30783973 transcript=Cre13.g567550.t1.1 locus=Cre13.g567550 ID=Cre13.g567550.t1.1.v5.5 annot-version=v5.5	5.7496e-76	Tb927.10.460:mRNA-p1 | transcript=Tb927.10.460:mRNA | gene=Tb927.10.460 | organism=Trypanosoma_brucei_brucei_TREU927 | gene_product=NIMA-related protein kinase | transcript_product=NIMA-related protein kinase | location=Tb927_10_v5.1:119555-121849(+) | protein_length=764 | sequence_SO=chromosome | SO=protein_coding	6.09218e-78	Tb927.10.14420:mRNA-p1 | transcript=Tb927.10.14420:mRNA | gene=Tb927.10.14420 | organism=Trypanosoma_brucei_brucei_TREU927 | gene_product=Serine/threonine-protein kinase NEK16_ putative | transcript_product=Serine/threonine-protein kinase NEK16_ putative | location=Tb927_10_v5.1:3512066-3516586(-) | protein_length=1506 | sequence_SO=chromosome | SO=protein_coding	2.69307e-67	10.6455	Nek1 by Hsap BLAST	Chlamydomonas reinhardtii NekL2
Tb927.10.460:mRNA-p1	Tbrucei927	Creinhardtii	Cre13.g567550.t2.1 pacid=30783974 transcript=Cre13.g567550.t2.1 locus=Cre13.g567550 ID=Cre13.g567550.t2.1.v5.5 annot-version=v5.5	4.06941e-76	Tb927.10.460:mRNA-p1 | transcript=Tb927.10.460:mRNA | gene=Tb927.10.460 | organism=Trypanosoma_brucei_brucei_TREU927 | gene_product=NIMA-related protein kinase | transcript_product=NIMA-related protein kinase | location=Tb927_10_v5.1:119555-121849(+) | protein_length=764 | sequence_SO=chromosome | SO=protein_coding	7.9453e-78	Tb927.10.14420:mRNA-p1 | transcript=Tb927.10.14420:mRNA | gene=Tb927.10.14420 | organism=Trypanosoma_brucei_brucei_TREU927 | gene_product=Serine/threonine-protein kinase NEK16_ putative | transcript_product=Serine/threonine-protein kinase NEK16_ putative | location=Tb927_10_v5.1:3512066-3516586(-) | protein_length=1506 | sequence_SO=chromosome | SO=protein_coding	2.92848e-67	10.5665	NIMA by Hsap BLAST	Chlamydomonas reinhardtii NekL3
Tb927.10.460:mRNA-p1	Tbrucei927	Creinhardtii	Cre01.g001800.t1.1 pacid=30788521 transcript=Cre01.g001800.t1.1 locus=Cre01.g001800 ID=Cre01.g001800.t1.1.v5.5 annot-version=v5.5	2.38864e-90	Tb927.10.460:mRNA-p1 | transcript=Tb927.10.460:mRNA | gene=Tb927.10.460 | organism=Trypanosoma_brucei_brucei_TREU927 | gene_product=NIMA-related protein kinase | transcript_product=NIMA-related protein kinase | location=Tb927_10_v5.1:119555-121849(+) | protein_length=764 | sequence_SO=chromosome | SO=protein_coding	1.44888e-91	Tb927.10.14420:mRNA-p1 | transcript=Tb927.10.14420:mRNA | gene=Tb927.10.14420 | organism=Trypanosoma_brucei_brucei_TREU927 | gene_product=Serine/threonine-protein kinase NEK16_ putative | transcript_product=Serine/threonine-protein kinase NEK16_ putative | location=Tb927_10_v5.1:3512066-3516586(-) | protein_length=1506 | sequence_SO=chromosome | SO=protein_coding	3.94911e-82	9.43547	Nek1 by Hsap BLAST	Chlamydomonas reinhardtii NekL4
Tb927.10.460:mRNA-p1	Tbrucei927	Creinhardtii	Cre05.g232750.t1.2 pacid=30783053 transcript=Cre05.g232750.t1.2 locus=Cre05.g232750 ID=Cre05.g232750.t1.2.v5.5 annot-version=v5.5	2.14835e-63	Tb927.10.460:mRNA-p1 | transcript=Tb927.10.460:mRNA | gene=Tb927.10.460 | organism=Trypanosoma_brucei_brucei_TREU927 | gene_product=NIMA-related protein kinase | transcript_product=NIMA-related protein kinase | location=Tb927_10_v5.1:119555-121849(+) | protein_length=764 | sequence_SO=chromosome | SO=protein_coding	1.13506e-64	Tb927.10.14420:mRNA-p1 | transcript=Tb927.10.14420:mRNA | gene=Tb927.10.14420 | organism=Trypanosoma_brucei_brucei_TREU927 | gene_product=Serine/threonine-protein kinase NEK16_ putative | transcript_product=Serine/threonine-protein kinase NEK16_ putative | location=Tb927_10_v5.1:3512066-3516586(-) | protein_length=1506 | sequence_SO=chromosome | SO=protein_coding	3.20944e-64	0.45141	Nek1 by Hsap BLAST	Chlamydomonas reinhardtii NekL5
Tb927.10.460:mRNA-p1	Tbrucei927	Creinhardtii	Cre02.g107800.t1.1 pacid=30785027 transcript=Cre02.g107800.t1.1 locus=Cre02.g107800 ID=Cre02.g107800.t1.1.v5.5 annot-version=v5.5	4.96573e-54	Tb927.10.460:mRNA-p1 | transcript=Tb927.10.460:mRNA | gene=Tb927.10.460 | organism=Trypanosoma_brucei_brucei_TREU927 | gene_product=NIMA-related protein kinase | transcript_product=NIMA-related protein kinase | location=Tb927_10_v5.1:119555-121849(+) | protein_length=764 | sequence_SO=chromosome | SO=protein_coding	1.34382e-54	Tb927.7.3580:mRNA-p1 | transcript=Tb927.7.3580:mRNA | gene=Tb927.7.3580 | organism=Trypanosoma_brucei_brucei_TREU927 | gene_product=Serine/threonine-protein kinase NEK11_ putative | transcript_product=Serine/threonine-protein kinase NEK11_ putative | location=Tb927_07_v5.1:933093-934883(-) | protein_length=596 | sequence_SO=chromosome | SO=protein_coding	1.22036e-52	1.95815	NIMA by Hsap BLAST	Chlamydomonas reinhardtii NekL6
Tb927.10.460:mRNA-p1	Tbrucei927	Creinhardtii	Cre10.g443300.t1.2 pacid=30790757 transcript=Cre10.g443300.t1.2 locus=Cre10.g443300 ID=Cre10.g443300.t1.2.v5.5 annot-version=v5.5	3.45637e-67	Tb927.10.460:mRNA-p1 | transcript=Tb927.10.460:mRNA | gene=Tb927.10.460 | organism=Trypanosoma_brucei_brucei_TREU927 | gene_product=NIMA-related protein kinase | transcript_product=NIMA-related protein kinase | location=Tb927_10_v5.1:119555-121849(+) | protein_length=764 | sequence_SO=chromosome | SO=protein_coding	1.91498e-67	Tb927.10.14420:mRNA-p1 | transcript=Tb927.10.14420:mRNA | gene=Tb927.10.14420 | organism=Trypanosoma_brucei_brucei_TREU927 | gene_product=Serine/threonine-protein kinase NEK16_ putative | transcript_product=Serine/threonine-protein kinase NEK16_ putative | location=Tb927_10_v5.1:3512066-3516586(-) | protein_length=1506 | sequence_SO=chromosome | SO=protein_coding	6.77828e-67	0.548955	Nek1 by Hsap BLAST	Chlamydomonas reinhardtii NekL7
Tb927.10.460:mRNA-p1	Tbrucei927	Creinhardtii	Cre07.g328850.t1.2 pacid=30775251 transcript=Cre07.g328850.t1.2 locus=Cre07.g328850 ID=Cre07.g328850.t1.2.v5.5 annot-version=v5.5	1.69381e-61	Tb927.10.460:mRNA-p1 | transcript=Tb927.10.460:mRNA | gene=Tb927.10.460 | organism=Trypanosoma_brucei_brucei_TREU927 | gene_product=NIMA-related protein kinase | transcript_product=NIMA-related protein kinase | location=Tb927_10_v5.1:119555-121849(+) | protein_length=764 | sequence_SO=chromosome | SO=protein_coding	5.78473e-62	Tb927.7.3580:mRNA-p1 | transcript=Tb927.7.3580:mRNA | gene=Tb927.7.3580 | organism=Trypanosoma_brucei_brucei_TREU927 | gene_product=Serine/threonine-protein kinase NEK11_ putative | transcript_product=Serine/threonine-protein kinase NEK11_ putative | location=Tb927_07_v5.1:933093-934883(-) | protein_length=596 | sequence_SO=chromosome | SO=protein_coding	9.6163e-64	1.77928	Nek4 by Hsap BLAST	Chlamydomonas reinhardtii NekL8
Tb927.10.460:mRNA-p1	Tbrucei927	Cvelia	Cvel_11335.t1-p1 | transcript=Cvel_11335.t1 | gene=Cvel_11335 | organism=Chromera_velia_CCMP2878 | gene_product=Serine/threonine-protein kinase Nek1_ putative | transcript_product=Serine/threonine-protein kinase Nek1_ putative | location=Cvel_scaffold709:59948-68534(+) | protein_length=1149 | sequence_SO=supercontig | SO=protein_coding	5.86076e-68	Tb927.10.460:mRNA-p1 | transcript=Tb927.10.460:mRNA | gene=Tb927.10.460 | organism=Trypanosoma_brucei_brucei_TREU927 | gene_product=NIMA-related protein kinase | transcript_product=NIMA-related protein kinase | location=Tb927_10_v5.1:119555-121849(+) | protein_length=764 | sequence_SO=chromosome | SO=protein_coding	1.20748e-68	Tb927.10.14420:mRNA-p1 | transcript=Tb927.10.14420:mRNA | gene=Tb927.10.14420 | organism=Trypanosoma_brucei_brucei_TREU927 | gene_product=Serine/threonine-protein kinase NEK16_ putative | transcript_product=Serine/threonine-protein kinase NEK16_ putative | location=Tb927_10_v5.1:3512066-3516586(-) | protein_length=1506 | sequence_SO=chromosome | SO=protein_coding	7.09594e-63	5.76913	Nek1 by Hsap BLAST	Chromera velia NekL1
Tb927.10.460:mRNA-p1	Tbrucei927	Cvelia	Cvel_3612.t1-p1 | transcript=Cvel_3612.t1 | gene=Cvel_3612 | organism=Chromera_velia_CCMP2878 | gene_product=Serine/threonine-protein kinase Nek1_ putative | transcript_product=Serine/threonine-protein kinase Nek1_ putative | location=Cvel_scaffold148:54740-56474(+) | protein_length=369 | sequence_SO=supercontig | SO=protein_coding	3.33833e-71	Tb927.10.460:mRNA-p1 | transcript=Tb927.10.460:mRNA | gene=Tb927.10.460 | organism=Trypanosoma_brucei_brucei_TREU927 | gene_product=NIMA-related protein kinase | transcript_product=NIMA-related protein kinase | location=Tb927_10_v5.1:119555-121849(+) | protein_length=764 | sequence_SO=chromosome | SO=protein_coding	5.73864e-72	Tb927.7.3580:mRNA-p1 | transcript=Tb927.7.3580:mRNA | gene=Tb927.7.3580 | organism=Trypanosoma_brucei_brucei_TREU927 | gene_product=Serine/threonine-protein kinase NEK11_ putative | transcript_product=Serine/threonine-protein kinase NEK11_ putative | location=Tb927_07_v5.1:933093-934883(-) | protein_length=596 | sequence_SO=chromosome | SO=protein_coding	5.6105e-71	0.990193	Nek1 by Hsap BLAST	Chromera velia NekL2
Tb927.10.460:mRNA-p1	Tbrucei927	Cvelia	Cvel_20762.t1-p1 | transcript=Cvel_20762.t1 | gene=Cvel_20762 | organism=Chromera_velia_CCMP2878 | gene_product=Serine/threonine-protein kinase Nek1_ putative | transcript_product=Serine/threonine-protein kinase Nek1_ putative | location=Cvel_scaffold1893:1395-6186(+) | protein_length=1427 | sequence_SO=supercontig | SO=protein_coding	1.08217e-57	Tb927.10.460:mRNA-p1 | transcript=Tb927.10.460:mRNA | gene=Tb927.10.460 | organism=Trypanosoma_brucei_brucei_TREU927 | gene_product=NIMA-related protein kinase | transcript_product=NIMA-related protein kinase | location=Tb927_10_v5.1:119555-121849(+) | protein_length=764 | sequence_SO=chromosome | SO=protein_coding	7.25241e-58	Tb927.7.3580:mRNA-p1 | transcript=Tb927.7.3580:mRNA | gene=Tb927.7.3580 | organism=Trypanosoma_brucei_brucei_TREU927 | gene_product=Serine/threonine-protein kinase NEK11_ putative | transcript_product=Serine/threonine-protein kinase NEK11_ putative | location=Tb927_07_v5.1:933093-934883(-) | protein_length=596 | sequence_SO=chromosome | SO=protein_coding	5.16405e-56	1.85251	NIMA by Hsap BLAST	Chromera velia NekL3
Tb927.10.460:mRNA-p1	Tbrucei927	Cvelia	Cvel_13471.t1-p1 | transcript=Cvel_13471.t1 | gene=Cvel_13471 | organism=Chromera_velia_CCMP2878 | gene_product=Serine/threonine-protein kinase Nek1_ putative | transcript_product=Serine/threonine-protein kinase Nek1_ putative | location=Cvel_scaffold921:41822-52065(+) | protein_length=1070 | sequence_SO=supercontig | SO=protein_coding	1.87165e-57	Tb927.10.460:mRNA-p1 | transcript=Tb927.10.460:mRNA | gene=Tb927.10.460 | organism=Trypanosoma_brucei_brucei_TREU927 | gene_product=NIMA-related protein kinase | transcript_product=NIMA-related protein kinase | location=Tb927_10_v5.1:119555-121849(+) | protein_length=764 | sequence_SO=chromosome | SO=protein_coding	1.82113e-58	Tb927.10.14420:mRNA-p1 | transcript=Tb927.10.14420:mRNA | gene=Tb927.10.14420 | organism=Trypanosoma_brucei_brucei_TREU927 | gene_product=Serine/threonine-protein kinase NEK16_ putative | transcript_product=Serine/threonine-protein kinase NEK16_ putative | location=Tb927_10_v5.1:3512066-3516586(-) | protein_length=1506 | sequence_SO=chromosome | SO=protein_coding	5.38624e-58	0.470945	Nek1 by Hsap BLAST	Chromera velia NekL4
Tb927.10.460:mRNA-p1	Tbrucei927	Cvelia	Cvel_13754.t1-p1 | transcript=Cvel_13754.t1 | gene=Cvel_13754 | organism=Chromera_velia_CCMP2878 | gene_product=Serine/threonine-protein kinase Nek1_ putative | transcript_product=Serine/threonine-protein kinase Nek1_ putative | location=Cvel_scaffold952:43448-48747(-) | protein_length=1308 | sequence_SO=supercontig | SO=protein_coding	9.62156e-65	Tb927.10.460:mRNA-p1 | transcript=Tb927.10.460:mRNA | gene=Tb927.10.460 | organism=Trypanosoma_brucei_brucei_TREU927 | gene_product=NIMA-related protein kinase | transcript_product=NIMA-related protein kinase | location=Tb927_10_v5.1:119555-121849(+) | protein_length=764 | sequence_SO=chromosome | SO=protein_coding	8.02804e-66	Tb927.10.14420:mRNA-p1 | transcript=Tb927.10.14420:mRNA | gene=Tb927.10.14420 | organism=Trypanosoma_brucei_brucei_TREU927 | gene_product=Serine/threonine-protein kinase NEK16_ putative | transcript_product=Serine/threonine-protein kinase NEK16_ putative | location=Tb927_10_v5.1:3512066-3516586(-) | protein_length=1506 | sequence_SO=chromosome | SO=protein_coding	4.22341e-64	1.72105	Nek1 by Hsap BLAST	Chromera velia NekL5
Tb927.10.460:mRNA-p1	Tbrucei927	Ddiscoideum	DDB0220003|DDB_G0275241 |Protein|gene: nek3 on chromosome: 2 position 4983790 to 4987279	2.06668e-85	Tb927.10.460:mRNA-p1 | transcript=Tb927.10.460:mRNA | gene=Tb927.10.460 | organism=Trypanosoma_brucei_brucei_TREU927 | gene_product=NIMA-related protein kinase | transcript_product=NIMA-related protein kinase | location=Tb927_10_v5.1:119555-121849(+) | protein_length=764 | sequence_SO=chromosome | SO=protein_coding	6.13225e-87	Tb927.7.3580:mRNA-p1 | transcript=Tb927.7.3580:mRNA | gene=Tb927.7.3580 | organism=Trypanosoma_brucei_brucei_TREU927 | gene_product=Serine/threonine-protein kinase NEK11_ putative | transcript_product=Serine/threonine-protein kinase NEK11_ putative | location=Tb927_07_v5.1:933093-934883(-) | protein_length=596 | sequence_SO=chromosome | SO=protein_coding	5.43264e-77	9.94739	Nek1 by Hsap BLAST	Dictyostelium discoideum NekL
Tb927.10.460:mRNA-p1	Tbrucei927	Ddiscoideum	DDB0216282|DDB_G0270814 |Protein|gene: nek2 on chromosome: 1 position 4847143 to 4848761	5.77277e-54	Tb927.10.460:mRNA-p1 | transcript=Tb927.10.460:mRNA | gene=Tb927.10.460 | organism=Trypanosoma_brucei_brucei_TREU927 | gene_product=NIMA-related protein kinase | transcript_product=NIMA-related protein kinase | location=Tb927_10_v5.1:119555-121849(+) | protein_length=764 | sequence_SO=chromosome | SO=protein_coding	8.37756e-55	Tb927.3.3190:mRNA-p1 | transcript=Tb927.3.3190:mRNA | gene=Tb927.3.3190 | organism=Trypanosoma_brucei_brucei_TREU927 | gene_product=Serine/threonine-protein kinase NEK7_ putative | transcript_product=Serine/threonine-protein kinase NEK7_ putative | location=Tb927_03_v5.1:823161-824672(-) | protein_length=503 | sequence_SO=chromosome | SO=protein_coding	9.05138e-57	1.9664	Nek2 by Hsap BLAST	Dictyostelium discoideum NekL2
Tb927.10.460:mRNA-p1	Tbrucei927	Emonterogeii	EMOLV88_210022600.1-p1 | transcript=EMOLV88_210022600.1 | gene=EMOLV88_210022600 | organism=Endotrypanum_monterogeii_strain_LV88 | gene_product=NIMA-related kinase_ putative | transcript_product=NIMA-related kinase_ putative | location=EmoLV88_21:636142-638583(-) | protein_length=813 | sequence_SO=chromosome | SO=protein_coding	0	Tb927.10.460:mRNA-p1 | transcript=Tb927.10.460:mRNA | gene=Tb927.10.460 | organism=Trypanosoma_brucei_brucei_TREU927 | gene_product=NIMA-related protein kinase | transcript_product=NIMA-related protein kinase | location=Tb927_10_v5.1:119555-121849(+) | protein_length=764 | sequence_SO=chromosome | SO=protein_coding	1e-179	Tb927.10.14420:mRNA-p1 | transcript=Tb927.10.14420:mRNA | gene=Tb927.10.14420 | organism=Trypanosoma_brucei_brucei_TREU927 | gene_product=Serine/threonine-protein kinase NEK16_ putative | transcript_product=Serine/threonine-protein kinase NEK16_ putative | location=Tb927_10_v5.1:3512066-3516586(-) | protein_length=1506 | sequence_SO=chromosome | SO=protein_coding	1.60874e-95	84.2065	Nek1 by Hsap BLAST	Endotrypanum monterogeii NekL
Tb927.10.460:mRNA-p1	Tbrucei927	Esiliculosus	Ec-09_002570 putative serine-threonine protein kinase (790) ;mRNA; f:2921732-2930987	1.35244e-46	Tb927.10.460:mRNA-p1 | transcript=Tb927.10.460:mRNA | gene=Tb927.10.460 | organism=Trypanosoma_brucei_brucei_TREU927 | gene_product=NIMA-related protein kinase | transcript_product=NIMA-related protein kinase | location=Tb927_10_v5.1:119555-121849(+) | protein_length=764 | sequence_SO=chromosome | SO=protein_coding	4.87302e-47	Tb927.10.14420:mRNA-p1 | transcript=Tb927.10.14420:mRNA | gene=Tb927.10.14420 | organism=Trypanosoma_brucei_brucei_TREU927 | gene_product=Serine/threonine-protein kinase NEK16_ putative | transcript_product=Serine/threonine-protein kinase NEK16_ putative | location=Tb927_10_v5.1:3512066-3516586(-) | protein_length=1506 | sequence_SO=chromosome | SO=protein_coding	8.11484e-41	6.22148	Nek7 by Hsap BLAST	Ectocarpus siliculosus NekL1
Tb927.10.460:mRNA-p1	Tbrucei927	Esiliculosus	Ec-18_002560 Serine/threonine/dual specificity protein kinase_ catalytic domain (1550) ;mRNA; f:2527652-2544840	5.50393e-79	Tb927.10.460:mRNA-p1 | transcript=Tb927.10.460:mRNA | gene=Tb927.10.460 | organism=Trypanosoma_brucei_brucei_TREU927 | gene_product=NIMA-related protein kinase | transcript_product=NIMA-related protein kinase | location=Tb927_10_v5.1:119555-121849(+) | protein_length=764 | sequence_SO=chromosome | SO=protein_coding	1.1212e-79	Tb927.7.3580:mRNA-p1 | transcript=Tb927.7.3580:mRNA | gene=Tb927.7.3580 | organism=Trypanosoma_brucei_brucei_TREU927 | gene_product=Serine/threonine-protein kinase NEK11_ putative | transcript_product=Serine/threonine-protein kinase NEK11_ putative | location=Tb927_07_v5.1:933093-934883(-) | protein_length=596 | sequence_SO=chromosome | SO=protein_coding	2.28173e-76	3.30858	NIMA by Hsap BLAST	Ectocarpus siliculosus NekL2
Tb927.10.460:mRNA-p1	Tbrucei927	Esiliculosus	Ec-21_003670 Serine/threonine protein kinase_ possibly NIMA-like (878) ;mRNA; f:4649951-4664761	2.28682e-72	Tb927.10.460:mRNA-p1 | transcript=Tb927.10.460:mRNA | gene=Tb927.10.460 | organism=Trypanosoma_brucei_brucei_TREU927 | gene_product=NIMA-related protein kinase | transcript_product=NIMA-related protein kinase | location=Tb927_10_v5.1:119555-121849(+) | protein_length=764 | sequence_SO=chromosome | SO=protein_coding	1.70585e-72	Tb927.10.14420:mRNA-p1 | transcript=Tb927.10.14420:mRNA | gene=Tb927.10.14420 | organism=Trypanosoma_brucei_brucei_TREU927 | gene_product=Serine/threonine-protein kinase NEK16_ putative | transcript_product=Serine/threonine-protein kinase NEK16_ putative | location=Tb927_10_v5.1:3512066-3516586(-) | protein_length=1506 | sequence_SO=chromosome | SO=protein_coding	2.05224e-67	5.08029	Nek1 by Hsap BLAST	Ectocarpus siliculosus NekL3
Tb927.10.460:mRNA-p1	Tbrucei927	Esiliculosus	Ec-01_007150 Serine/threonine/dual specificity protein kinase_ catalytic domain (1605) ;mRNA; r:6115192-6125414	7.94557e-76	Tb927.10.460:mRNA-p1 | transcript=Tb927.10.460:mRNA | gene=Tb927.10.460 | organism=Trypanosoma_brucei_brucei_TREU927 | gene_product=NIMA-related protein kinase | transcript_product=NIMA-related protein kinase | location=Tb927_10_v5.1:119555-121849(+) | protein_length=764 | sequence_SO=chromosome | SO=protein_coding	6.73076e-76	Tb927.7.3580:mRNA-p1 | transcript=Tb927.7.3580:mRNA | gene=Tb927.7.3580 | organism=Trypanosoma_brucei_brucei_TREU927 | gene_product=Serine/threonine-protein kinase NEK11_ putative | transcript_product=Serine/threonine-protein kinase NEK11_ putative | location=Tb927_07_v5.1:933093-934883(-) | protein_length=596 | sequence_SO=chromosome | SO=protein_coding	1.97176e-74	1.46679	NIMA by Hsap BLAST	Ectocarpus siliculosus NekL4
Tb927.10.460:mRNA-p1	Tbrucei927	Esiliculosus	Ec-12_003960 Protein kinase-like domain (1860) ;mRNA; f:3674455-3694165	1.84116e-51	Tb927.10.460:mRNA-p1 | transcript=Tb927.10.460:mRNA | gene=Tb927.10.460 | organism=Trypanosoma_brucei_brucei_TREU927 | gene_product=NIMA-related protein kinase | transcript_product=NIMA-related protein kinase | location=Tb927_10_v5.1:119555-121849(+) | protein_length=764 | sequence_SO=chromosome | SO=protein_coding	6.08967e-51	Tb927.10.14420:mRNA-p1 | transcript=Tb927.10.14420:mRNA | gene=Tb927.10.14420 | organism=Trypanosoma_brucei_brucei_TREU927 | gene_product=Serine/threonine-protein kinase NEK16_ putative | transcript_product=Serine/threonine-protein kinase NEK16_ putative | location=Tb927_10_v5.1:3512066-3516586(-) | protein_length=1506 | sequence_SO=chromosome | SO=protein_coding	1.73349e-52	1.54567	Nek6 by Hsap BLAST	Ectocarpus siliculosus NekL5
Tb927.10.460:mRNA-p1	Tbrucei927	Esiliculosus	Ec-24_004330 Ankyrin repeat-containing domain (2036) ;mRNA; r:4838735-4849164	7.30267e-57	Tb927.10.460:mRNA-p1 | transcript=Tb927.10.460:mRNA | gene=Tb927.10.460 | organism=Trypanosoma_brucei_brucei_TREU927 | gene_product=NIMA-related protein kinase | transcript_product=NIMA-related protein kinase | location=Tb927_10_v5.1:119555-121849(+) | protein_length=764 | sequence_SO=chromosome | SO=protein_coding	1.04009e-56	Tb927.7.3580:mRNA-p1 | transcript=Tb927.7.3580:mRNA | gene=Tb927.7.3580 | organism=Trypanosoma_brucei_brucei_TREU927 | gene_product=Serine/threonine-protein kinase NEK11_ putative | transcript_product=Serine/threonine-protein kinase NEK11_ putative | location=Tb927_07_v5.1:933093-934883(-) | protein_length=596 | sequence_SO=chromosome | SO=protein_coding	3.673e-58	1.45205	Nek4 by Hsap BLAST	Ectocarpus siliculosus NekL6
Tb927.10.460:mRNA-p1	Tbrucei927	Gintestinalis	GL50803_92498-t26_1-p1 | transcript=GL50803_92498-t26_1 | gene=GL50803_92498 | organism=Giardia_Assemblage_A_isolate_WB | gene_product=Kinase_ NEK | transcript_product=Kinase_ NEK | location=GLCHR04:2531184-2533880(-) | protein_length=898 | sequence_SO=chromosome | SO=protein_coding | is_pseudo=false	9.57685e-90	Tb927.10.460:mRNA-p1 | transcript=Tb927.10.460:mRNA | gene=Tb927.10.460 | organism=Trypanosoma_brucei_brucei_TREU927 | gene_product=NIMA-related protein kinase | transcript_product=NIMA-related protein kinase | location=Tb927_10_v5.1:119555-121849(+) | protein_length=764 | sequence_SO=chromosome | SO=protein_coding	1.06331e-89	Tb927.3.3190:mRNA-p1 | transcript=Tb927.3.3190:mRNA | gene=Tb927.3.3190 | organism=Trypanosoma_brucei_brucei_TREU927 | gene_product=Serine/threonine-protein kinase NEK7_ putative | transcript_product=Serine/threonine-protein kinase NEK7_ putative | location=Tb927_03_v5.1:823161-824672(-) | protein_length=503 | sequence_SO=chromosome | SO=protein_coding	2.12135e-86	3.29995	Nek1 by Hsap BLAST	Giardia intestinales NekL1
Tb927.10.460:mRNA-p1	Tbrucei927	Gintestinalis	GL50803_16792-t26_1-p1 | transcript=GL50803_16792-t26_1 | gene=GL50803_16792 | organism=Giardia_Assemblage_A_isolate_WB | gene_product=Kinase_ NEK | transcript_product=Kinase_ NEK | location=GLCHR05:2980727-2982094(+) | protein_length=455 | sequence_SO=chromosome | SO=protein_coding | is_pseudo=false	1.8752e-57	Tb927.10.460:mRNA-p1 | transcript=Tb927.10.460:mRNA | gene=Tb927.10.460 | organism=Trypanosoma_brucei_brucei_TREU927 | gene_product=NIMA-related protein kinase | transcript_product=NIMA-related protein kinase | location=Tb927_10_v5.1:119555-121849(+) | protein_length=764 | sequence_SO=chromosome | SO=protein_coding	2.00279e-57	Tb927.10.14420:mRNA-p1 | transcript=Tb927.10.14420:mRNA | gene=Tb927.10.14420 | organism=Trypanosoma_brucei_brucei_TREU927 | gene_product=Serine/threonine-protein kinase NEK16_ putative | transcript_product=Serine/threonine-protein kinase NEK16_ putative | location=Tb927_10_v5.1:3512066-3516586(-) | protein_length=1506 | sequence_SO=chromosome | SO=protein_coding	3.4606e-55	2.23752	Nek5 by Hsap BLAST	Giardia intestinales NekL2
Tb927.10.460:mRNA-p1	Tbrucei927	Gintestinalis	GL50803_6731-t26_1-p1 | transcript=GL50803_6731-t26_1 | gene=GL50803_6731 | organism=Giardia_Assemblage_A_isolate_WB | gene_product=Kinase_ NEK | transcript_product=Kinase_ NEK | location=GLCHR05:3771900-3773813(+) | protein_length=637 | sequence_SO=chromosome | SO=protein_coding | is_pseudo=false	1.7655e-41	Tb927.10.460:mRNA-p1 | transcript=Tb927.10.460:mRNA | gene=Tb927.10.460 | organism=Trypanosoma_brucei_brucei_TREU927 | gene_product=NIMA-related protein kinase | transcript_product=NIMA-related protein kinase | location=Tb927_10_v5.1:119555-121849(+) | protein_length=764 | sequence_SO=chromosome | SO=protein_coding	2.53648e-41	Tb927.10.14420:mRNA-p1 | transcript=Tb927.10.14420:mRNA | gene=Tb927.10.14420 | organism=Trypanosoma_brucei_brucei_TREU927 | gene_product=Serine/threonine-protein kinase NEK16_ putative | transcript_product=Serine/threonine-protein kinase NEK16_ putative | location=Tb927_10_v5.1:3512066-3516586(-) | protein_length=1506 | sequence_SO=chromosome | SO=protein_coding	5.41455e-33	8.32933	Nek4 by Hsap BLAST	Giardia intestinales NekL3
Tb927.10.460:mRNA-p1	Tbrucei927	Hsapiens	NP_001186326.1 serine/threonine-protein kinase Nek1 isoform 1 [Homo sapiens]	7.92685e-90	Tb927.10.460:mRNA-p1 | transcript=Tb927.10.460:mRNA | gene=Tb927.10.460 | organism=Trypanosoma_brucei_brucei_TREU927 | gene_product=NIMA-related protein kinase | transcript_product=NIMA-related protein kinase | location=Tb927_10_v5.1:119555-121849(+) | protein_length=764 | sequence_SO=chromosome | SO=protein_coding	1.00575e-90	Tb927.3.3190:mRNA-p1 | transcript=Tb927.3.3190:mRNA | gene=Tb927.3.3190 | organism=Trypanosoma_brucei_brucei_TREU927 | gene_product=Serine/threonine-protein kinase NEK7_ putative | transcript_product=Serine/threonine-protein kinase NEK7_ putative | location=Tb927_03_v5.1:823161-824672(-) | protein_length=503 | sequence_SO=chromosome | SO=protein_coding	2.23321e-84	6.34644	Nek1 by Hsap BLAST	Homo sapiens Nek1-1
Tb927.10.460:mRNA-p1	Tbrucei927	Hsapiens	NP_001186327.1 serine/threonine-protein kinase Nek1 isoform 3 [Homo sapiens]	5.00028e-90	Tb927.10.460:mRNA-p1 | transcript=Tb927.10.460:mRNA | gene=Tb927.10.460 | organism=Trypanosoma_brucei_brucei_TREU927 | gene_product=NIMA-related protein kinase | transcript_product=NIMA-related protein kinase | location=Tb927_10_v5.1:119555-121849(+) | protein_length=764 | sequence_SO=chromosome | SO=protein_coding	6.23934e-91	Tb927.3.3190:mRNA-p1 | transcript=Tb927.3.3190:mRNA | gene=Tb927.3.3190 | organism=Trypanosoma_brucei_brucei_TREU927 | gene_product=Serine/threonine-protein kinase NEK7_ putative | transcript_product=Serine/threonine-protein kinase NEK7_ putative | location=Tb927_03_v5.1:823161-824672(-) | protein_length=503 | sequence_SO=chromosome | SO=protein_coding	1.25958e-84	6.30509	Nek1 by Hsap BLAST	Homo sapiens Nek1-3
Tb927.10.460:mRNA-p1	Tbrucei927	Hsapiens	NP_001186328.1 serine/threonine-protein kinase Nek1 isoform 4 [Homo sapiens]	3.40474e-90	Tb927.10.460:mRNA-p1 | transcript=Tb927.10.460:mRNA | gene=Tb927.10.460 | organism=Trypanosoma_brucei_brucei_TREU927 | gene_product=NIMA-related protein kinase | transcript_product=NIMA-related protein kinase | location=Tb927_10_v5.1:119555-121849(+) | protein_length=764 | sequence_SO=chromosome | SO=protein_coding	4.56229e-91	Tb927.3.3190:mRNA-p1 | transcript=Tb927.3.3190:mRNA | gene=Tb927.3.3190 | organism=Trypanosoma_brucei_brucei_TREU927 | gene_product=Serine/threonine-protein kinase NEK7_ putative | transcript_product=Serine/threonine-protein kinase NEK7_ putative | location=Tb927_03_v5.1:823161-824672(-) | protein_length=503 | sequence_SO=chromosome | SO=protein_coding	8.71849e-85	6.28126	Nek1 by Hsap BLAST	Homo sapiens Nek1-4
Tb927.10.460:mRNA-p1	Tbrucei927	Hsapiens	NP_001186329.1 serine/threonine-protein kinase Nek1 isoform 5 [Homo sapiens]	3.43553e-90	Tb927.10.460:mRNA-p1 | transcript=Tb927.10.460:mRNA | gene=Tb927.10.460 | organism=Trypanosoma_brucei_brucei_TREU927 | gene_product=NIMA-related protein kinase | transcript_product=NIMA-related protein kinase | location=Tb927_10_v5.1:119555-121849(+) | protein_length=764 | sequence_SO=chromosome | SO=protein_coding	4.52282e-91	Tb927.3.3190:mRNA-p1 | transcript=Tb927.3.3190:mRNA | gene=Tb927.3.3190 | organism=Trypanosoma_brucei_brucei_TREU927 | gene_product=Serine/threonine-protein kinase NEK7_ putative | transcript_product=Serine/threonine-protein kinase NEK7_ putative | location=Tb927_03_v5.1:823161-824672(-) | protein_length=503 | sequence_SO=chromosome | SO=protein_coding	9.41142e-85	6.31825	Nek1 by Hsap BLAST	Homo sapiens Nek1-5
Tb927.10.460:mRNA-p1	Tbrucei927	Hsapiens	NP_036356.1 serine/threonine-protein kinase Nek1 isoform 2 [Homo sapiens]	7.21344e-90	Tb927.10.460:mRNA-p1 | transcript=Tb927.10.460:mRNA | gene=Tb927.10.460 | organism=Trypanosoma_brucei_brucei_TREU927 | gene_product=NIMA-related protein kinase | transcript_product=NIMA-related protein kinase | location=Tb927_10_v5.1:119555-121849(+) | protein_length=764 | sequence_SO=chromosome | SO=protein_coding	9.12048e-91	Tb927.3.3190:mRNA-p1 | transcript=Tb927.3.3190:mRNA | gene=Tb927.3.3190 | organism=Trypanosoma_brucei_brucei_TREU927 | gene_product=Serine/threonine-protein kinase NEK7_ putative | transcript_product=Serine/threonine-protein kinase NEK7_ putative | location=Tb927_03_v5.1:823161-824672(-) | protein_length=503 | sequence_SO=chromosome | SO=protein_coding	1.81964e-84	6.29997	Nek1 by Hsap BLAST	Homo sapiens Nek1-2
Tb927.10.460:mRNA-p1	Tbrucei927	Hsapiens	XP_006714291.1 PREDICTED: serine/threonine-protein kinase Nek1 isoform X3 [Homo sapiens]	5.36497e-90	Tb927.10.460:mRNA-p1 | transcript=Tb927.10.460:mRNA | gene=Tb927.10.460 | organism=Trypanosoma_brucei_brucei_TREU927 | gene_product=NIMA-related protein kinase | transcript_product=NIMA-related protein kinase | location=Tb927_10_v5.1:119555-121849(+) | protein_length=764 | sequence_SO=chromosome | SO=protein_coding	9.61589e-91	Tb927.3.3190:mRNA-p1 | transcript=Tb927.3.3190:mRNA | gene=Tb927.3.3190 | organism=Trypanosoma_brucei_brucei_TREU927 | gene_product=Serine/threonine-protein kinase NEK7_ putative | transcript_product=Serine/threonine-protein kinase NEK7_ putative | location=Tb927_03_v5.1:823161-824672(-) | protein_length=503 | sequence_SO=chromosome | SO=protein_coding	1.44107e-84	6.1757	Nek1 by Hsap BLAST	Homo sapiens Nek1-X3
Tb927.10.460:mRNA-p1	Tbrucei927	Hsapiens	XP_006719872.2 PREDICTED: serine/threonine-protein kinase Nek5 isoform X13 [Homo sapiens]	4.53822e-87	Tb927.10.460:mRNA-p1 | transcript=Tb927.10.460:mRNA | gene=Tb927.10.460 | organism=Trypanosoma_brucei_brucei_TREU927 | gene_product=NIMA-related protein kinase | transcript_product=NIMA-related protein kinase | location=Tb927_10_v5.1:119555-121849(+) | protein_length=764 | sequence_SO=chromosome | SO=protein_coding	2.92078e-88	Tb927.10.14420:mRNA-p1 | transcript=Tb927.10.14420:mRNA | gene=Tb927.10.14420 | organism=Trypanosoma_brucei_brucei_TREU927 | gene_product=Serine/threonine-protein kinase NEK16_ putative | transcript_product=Serine/threonine-protein kinase NEK16_ putative | location=Tb927_10_v5.1:3512066-3516586(-) | protein_length=1506 | sequence_SO=chromosome | SO=protein_coding	2.62783e-77	10.9541	Nek5 by Hsap BLAST	Homo sapiens Nek5-X13
Tb927.10.460:mRNA-p1	Tbrucei927	Hsapiens	XP_011530305.1 PREDICTED: serine/threonine-protein kinase Nek1 isoform X1 [Homo sapiens]	7.21344e-90	Tb927.10.460:mRNA-p1 | transcript=Tb927.10.460:mRNA | gene=Tb927.10.460 | organism=Trypanosoma_brucei_brucei_TREU927 | gene_product=NIMA-related protein kinase | transcript_product=NIMA-related protein kinase | location=Tb927_10_v5.1:119555-121849(+) | protein_length=764 | sequence_SO=chromosome | SO=protein_coding	9.12048e-91	Tb927.3.3190:mRNA-p1 | transcript=Tb927.3.3190:mRNA | gene=Tb927.3.3190 | organism=Trypanosoma_brucei_brucei_TREU927 | gene_product=Serine/threonine-protein kinase NEK7_ putative | transcript_product=Serine/threonine-protein kinase NEK7_ putative | location=Tb927_03_v5.1:823161-824672(-) | protein_length=503 | sequence_SO=chromosome | SO=protein_coding	1.81964e-84	6.29997	Nek1 by Hsap BLAST	Homo sapiens Nek1-X1
Tb927.10.460:mRNA-p1	Tbrucei927	Hsapiens	XP_011530306.1 PREDICTED: serine/threonine-protein kinase Nek1 isoform X2 [Homo sapiens]	3.43553e-90	Tb927.10.460:mRNA-p1 | transcript=Tb927.10.460:mRNA | gene=Tb927.10.460 | organism=Trypanosoma_brucei_brucei_TREU927 | gene_product=NIMA-related protein kinase | transcript_product=NIMA-related protein kinase | location=Tb927_10_v5.1:119555-121849(+) | protein_length=764 | sequence_SO=chromosome | SO=protein_coding	4.52282e-91	Tb927.3.3190:mRNA-p1 | transcript=Tb927.3.3190:mRNA | gene=Tb927.3.3190 | organism=Trypanosoma_brucei_brucei_TREU927 | gene_product=Serine/threonine-protein kinase NEK7_ putative | transcript_product=Serine/threonine-protein kinase NEK7_ putative | location=Tb927_03_v5.1:823161-824672(-) | protein_length=503 | sequence_SO=chromosome | SO=protein_coding	9.41142e-85	6.31825	Nek1 by Hsap BLAST	Homo sapiens Nek1-X2
Tb927.10.460:mRNA-p1	Tbrucei927	Hsapiens	XP_011530307.1 PREDICTED: serine/threonine-protein kinase Nek1 isoform X4 [Homo sapiens]	6.99228e-93	Tb927.10.460:mRNA-p1 | transcript=Tb927.10.460:mRNA | gene=Tb927.10.460 | organism=Trypanosoma_brucei_brucei_TREU927 | gene_product=NIMA-related protein kinase | transcript_product=NIMA-related protein kinase | location=Tb927_10_v5.1:119555-121849(+) | protein_length=764 | sequence_SO=chromosome | SO=protein_coding	7.59172e-94	Tb927.3.3190:mRNA-p1 | transcript=Tb927.3.3190:mRNA | gene=Tb927.3.3190 | organism=Trypanosoma_brucei_brucei_TREU927 | gene_product=Serine/threonine-protein kinase NEK7_ putative | transcript_product=Serine/threonine-protein kinase NEK7_ putative | location=Tb927_03_v5.1:823161-824672(-) | protein_length=503 | sequence_SO=chromosome | SO=protein_coding	1.63176e-86	7.33232	Nek1 by Hsap BLAST	Homo sapiens Nek1-X4
Tb927.10.460:mRNA-p1	Tbrucei927	Jlibera								No identified homologues
Tb927.10.460:mRNA-p1	Tbrucei927	Laethiopica	LAEL147_000330400.1-p1 | transcript=LAEL147_000330400.1 | gene=LAEL147_000330400 | organism=Leishmania_aethiopica_L147 | gene_product=NIMA-related kinase_ putative | transcript_product=NIMA-related kinase_ putative | location=LaeL147_21:661752-664157(-) | protein_length=801 | sequence_SO=chromosome | SO=protein_coding	0	Tb927.10.460:mRNA-p1 | transcript=Tb927.10.460:mRNA | gene=Tb927.10.460 | organism=Trypanosoma_brucei_brucei_TREU927 | gene_product=NIMA-related protein kinase | transcript_product=NIMA-related protein kinase | location=Tb927_10_v5.1:119555-121849(+) | protein_length=764 | sequence_SO=chromosome | SO=protein_coding	1e-179	Tb927.10.14420:mRNA-p1 | transcript=Tb927.10.14420:mRNA | gene=Tb927.10.14420 | organism=Trypanosoma_brucei_brucei_TREU927 | gene_product=Serine/threonine-protein kinase NEK16_ putative | transcript_product=Serine/threonine-protein kinase NEK16_ putative | location=Tb927_10_v5.1:3512066-3516586(-) | protein_length=1506 | sequence_SO=chromosome | SO=protein_coding	1.61701e-96	83.2087	Nek1 by Hsap BLAST	Leishmania aethiopica NekL
Tb927.10.460:mRNA-p1	Tbrucei927	Larabica	LARLEM1108_210023600.1-p1 | transcript=LARLEM1108_210023600.1 | gene=LARLEM1108_210023600 | organism=Leishmania_arabica_strain_LEM1108 | gene_product=NIMA-related kinase_ putative | transcript_product=NIMA-related kinase_ putative | location=LarLEM1108_21:658889-661303(-) | protein_length=804 | sequence_SO=chromosome | SO=protein_coding	0	Tb927.10.460:mRNA-p1 | transcript=Tb927.10.460:mRNA | gene=Tb927.10.460 | organism=Trypanosoma_brucei_brucei_TREU927 | gene_product=NIMA-related protein kinase | transcript_product=NIMA-related protein kinase | location=Tb927_10_v5.1:119555-121849(+) | protein_length=764 | sequence_SO=chromosome | SO=protein_coding	1e-179	Tb927.10.14420:mRNA-p1 | transcript=Tb927.10.14420:mRNA | gene=Tb927.10.14420 | organism=Trypanosoma_brucei_brucei_TREU927 | gene_product=Serine/threonine-protein kinase NEK16_ putative | transcript_product=Serine/threonine-protein kinase NEK16_ putative | location=Tb927_10_v5.1:3512066-3516586(-) | protein_length=1506 | sequence_SO=chromosome | SO=protein_coding	3.83189e-96	83.5834	Nek1 by Hsap BLAST	Leishmania arabica NekL
Tb927.10.460:mRNA-p1	Tbrucei927	Lbraziliensis-2903	LBRM2903_210023900.1-p1 | transcript=LBRM2903_210023900.1 | gene=LBRM2903_210023900 | organism=Leishmania_braziliensis_MHOM/BR/75/M2903 | gene_product=NIMA-related kinase_ putative | transcript_product=NIMA-related kinase_ putative | location=LbrM2903_21:684475-686892(-) | protein_length=805 | sequence_SO=chromosome | SO=protein_coding	0	Tb927.10.460:mRNA-p1 | transcript=Tb927.10.460:mRNA | gene=Tb927.10.460 | organism=Trypanosoma_brucei_brucei_TREU927 | gene_product=NIMA-related protein kinase | transcript_product=NIMA-related protein kinase | location=Tb927_10_v5.1:119555-121849(+) | protein_length=764 | sequence_SO=chromosome | SO=protein_coding	1e-179	Tb927.10.14420:mRNA-p1 | transcript=Tb927.10.14420:mRNA | gene=Tb927.10.14420 | organism=Trypanosoma_brucei_brucei_TREU927 | gene_product=Serine/threonine-protein kinase NEK16_ putative | transcript_product=Serine/threonine-protein kinase NEK16_ putative | location=Tb927_10_v5.1:3512066-3516586(-) | protein_length=1506 | sequence_SO=chromosome | SO=protein_coding	7.85944e-94	85.8954	Nek1 by Hsap BLAST	Leishmania braziliensis M2903 NekL
Tb927.10.460:mRNA-p1	Tbrucei927	Lbraziliensis-2904	LbrM.21.1750:mRNA-p1 | transcript=LbrM.21.1750:mRNA | gene=LbrM.21.1750 | organism=Leishmania_braziliensis_MHOM/BR/75/M2904 | gene_product=NIMA-related kinase_ putative | transcript_product=NIMA-related kinase_ putative | location=LbrM.21:600915-603335(-) | protein_length=806 | sequence_SO=chromosome | SO=protein_coding	0	Tb927.10.460:mRNA-p1 | transcript=Tb927.10.460:mRNA | gene=Tb927.10.460 | organism=Trypanosoma_brucei_brucei_TREU927 | gene_product=NIMA-related protein kinase | transcript_product=NIMA-related protein kinase | location=Tb927_10_v5.1:119555-121849(+) | protein_length=764 | sequence_SO=chromosome | SO=protein_coding	1e-179	Tb927.10.14420:mRNA-p1 | transcript=Tb927.10.14420:mRNA | gene=Tb927.10.14420 | organism=Trypanosoma_brucei_brucei_TREU927 | gene_product=Serine/threonine-protein kinase NEK16_ putative | transcript_product=Serine/threonine-protein kinase NEK16_ putative | location=Tb927_10_v5.1:3512066-3516586(-) | protein_length=1506 | sequence_SO=chromosome | SO=protein_coding	8.02972e-94	85.9047	Nek1 by Hsap BLAST	Leishmania braziliensis M2904 NekL
Tb927.10.460:mRNA-p1	Tbrucei927	Ldonovani	LdBPK_211870.1.1-p1 | transcript=LdBPK_211870.1.1 | gene=LdBPK_211870.1 | organism=Leishmania_donovani_BPK282A1 | gene_product=serine/threonine-protein kinase_ putative | transcript_product=serine/threonine-protein kinase_ putative | location=Ld21_v01s1:670774-673176(-) | protein_length=800 | sequence_SO=chromosome | SO=protein_coding	0	Tb927.10.460:mRNA-p1 | transcript=Tb927.10.460:mRNA | gene=Tb927.10.460 | organism=Trypanosoma_brucei_brucei_TREU927 | gene_product=NIMA-related protein kinase | transcript_product=NIMA-related protein kinase | location=Tb927_10_v5.1:119555-121849(+) | protein_length=764 | sequence_SO=chromosome | SO=protein_coding	1e-179	Tb927.10.14420:mRNA-p1 | transcript=Tb927.10.14420:mRNA | gene=Tb927.10.14420 | organism=Trypanosoma_brucei_brucei_TREU927 | gene_product=Serine/threonine-protein kinase NEK16_ putative | transcript_product=Serine/threonine-protein kinase NEK16_ putative | location=Tb927_10_v5.1:3512066-3516586(-) | protein_length=1506 | sequence_SO=chromosome | SO=protein_coding	1.47885e-96	83.1699	Nek1 by Hsap BLAST	Leishmania donovani NekL
Tb927.10.460:mRNA-p1	Tbrucei927	Lenriettii	LENLEM3045_210023800.1-p1 | transcript=LENLEM3045_210023800.1 | gene=LENLEM3045_210023800 | organism=Leishmania_enriettii_strain_LEM3045 | gene_product=NIMA-related kinase_ putative | transcript_product=NIMA-related kinase_ putative | location=LenLEM3045_21:618632-620992(-) | protein_length=786 | sequence_SO=chromosome | SO=protein_coding	0	Tb927.10.460:mRNA-p1 | transcript=Tb927.10.460:mRNA | gene=Tb927.10.460 | organism=Trypanosoma_brucei_brucei_TREU927 | gene_product=NIMA-related protein kinase | transcript_product=NIMA-related protein kinase | location=Tb927_10_v5.1:119555-121849(+) | protein_length=764 | sequence_SO=chromosome | SO=protein_coding	1e-179	Tb927.10.14420:mRNA-p1 | transcript=Tb927.10.14420:mRNA | gene=Tb927.10.14420 | organism=Trypanosoma_brucei_brucei_TREU927 | gene_product=Serine/threonine-protein kinase NEK16_ putative | transcript_product=Serine/threonine-protein kinase NEK16_ putative | location=Tb927_10_v5.1:3512066-3516586(-) | protein_length=1506 | sequence_SO=chromosome | SO=protein_coding	5.9045e-97	82.7712	Nek1 by Hsap BLAST	Leishmania enriettii NekL
Tb927.10.460:mRNA-p1	Tbrucei927	Lgerbilli	LGELEM452_210023200.1-p1 | transcript=LGELEM452_210023200.1 | gene=LGELEM452_210023200 | organism=Leishmania_gerbilli_strain_LEM452 | gene_product=NIMA-related kinase_ putative | transcript_product=NIMA-related kinase_ putative | location=LgeLEM452_21:624548-626953(-) | protein_length=801 | sequence_SO=chromosome | SO=protein_coding	0	Tb927.10.460:mRNA-p1 | transcript=Tb927.10.460:mRNA | gene=Tb927.10.460 | organism=Trypanosoma_brucei_brucei_TREU927 | gene_product=NIMA-related protein kinase | transcript_product=NIMA-related protein kinase | location=Tb927_10_v5.1:119555-121849(+) | protein_length=764 | sequence_SO=chromosome | SO=protein_coding	1e-179	Tb927.10.14420:mRNA-p1 | transcript=Tb927.10.14420:mRNA | gene=Tb927.10.14420 | organism=Trypanosoma_brucei_brucei_TREU927 | gene_product=Serine/threonine-protein kinase NEK16_ putative | transcript_product=Serine/threonine-protein kinase NEK16_ putative | location=Tb927_10_v5.1:3512066-3516586(-) | protein_length=1506 | sequence_SO=chromosome | SO=protein_coding	1.57112e-96	83.1962	NIMA by Hsap BLAST	Leishmania gerbilli NekL
Tb927.10.460:mRNA-p1	Tbrucei927	Lgigantea	jgi|Lotgi1|108248|e_gw1.8.547.1	1.76056e-70	Tb927.10.460:mRNA-p1 | transcript=Tb927.10.460:mRNA | gene=Tb927.10.460 | organism=Trypanosoma_brucei_brucei_TREU927 | gene_product=NIMA-related protein kinase | transcript_product=NIMA-related protein kinase | location=Tb927_10_v5.1:119555-121849(+) | protein_length=764 | sequence_SO=chromosome | SO=protein_coding	3.66872e-71	Tb927.3.3190:mRNA-p1 | transcript=Tb927.3.3190:mRNA | gene=Tb927.3.3190 | organism=Trypanosoma_brucei_brucei_TREU927 | gene_product=Serine/threonine-protein kinase NEK7_ putative | transcript_product=Serine/threonine-protein kinase NEK7_ putative | location=Tb927_03_v5.1:823161-824672(-) | protein_length=503 | sequence_SO=chromosome | SO=protein_coding	5.02685e-63	8.13678	Nek8 by Hsap BLAST	Lottia gigantea NekL1
Tb927.10.460:mRNA-p1	Tbrucei927	Lgigantea	jgi|Lotgi1|120493|e_gw1.34.146.1	1.2593e-72	Tb927.10.460:mRNA-p1 | transcript=Tb927.10.460:mRNA | gene=Tb927.10.460 | organism=Trypanosoma_brucei_brucei_TREU927 | gene_product=NIMA-related protein kinase | transcript_product=NIMA-related protein kinase | location=Tb927_10_v5.1:119555-121849(+) | protein_length=764 | sequence_SO=chromosome | SO=protein_coding	8.32598e-73	Tb927.10.14420:mRNA-p1 | transcript=Tb927.10.14420:mRNA | gene=Tb927.10.14420 | organism=Trypanosoma_brucei_brucei_TREU927 | gene_product=Serine/threonine-protein kinase NEK16_ putative | transcript_product=Serine/threonine-protein kinase NEK16_ putative | location=Tb927_10_v5.1:3512066-3516586(-) | protein_length=1506 | sequence_SO=chromosome | SO=protein_coding	1.36612e-64	8.21505	Nek8 by Hsap BLAST	Lottia gigantea NekL2
Tb927.10.460:mRNA-p1	Tbrucei927	Lgigantea	jgi|Lotgi1|144675|e_gw1.251.50.1	1.81245e-93	Tb927.10.460:mRNA-p1 | transcript=Tb927.10.460:mRNA | gene=Tb927.10.460 | organism=Trypanosoma_brucei_brucei_TREU927 | gene_product=NIMA-related protein kinase | transcript_product=NIMA-related protein kinase | location=Tb927_10_v5.1:119555-121849(+) | protein_length=764 | sequence_SO=chromosome | SO=protein_coding	5.40674e-94	Tb927.10.14420:mRNA-p1 | transcript=Tb927.10.14420:mRNA | gene=Tb927.10.14420 | organism=Trypanosoma_brucei_brucei_TREU927 | gene_product=Serine/threonine-protein kinase NEK16_ putative | transcript_product=Serine/threonine-protein kinase NEK16_ putative | location=Tb927_10_v5.1:3512066-3516586(-) | protein_length=1506 | sequence_SO=chromosome | SO=protein_coding	7.40638e-86	8.13667	Nek1 by Hsap BLAST	Lottia gigantea NekL3
Tb927.10.460:mRNA-p1	Tbrucei927	Lgigantea	jgi|Lotgi1|201923|estExt_Genewise1.C_sca_2060019	2.97051e-47	Tb927.10.460:mRNA-p1 | transcript=Tb927.10.460:mRNA | gene=Tb927.10.460 | organism=Trypanosoma_brucei_brucei_TREU927 | gene_product=NIMA-related protein kinase | transcript_product=NIMA-related protein kinase | location=Tb927_10_v5.1:119555-121849(+) | protein_length=764 | sequence_SO=chromosome | SO=protein_coding	5.73672e-48	Tb927.10.14420:mRNA-p1 | transcript=Tb927.10.14420:mRNA | gene=Tb927.10.14420 | organism=Trypanosoma_brucei_brucei_TREU927 | gene_product=Serine/threonine-protein kinase NEK16_ putative | transcript_product=Serine/threonine-protein kinase NEK16_ putative | location=Tb927_10_v5.1:3512066-3516586(-) | protein_length=1506 | sequence_SO=chromosome | SO=protein_coding	5.11765e-44	3.95041	Nek4 by Hsap BLAST	Lottia gigantea NekL4
Tb927.10.460:mRNA-p1	Tbrucei927	Lgigantea	jgi|Lotgi1|219034|estExt_Genewise1Plus.C_sca_500216	1.17288e-85	Tb927.10.460:mRNA-p1 | transcript=Tb927.10.460:mRNA | gene=Tb927.10.460 | organism=Trypanosoma_brucei_brucei_TREU927 | gene_product=NIMA-related protein kinase | transcript_product=NIMA-related protein kinase | location=Tb927_10_v5.1:119555-121849(+) | protein_length=764 | sequence_SO=chromosome | SO=protein_coding	2.86872e-86	Tb927.7.3580:mRNA-p1 | transcript=Tb927.7.3580:mRNA | gene=Tb927.7.3580 | organism=Trypanosoma_brucei_brucei_TREU927 | gene_product=Serine/threonine-protein kinase NEK11_ putative | transcript_product=Serine/threonine-protein kinase NEK11_ putative | location=Tb927_07_v5.1:933093-934883(-) | protein_length=596 | sequence_SO=chromosome | SO=protein_coding	2.74018e-77	8.98009	Nek4 by Hsap BLAST	Lottia gigantea NekL5
Tb927.10.460:mRNA-p1	Tbrucei927	Lgigantea	jgi|Lotgi1|227195|estExt_Genewise1Plus.C_sca_2390003	4.8118e-73	Tb927.10.460:mRNA-p1 | transcript=Tb927.10.460:mRNA | gene=Tb927.10.460 | organism=Trypanosoma_brucei_brucei_TREU927 | gene_product=NIMA-related protein kinase | transcript_product=NIMA-related protein kinase | location=Tb927_10_v5.1:119555-121849(+) | protein_length=764 | sequence_SO=chromosome | SO=protein_coding	1.33312e-73	Tb927.3.3190:mRNA-p1 | transcript=Tb927.3.3190:mRNA | gene=Tb927.3.3190 | organism=Trypanosoma_brucei_brucei_TREU927 | gene_product=Serine/threonine-protein kinase NEK7_ putative | transcript_product=Serine/threonine-protein kinase NEK7_ putative | location=Tb927_03_v5.1:823161-824672(-) | protein_length=503 | sequence_SO=chromosome | SO=protein_coding	3.60991e-71	2.43263	Nek1 by Hsap BLAST	Lottia gigantea NekL6
Tb927.10.460:mRNA-p1	Tbrucei927	Lgigantea	jgi|Lotgi1|62743|gw1.19.82.1	9.89957e-60	Tb927.10.460:mRNA-p1 | transcript=Tb927.10.460:mRNA | gene=Tb927.10.460 | organism=Trypanosoma_brucei_brucei_TREU927 | gene_product=NIMA-related protein kinase | transcript_product=NIMA-related protein kinase | location=Tb927_10_v5.1:119555-121849(+) | protein_length=764 | sequence_SO=chromosome | SO=protein_coding	3.56518e-60	Tb927.7.3580:mRNA-p1 | transcript=Tb927.7.3580:mRNA | gene=Tb927.7.3580 | organism=Trypanosoma_brucei_brucei_TREU927 | gene_product=Serine/threonine-protein kinase NEK11_ putative | transcript_product=Serine/threonine-protein kinase NEK11_ putative | location=Tb927_07_v5.1:933093-934883(-) | protein_length=596 | sequence_SO=chromosome | SO=protein_coding	2.85376e-61	1.09666	Nek11 by Hsap BLAST	Lottia gigantea NekL7
Tb927.10.460:mRNA-p1	Tbrucei927	Lglobosa	CAMPEP_0190179508 /NCGR_PEP_ID=Lotharella-globosa-CCCM811-20130918|117746_1 /TAXON_ID=91324 /ORGANISM="Lotharella-globosa-CCCM811" /LENGTH=771 /DNA_ID=CAMNT_0033889247 /DNA_START=1 /DNA_END=2314 /DNA_ORIENTATION=-	3.75705e-80	Tb927.10.460:mRNA-p1 | transcript=Tb927.10.460:mRNA | gene=Tb927.10.460 | organism=Trypanosoma_brucei_brucei_TREU927 | gene_product=NIMA-related protein kinase | transcript_product=NIMA-related protein kinase | location=Tb927_10_v5.1:119555-121849(+) | protein_length=764 | sequence_SO=chromosome | SO=protein_coding	1.59372e-80	Tb927.7.3580:mRNA-p1 | transcript=Tb927.7.3580:mRNA | gene=Tb927.7.3580 | organism=Trypanosoma_brucei_brucei_TREU927 | gene_product=Serine/threonine-protein kinase NEK11_ putative | transcript_product=Serine/threonine-protein kinase NEK11_ putative | location=Tb927_07_v5.1:933093-934883(-) | protein_length=596 | sequence_SO=chromosome | SO=protein_coding	4.50336e-59	21.4511	NIMA by Hsap BLAST	Lotharella globosa NekL1
Tb927.10.460:mRNA-p1	Tbrucei927	Lglobosa	CAMPEP_0190174316 /NCGR_PEP_ID=Lotharella-globosa-CCCM811-20130918|82390_1 /TAXON_ID=91324 /ORGANISM="Lotharella-globosa-CCCM811" /LENGTH=525 /DNA_ID=CAMNT_0033881379 /DNA_START=1 /DNA_END=1572 /DNA_ORIENTATION=-	1.21692e-44	Tb927.10.460:mRNA-p1 | transcript=Tb927.10.460:mRNA | gene=Tb927.10.460 | organism=Trypanosoma_brucei_brucei_TREU927 | gene_product=NIMA-related protein kinase | transcript_product=NIMA-related protein kinase | location=Tb927_10_v5.1:119555-121849(+) | protein_length=764 | sequence_SO=chromosome | SO=protein_coding	4.27249e-45	Tb927.10.14420:mRNA-p1 | transcript=Tb927.10.14420:mRNA | gene=Tb927.10.14420 | organism=Trypanosoma_brucei_brucei_TREU927 | gene_product=Serine/threonine-protein kinase NEK16_ putative | transcript_product=Serine/threonine-protein kinase NEK16_ putative | location=Tb927_10_v5.1:3512066-3516586(-) | protein_length=1506 | sequence_SO=chromosome | SO=protein_coding	6.5582e-41	4.1861	Nek10 by Hsap BLAST	Lotharella globosa NekL2
Tb927.10.460:mRNA-p1	Tbrucei927	Lglobosa	CAMPEP_0190177230 /NCGR_PEP_ID=Lotharella-globosa-CCCM811-20130918|89204_1 /TAXON_ID=91324 /ORGANISM="Lotharella-globosa-CCCM811" /LENGTH=385 /DNA_ID=CAMNT_0033885163 /DNA_START=1 /DNA_END=1155 /DNA_ORIENTATION=+	3.17595e-63	Tb927.10.460:mRNA-p1 | transcript=Tb927.10.460:mRNA | gene=Tb927.10.460 | organism=Trypanosoma_brucei_brucei_TREU927 | gene_product=NIMA-related protein kinase | transcript_product=NIMA-related protein kinase | location=Tb927_10_v5.1:119555-121849(+) | protein_length=764 | sequence_SO=chromosome | SO=protein_coding	2.1537e-64	Tb927.10.14420:mRNA-p1 | transcript=Tb927.10.14420:mRNA | gene=Tb927.10.14420 | organism=Trypanosoma_brucei_brucei_TREU927 | gene_product=Serine/threonine-protein kinase NEK16_ putative | transcript_product=Serine/threonine-protein kinase NEK16_ putative | location=Tb927_10_v5.1:3512066-3516586(-) | protein_length=1506 | sequence_SO=chromosome | SO=protein_coding	8.66951e-64	0.604809	Nek1 by Hsap BLAST	Lotharella globosa NekL3
Tb927.10.460:mRNA-p1	Tbrucei927	Lglobosa	CAMPEP_0190183030 /NCGR_PEP_ID=Lotharella-globosa-CCCM811-20130918|121546_1 /TAXON_ID=91324 /ORGANISM="Lotharella-globosa-CCCM811" /LENGTH=966 /DNA_ID=CAMNT_0033893391 /DNA_START=1 /DNA_END=2900 /DNA_ORIENTATION=-	3.46935e-46	Tb927.10.460:mRNA-p1 | transcript=Tb927.10.460:mRNA | gene=Tb927.10.460 | organism=Trypanosoma_brucei_brucei_TREU927 | gene_product=NIMA-related protein kinase | transcript_product=NIMA-related protein kinase | location=Tb927_10_v5.1:119555-121849(+) | protein_length=764 | sequence_SO=chromosome | SO=protein_coding	1.98365e-46	Tb927.7.3580:mRNA-p1 | transcript=Tb927.7.3580:mRNA | gene=Tb927.7.3580 | organism=Trypanosoma_brucei_brucei_TREU927 | gene_product=Serine/threonine-protein kinase NEK11_ putative | transcript_product=Serine/threonine-protein kinase NEK11_ putative | location=Tb927_07_v5.1:933093-934883(-) | protein_length=596 | sequence_SO=chromosome | SO=protein_coding	3.5938e-48	1.74191	Nek6 by Hsap BLAST	Lotharella globosa NekL4
Tb927.10.460:mRNA-p1	Tbrucei927	Lglobosa	CAMPEP_0190145850 /NCGR_PEP_ID=Lotharella-globosa-CCCM811-20130918|1588_1 /TAXON_ID=91324 /ORGANISM="Lotharella-globosa-CCCM811" /LENGTH=326 /DNA_ID=CAMNT_0033841683 /DNA_START=1 /DNA_END=980 /DNA_ORIENTATION=-	5.60381e-71	Tb927.10.460:mRNA-p1 | transcript=Tb927.10.460:mRNA | gene=Tb927.10.460 | organism=Trypanosoma_brucei_brucei_TREU927 | gene_product=NIMA-related protein kinase | transcript_product=NIMA-related protein kinase | location=Tb927_10_v5.1:119555-121849(+) | protein_length=764 | sequence_SO=chromosome | SO=protein_coding	2.5415e-71	Tb927.3.3190:mRNA-p1 | transcript=Tb927.3.3190:mRNA | gene=Tb927.3.3190 | organism=Trypanosoma_brucei_brucei_TREU927 | gene_product=Serine/threonine-protein kinase NEK7_ putative | transcript_product=Serine/threonine-protein kinase NEK7_ putative | location=Tb927_03_v5.1:823161-824672(-) | protein_length=503 | sequence_SO=chromosome | SO=protein_coding	2.39976e-71	0.0249223	Nek1 by Hsap BLAST	Lotharella globosa NekL5
Tb927.10.460:mRNA-p1	Tbrucei927	Lglobosa	CAMPEP_0190160278 /NCGR_PEP_ID=Lotharella-globosa-CCCM811-20130918|18949_1 /TAXON_ID=91324 /ORGANISM="Lotharella-globosa-CCCM811" /LENGTH=665 /DNA_ID=CAMNT_0033862093 /DNA_START=30 /DNA_END=2027 /DNA_ORIENTATION=-	3.0156e-67	Tb927.10.460:mRNA-p1 | transcript=Tb927.10.460:mRNA | gene=Tb927.10.460 | organism=Trypanosoma_brucei_brucei_TREU927 | gene_product=NIMA-related protein kinase | transcript_product=NIMA-related protein kinase | location=Tb927_10_v5.1:119555-121849(+) | protein_length=764 | sequence_SO=chromosome | SO=protein_coding	1.74108e-67	Tb927.10.14420:mRNA-p1 | transcript=Tb927.10.14420:mRNA | gene=Tb927.10.14420 | organism=Trypanosoma_brucei_brucei_TREU927 | gene_product=Serine/threonine-protein kinase NEK16_ putative | transcript_product=Serine/threonine-protein kinase NEK16_ putative | location=Tb927_10_v5.1:3512066-3516586(-) | protein_length=1506 | sequence_SO=chromosome | SO=protein_coding	2.48522e-69	1.84545	Nek1 by Hsap BLAST	Lotharella globosa NekL6
Tb927.10.460:mRNA-p1	Tbrucei927	Lhyalospora								No identified homologues
Tb927.10.460:mRNA-p1	Tbrucei927	Linfantum	LinJ.21.1870:mRNA-p1 | transcript=LinJ.21.1870:mRNA | gene=LinJ.21.1870 | organism=Leishmania_infantum_JPCM5 | gene_product=NIMA-related kinase_ putative | transcript_product=NIMA-related kinase_ putative | location=LinJ.21:662762-665164(-) | protein_length=800 | sequence_SO=chromosome | SO=protein_coding	0	Tb927.10.460:mRNA-p1 | transcript=Tb927.10.460:mRNA | gene=Tb927.10.460 | organism=Trypanosoma_brucei_brucei_TREU927 | gene_product=NIMA-related protein kinase | transcript_product=NIMA-related protein kinase | location=Tb927_10_v5.1:119555-121849(+) | protein_length=764 | sequence_SO=chromosome | SO=protein_coding	1e-179	Tb927.10.14420:mRNA-p1 | transcript=Tb927.10.14420:mRNA | gene=Tb927.10.14420 | organism=Trypanosoma_brucei_brucei_TREU927 | gene_product=Serine/threonine-protein kinase NEK16_ putative | transcript_product=Serine/threonine-protein kinase NEK16_ putative | location=Tb927_10_v5.1:3512066-3516586(-) | protein_length=1506 | sequence_SO=chromosome | SO=protein_coding	1.69151e-96	83.2283	Nek1 by Hsap BLAST	Leishmania infantum NekL
Tb927.10.460:mRNA-p1	Tbrucei927	Lmajor	LmjF.21.1565:mRNA-p1 | transcript=LmjF.21.1565:mRNA | gene=LmjF.21.1565 | organism=Leishmania_major_strain_Friedlin | gene_product=NIMA-related kinase_ putative | transcript_product=NIMA-related kinase_ putative | location=LmjF.21:669890-672295(-) | protein_length=801 | sequence_SO=chromosome | SO=protein_coding	0	Tb927.10.460:mRNA-p1 | transcript=Tb927.10.460:mRNA | gene=Tb927.10.460 | organism=Trypanosoma_brucei_brucei_TREU927 | gene_product=NIMA-related protein kinase | transcript_product=NIMA-related protein kinase | location=Tb927_10_v5.1:119555-121849(+) | protein_length=764 | sequence_SO=chromosome | SO=protein_coding	1e-179	Tb927.10.14420:mRNA-p1 | transcript=Tb927.10.14420:mRNA | gene=Tb927.10.14420 | organism=Trypanosoma_brucei_brucei_TREU927 | gene_product=Serine/threonine-protein kinase NEK16_ putative | transcript_product=Serine/threonine-protein kinase NEK16_ putative | location=Tb927_10_v5.1:3512066-3516586(-) | protein_length=1506 | sequence_SO=chromosome | SO=protein_coding	1.95915e-96	83.2921	Nek1 by Hsap BLAST	Leishmania major Friedlin NekL
Tb927.10.460:mRNA-p1	Tbrucei927	Lmajor-SD75	LMJSD75_210024600.1-p1 | transcript=LMJSD75_210024600.1 | gene=LMJSD75_210024600 | organism=Leishmania_major_strain_SD_75.1 | gene_product=NIMA-related kinase_ putative | transcript_product=NIMA-related kinase_ putative | location=LmjSD75_21:658208-660613(-) | protein_length=801 | sequence_SO=chromosome | SO=protein_coding	0	Tb927.10.460:mRNA-p1 | transcript=Tb927.10.460:mRNA | gene=Tb927.10.460 | organism=Trypanosoma_brucei_brucei_TREU927 | gene_product=NIMA-related protein kinase | transcript_product=NIMA-related protein kinase | location=Tb927_10_v5.1:119555-121849(+) | protein_length=764 | sequence_SO=chromosome | SO=protein_coding	1e-179	Tb927.10.14420:mRNA-p1 | transcript=Tb927.10.14420:mRNA | gene=Tb927.10.14420 | organism=Trypanosoma_brucei_brucei_TREU927 | gene_product=Serine/threonine-protein kinase NEK16_ putative | transcript_product=Serine/threonine-protein kinase NEK16_ putative | location=Tb927_10_v5.1:3512066-3516586(-) | protein_length=1506 | sequence_SO=chromosome | SO=protein_coding	1.95915e-96	83.2921	Nek1 by Hsap BLAST	Leishmania major SD75 NekL
Tb927.10.460:mRNA-p1	Tbrucei927	Lmajor-V39c5	LMJLV39_210024400.1-p1 | transcript=LMJLV39_210024400.1 | gene=LMJLV39_210024400 | organism=Leishmania_major_strain_LV39c5 | gene_product=NIMA-related kinase_ putative | transcript_product=NIMA-related kinase_ putative | location=LmjLV39_21:668000-670405(-) | protein_length=801 | sequence_SO=chromosome | SO=protein_coding	0	Tb927.10.460:mRNA-p1 | transcript=Tb927.10.460:mRNA | gene=Tb927.10.460 | organism=Trypanosoma_brucei_brucei_TREU927 | gene_product=NIMA-related protein kinase | transcript_product=NIMA-related protein kinase | location=Tb927_10_v5.1:119555-121849(+) | protein_length=764 | sequence_SO=chromosome | SO=protein_coding	1e-179	Tb927.10.14420:mRNA-p1 | transcript=Tb927.10.14420:mRNA | gene=Tb927.10.14420 | organism=Trypanosoma_brucei_brucei_TREU927 | gene_product=Serine/threonine-protein kinase NEK16_ putative | transcript_product=Serine/threonine-protein kinase NEK16_ putative | location=Tb927_10_v5.1:3512066-3516586(-) | protein_length=1506 | sequence_SO=chromosome | SO=protein_coding	2.49049e-96	83.3963	Nek1 by Hsap BLAST	Leishmania major LV39c5 NekL
Tb927.10.460:mRNA-p1	Tbrucei927	Lmexicana	LmxM.21.1565.1-p1 | transcript=LmxM.21.1565.1 | gene=LmxM.21.1565 | organism=Leishmania_mexicana_MHOM/GT/2001/U1103 | gene_product=serine/threonine-protein kinase_ putative | transcript_product=serine/threonine-protein kinase_ putative | location=LmxM.21:638392-640794(-) | protein_length=800 | sequence_SO=chromosome | SO=protein_coding	0	Tb927.10.460:mRNA-p1 | transcript=Tb927.10.460:mRNA | gene=Tb927.10.460 | organism=Trypanosoma_brucei_brucei_TREU927 | gene_product=NIMA-related protein kinase | transcript_product=NIMA-related protein kinase | location=Tb927_10_v5.1:119555-121849(+) | protein_length=764 | sequence_SO=chromosome | SO=protein_coding	1e-179	Tb927.10.14420:mRNA-p1 | transcript=Tb927.10.14420:mRNA | gene=Tb927.10.14420 | organism=Trypanosoma_brucei_brucei_TREU927 | gene_product=Serine/threonine-protein kinase NEK16_ putative | transcript_product=Serine/threonine-protein kinase NEK16_ putative | location=Tb927_10_v5.1:3512066-3516586(-) | protein_length=1506 | sequence_SO=chromosome | SO=protein_coding	1.76357e-95	84.2464	Nek1 by Hsap BLAST	Leishmania mexicana NekL
Tb927.10.460:mRNA-p1	Tbrucei927	Lpanamensis	LPAL13_210022200.1-p1 | transcript=LPAL13_210022200.1 | gene=LPAL13_210022200 | organism=Leishmania_panamensis_MHOM/COL/81/L13 | gene_product=NIMA-related kinase_ putative | transcript_product=NIMA-related kinase_ putative | location=LpaL13_21:579306-581729(-) | protein_length=807 | sequence_SO=chromosome | SO=protein_coding	0	Tb927.10.460:mRNA-p1 | transcript=Tb927.10.460:mRNA | gene=Tb927.10.460 | organism=Trypanosoma_brucei_brucei_TREU927 | gene_product=NIMA-related protein kinase | transcript_product=NIMA-related protein kinase | location=Tb927_10_v5.1:119555-121849(+) | protein_length=764 | sequence_SO=chromosome | SO=protein_coding	1e-179	Tb927.10.14420:mRNA-p1 | transcript=Tb927.10.14420:mRNA | gene=Tb927.10.14420 | organism=Trypanosoma_brucei_brucei_TREU927 | gene_product=Serine/threonine-protein kinase NEK16_ putative | transcript_product=Serine/threonine-protein kinase NEK16_ putative | location=Tb927_10_v5.1:3512066-3516586(-) | protein_length=1506 | sequence_SO=chromosome | SO=protein_coding	3.86337e-96	83.587	Nek1 by Hsap BLAST	Leishmania panamensis NekL
Tb927.10.460:mRNA-p1	Tbrucei927	Lpictus	CAMPEP_0170525220 /NCGR_PEP_ID=MMETSP0209-20121228|10677_1 /TAXON_ID=665100 ORGANISM="Litonotus pictus_ Strain P1" /NCGR_SAMPLE_ID=MMETSP0209 /ASSEMBLY_ACC=CAM_ASM_000301 /LENGTH=1004 /DNA_ID=CAMNT_0010814353 /DNA_START=1 /DNA_END=3010 /DNA_ORIENTATION=+	7.18485e-75	Tb927.10.460:mRNA-p1 | transcript=Tb927.10.460:mRNA | gene=Tb927.10.460 | organism=Trypanosoma_brucei_brucei_TREU927 | gene_product=NIMA-related protein kinase | transcript_product=NIMA-related protein kinase | location=Tb927_10_v5.1:119555-121849(+) | protein_length=764 | sequence_SO=chromosome | SO=protein_coding	1.01956e-74	Tb927.7.3580:mRNA-p1 | transcript=Tb927.7.3580:mRNA | gene=Tb927.7.3580 | organism=Trypanosoma_brucei_brucei_TREU927 | gene_product=Serine/threonine-protein kinase NEK11_ putative | transcript_product=Serine/threonine-protein kinase NEK11_ putative | location=Tb927_07_v5.1:933093-934883(-) | protein_length=596 | sequence_SO=chromosome | SO=protein_coding	4.77579e-73	1.67063	Nek1 by Hsap BLAST	Litonotus pictus NekL1
Tb927.10.460:mRNA-p1	Tbrucei927	Lpictus	CAMPEP_0170526108 /NCGR_PEP_ID=MMETSP0209-20121228|11563_1 /TAXON_ID=665100 ORGANISM="Litonotus pictus_ Strain P1" /NCGR_SAMPLE_ID=MMETSP0209 /ASSEMBLY_ACC=CAM_ASM_000301 /LENGTH=562 /DNA_ID=CAMNT_0010815769 /DNA_START=1 /DNA_END=1688 /DNA_ORIENTATION=-	1.47175e-56	Tb927.10.460:mRNA-p1 | transcript=Tb927.10.460:mRNA | gene=Tb927.10.460 | organism=Trypanosoma_brucei_brucei_TREU927 | gene_product=NIMA-related protein kinase | transcript_product=NIMA-related protein kinase | location=Tb927_10_v5.1:119555-121849(+) | protein_length=764 | sequence_SO=chromosome | SO=protein_coding	6.28716e-58	Tb927.3.3190:mRNA-p1 | transcript=Tb927.3.3190:mRNA | gene=Tb927.3.3190 | organism=Trypanosoma_brucei_brucei_TREU927 | gene_product=Serine/threonine-protein kinase NEK7_ putative | transcript_product=Serine/threonine-protein kinase NEK7_ putative | location=Tb927_03_v5.1:823161-824672(-) | protein_length=503 | sequence_SO=chromosome | SO=protein_coding	1.13596e-59	1.74309	Nek1 by Hsap BLAST	Litonotus pictus NekL2
Tb927.10.460:mRNA-p1	Tbrucei927	Lpictus	CAMPEP_0170523642 /NCGR_PEP_ID=MMETSP0209-20121228|9055_1 /TAXON_ID=665100 ORGANISM="Litonotus pictus_ Strain P1" /NCGR_SAMPLE_ID=MMETSP0209 /ASSEMBLY_ACC=CAM_ASM_000301 /LENGTH=483 /DNA_ID=CAMNT_0010811833 /DNA_START=1 /DNA_END=1452 /DNA_ORIENTATION=-	1.09762e-55	Tb927.10.460:mRNA-p1 | transcript=Tb927.10.460:mRNA | gene=Tb927.10.460 | organism=Trypanosoma_brucei_brucei_TREU927 | gene_product=NIMA-related protein kinase | transcript_product=NIMA-related protein kinase | location=Tb927_10_v5.1:119555-121849(+) | protein_length=764 | sequence_SO=chromosome | SO=protein_coding	7.56219e-56	Tb927.3.3190:mRNA-p1 | transcript=Tb927.3.3190:mRNA | gene=Tb927.3.3190 | organism=Trypanosoma_brucei_brucei_TREU927 | gene_product=Serine/threonine-protein kinase NEK7_ putative | transcript_product=Serine/threonine-protein kinase NEK7_ putative | location=Tb927_03_v5.1:823161-824672(-) | protein_length=503 | sequence_SO=chromosome | SO=protein_coding	3.52563e-57	1.33141	Nek1 by Hsap BLAST	Litonotus pictus NekL3
Tb927.10.460:mRNA-p1	Tbrucei927	Lpictus	CAMPEP_0170526572 /NCGR_PEP_ID=MMETSP0209-20121228|11964_1 /TAXON_ID=665100 ORGANISM="Litonotus pictus_ Strain P1" /NCGR_SAMPLE_ID=MMETSP0209 /ASSEMBLY_ACC=CAM_ASM_000301 /LENGTH=1182 /DNA_ID=CAMNT_0010816447 /DNA_START=1 /DNA_END=3544 /DNA_ORIENTATION=+	3.96858e-66	Tb927.10.460:mRNA-p1 | transcript=Tb927.10.460:mRNA | gene=Tb927.10.460 | organism=Trypanosoma_brucei_brucei_TREU927 | gene_product=NIMA-related protein kinase | transcript_product=NIMA-related protein kinase | location=Tb927_10_v5.1:119555-121849(+) | protein_length=764 | sequence_SO=chromosome | SO=protein_coding	6.82182e-66	Tb927.10.14420:mRNA-p1 | transcript=Tb927.10.14420:mRNA | gene=Tb927.10.14420 | organism=Trypanosoma_brucei_brucei_TREU927 | gene_product=Serine/threonine-protein kinase NEK16_ putative | transcript_product=Serine/threonine-protein kinase NEK16_ putative | location=Tb927_10_v5.1:3512066-3516586(-) | protein_length=1506 | sequence_SO=chromosome | SO=protein_coding	1.00485e-67	1.8318	Nek1 by Hsap BLAST	Litonotus pictus NekL4
Tb927.10.460:mRNA-p1	Tbrucei927	Lpictus	CAMPEP_0170538152 /NCGR_PEP_ID=MMETSP0209-20121228|103145_1 /TAXON_ID=665100 ORGANISM="Litonotus pictus_ Strain P1" /NCGR_SAMPLE_ID=MMETSP0209 /ASSEMBLY_ACC=CAM_ASM_000301 /LENGTH=905 /DNA_ID=CAMNT_0010839797 /DNA_START=1 /DNA_END=2715 /DNA_ORIENTATION=+	5.41692e-62	Tb927.10.460:mRNA-p1 | transcript=Tb927.10.460:mRNA | gene=Tb927.10.460 | organism=Trypanosoma_brucei_brucei_TREU927 | gene_product=NIMA-related protein kinase | transcript_product=NIMA-related protein kinase | location=Tb927_10_v5.1:119555-121849(+) | protein_length=764 | sequence_SO=chromosome | SO=protein_coding	1.11659e-61	Tb927.3.3190:mRNA-p1 | transcript=Tb927.3.3190:mRNA | gene=Tb927.3.3190 | organism=Trypanosoma_brucei_brucei_TREU927 | gene_product=Serine/threonine-protein kinase NEK7_ putative | transcript_product=Serine/threonine-protein kinase NEK7_ putative | location=Tb927_03_v5.1:823161-824672(-) | protein_length=503 | sequence_SO=chromosome | SO=protein_coding	1.05535e-62	1.0245	Nek1 by Hsap BLAST	Litonotus pictus NekL5
Tb927.10.460:mRNA-p1	Tbrucei927	Lpyrrhocoris	rna_LpyrH10_14_1990-p1 | transcript=rna_LpyrH10_14_1990 | gene=LpyrH10_14_1990 | organism=Leptomonas_pyrrhocoris_H10 | gene_product=NIMA-related kinase_ putative | transcript_product=NIMA-related kinase_ putative | location=LpyrH10_14:620732-623137(-) | protein_length=802 | sequence_SO=chromosome | SO=protein_coding	0	Tb927.10.460:mRNA-p1 | transcript=Tb927.10.460:mRNA | gene=Tb927.10.460 | organism=Trypanosoma_brucei_brucei_TREU927 | gene_product=NIMA-related protein kinase | transcript_product=NIMA-related protein kinase | location=Tb927_10_v5.1:119555-121849(+) | protein_length=764 | sequence_SO=chromosome | SO=protein_coding	1e-179	Tb927.10.14420:mRNA-p1 | transcript=Tb927.10.14420:mRNA | gene=Tb927.10.14420 | organism=Trypanosoma_brucei_brucei_TREU927 | gene_product=Serine/threonine-protein kinase NEK16_ putative | transcript_product=Serine/threonine-protein kinase NEK16_ putative | location=Tb927_10_v5.1:3512066-3516586(-) | protein_length=1506 | sequence_SO=chromosome | SO=protein_coding	2.90445e-98	81.4631	Nek1 by Hsap BLAST	Leptomonas pyrrhocoris NekL
Tb927.10.460:mRNA-p1	Tbrucei927	Lseymouri	rna_Lsey_0279_0070-1-p1 | transcript=rna_Lsey_0279_0070-1 | gene=Lsey_0279_0070 | organism=Leptomonas_seymouri_ATCC_30220 | gene_product=NIMA-related kinase putative | transcript_product=NIMA-related kinase putative | location=Lsey_0279:22808-25147(-) | protein_length=779 | sequence_SO=contig | SO=protein_coding	0	Tb927.10.460:mRNA-p1 | transcript=Tb927.10.460:mRNA | gene=Tb927.10.460 | organism=Trypanosoma_brucei_brucei_TREU927 | gene_product=NIMA-related protein kinase | transcript_product=NIMA-related protein kinase | location=Tb927_10_v5.1:119555-121849(+) | protein_length=764 | sequence_SO=chromosome | SO=protein_coding	1e-179	Tb927.10.14420:mRNA-p1 | transcript=Tb927.10.14420:mRNA | gene=Tb927.10.14420 | organism=Trypanosoma_brucei_brucei_TREU927 | gene_product=Serine/threonine-protein kinase NEK16_ putative | transcript_product=Serine/threonine-protein kinase NEK16_ putative | location=Tb927_10_v5.1:3512066-3516586(-) | protein_length=1506 | sequence_SO=chromosome | SO=protein_coding	3.81195e-97	82.5811	Nek1 by Hsap BLAST	Leptomonas seymouri NekL
Tb927.10.460:mRNA-p1	Tbrucei927	Lsp	LMARLEM2494_210024400.1-p1 | transcript=LMARLEM2494_210024400.1 | gene=LMARLEM2494_210024400 | organism=Leishmania_sp._MAR_LEM2494 | gene_product=NIMA-related kinase_ putative | transcript_product=NIMA-related kinase_ putative | location=LMARLEM2494_21:622912-625311(-) | protein_length=799 | sequence_SO=chromosome | SO=protein_coding	0	Tb927.10.460:mRNA-p1 | transcript=Tb927.10.460:mRNA | gene=Tb927.10.460 | organism=Trypanosoma_brucei_brucei_TREU927 | gene_product=NIMA-related protein kinase | transcript_product=NIMA-related protein kinase | location=Tb927_10_v5.1:119555-121849(+) | protein_length=764 | sequence_SO=chromosome | SO=protein_coding	1e-179	Tb927.10.14420:mRNA-p1 | transcript=Tb927.10.14420:mRNA | gene=Tb927.10.14420 | organism=Trypanosoma_brucei_brucei_TREU927 | gene_product=Serine/threonine-protein kinase NEK16_ putative | transcript_product=Serine/threonine-protein kinase NEK16_ putative | location=Tb927_10_v5.1:3512066-3516586(-) | protein_length=1506 | sequence_SO=chromosome | SO=protein_coding	4.48834e-97	82.6521	Nek1 by Hsap BLAST	Leishmania sp NekL
Tb927.10.460:mRNA-p1	Tbrucei927	Ltarentolae	LtaP21.1830.mRNA-p1 | transcript=LtaP21.1830.mRNA | gene=LtaP21.1830 | organism=Leishmania_tarentolae_Parrot-TarII | gene_product=Protein kinase_ putative;serine/threonine-protein kinase_ putative | transcript_product=Protein kinase_ putative;serine/threonine-protein kinase_ putative | location=LtaP21:661720-664113(-) | protein_length=797 | sequence_SO=chromosome | SO=protein_coding	0	Tb927.10.460:mRNA-p1 | transcript=Tb927.10.460:mRNA | gene=Tb927.10.460 | organism=Trypanosoma_brucei_brucei_TREU927 | gene_product=NIMA-related protein kinase | transcript_product=NIMA-related protein kinase | location=Tb927_10_v5.1:119555-121849(+) | protein_length=764 | sequence_SO=chromosome | SO=protein_coding	1e-179	Tb927.10.14420:mRNA-p1 | transcript=Tb927.10.14420:mRNA | gene=Tb927.10.14420 | organism=Trypanosoma_brucei_brucei_TREU927 | gene_product=Serine/threonine-protein kinase NEK16_ putative | transcript_product=Serine/threonine-protein kinase NEK16_ putative | location=Tb927_10_v5.1:3512066-3516586(-) | protein_length=1506 | sequence_SO=chromosome | SO=protein_coding	1.93734e-97	82.2872	Nek1 by Hsap BLAST	Leishmania tarentolae NekL
Tb927.10.460:mRNA-p1	Tbrucei927	Ltropica	LTRL590_210024100.1-p1 | transcript=LTRL590_210024100.1 | gene=LTRL590_210024100 | organism=Leishmania_tropica_L590 | gene_product=NIMA-related kinase_ putative | transcript_product=NIMA-related kinase_ putative | location=LtrL590_21:676843-679248(-) | protein_length=801 | sequence_SO=chromosome | SO=protein_coding	0	Tb927.10.460:mRNA-p1 | transcript=Tb927.10.460:mRNA | gene=Tb927.10.460 | organism=Trypanosoma_brucei_brucei_TREU927 | gene_product=NIMA-related protein kinase | transcript_product=NIMA-related protein kinase | location=Tb927_10_v5.1:119555-121849(+) | protein_length=764 | sequence_SO=chromosome | SO=protein_coding	1e-179	Tb927.10.14420:mRNA-p1 | transcript=Tb927.10.14420:mRNA | gene=Tb927.10.14420 | organism=Trypanosoma_brucei_brucei_TREU927 | gene_product=Serine/threonine-protein kinase NEK16_ putative | transcript_product=Serine/threonine-protein kinase NEK16_ putative | location=Tb927_10_v5.1:3512066-3516586(-) | protein_length=1506 | sequence_SO=chromosome | SO=protein_coding	1.71284e-96	83.2337	Nek1 by Hsap BLAST	Leishmania tropica NekL
Tb927.10.460:mRNA-p1	Tbrucei927	Lturanica	LTULEM423_210024100.1-p1 | transcript=LTULEM423_210024100.1 | gene=LTULEM423_210024100 | organism=Leishmania_turanica_strain_LEM423 | gene_product=NIMA-related kinase_ putative | transcript_product=NIMA-related kinase_ putative | location=LtuLEM423_21:672397-674811(-) | protein_length=804 | sequence_SO=chromosome | SO=protein_coding	0	Tb927.10.460:mRNA-p1 | transcript=Tb927.10.460:mRNA | gene=Tb927.10.460 | organism=Trypanosoma_brucei_brucei_TREU927 | gene_product=NIMA-related protein kinase | transcript_product=NIMA-related protein kinase | location=Tb927_10_v5.1:119555-121849(+) | protein_length=764 | sequence_SO=chromosome | SO=protein_coding	1e-179	Tb927.10.14420:mRNA-p1 | transcript=Tb927.10.14420:mRNA | gene=Tb927.10.14420 | organism=Trypanosoma_brucei_brucei_TREU927 | gene_product=Serine/threonine-protein kinase NEK16_ putative | transcript_product=Serine/threonine-protein kinase NEK16_ putative | location=Tb927_10_v5.1:3512066-3516586(-) | protein_length=1506 | sequence_SO=chromosome | SO=protein_coding	1.51062e-96	83.1792	Nek1 by Hsap BLAST	Leishmania turanica NekL1
Tb927.10.460:mRNA-p1	Tbrucei927	Mbalamuthi	m51a1_g10918 putative serine threonine-protein kinase nek1 (1353) ;mRNA; r:92813-97513	1.49509e-101	Tb927.10.460:mRNA-p1 | transcript=Tb927.10.460:mRNA | gene=Tb927.10.460 | organism=Trypanosoma_brucei_brucei_TREU927 | gene_product=NIMA-related protein kinase | transcript_product=NIMA-related protein kinase | location=Tb927_10_v5.1:119555-121849(+) | protein_length=764 | sequence_SO=chromosome | SO=protein_coding	3.19868e-103	Tb927.3.3190:mRNA-p1 | transcript=Tb927.3.3190:mRNA | gene=Tb927.3.3190 | organism=Trypanosoma_brucei_brucei_TREU927 | gene_product=Serine/threonine-protein kinase NEK7_ putative | transcript_product=Serine/threonine-protein kinase NEK7_ putative | location=Tb927_03_v5.1:823161-824672(-) | protein_length=503 | sequence_SO=chromosome | SO=protein_coding	1.10201e-87	15.5372	Nek1 by Hsap BLAST	Mastigamoeba balamuthi NekL1
Tb927.10.460:mRNA-p1	Tbrucei927	Mbalamuthi	m51a1_g10966 putative serine threonine-protein kinase nek4 (705) ;mRNA; r:247239-250096	7.90345e-77	Tb927.10.460:mRNA-p1 | transcript=Tb927.10.460:mRNA | gene=Tb927.10.460 | organism=Trypanosoma_brucei_brucei_TREU927 | gene_product=NIMA-related protein kinase | transcript_product=NIMA-related protein kinase | location=Tb927_10_v5.1:119555-121849(+) | protein_length=764 | sequence_SO=chromosome | SO=protein_coding	9.05109e-78	Tb927.7.3580:mRNA-p1 | transcript=Tb927.7.3580:mRNA | gene=Tb927.7.3580 | organism=Trypanosoma_brucei_brucei_TREU927 | gene_product=Serine/threonine-protein kinase NEK11_ putative | transcript_product=Serine/threonine-protein kinase NEK11_ putative | location=Tb927_07_v5.1:933093-934883(-) | protein_length=596 | sequence_SO=chromosome | SO=protein_coding	3.01111e-75	2.52203	Nek4 by Hsap BLAST	Mastigamoeba balamuthi NekL2
Tb927.10.460:mRNA-p1	Tbrucei927	Mbalamuthi	m51a1_g6735 putative protein serine threonine kinase (592) ;mRNA; f:212566-215004	5.92899e-63	Tb927.10.460:mRNA-p1 | transcript=Tb927.10.460:mRNA | gene=Tb927.10.460 | organism=Trypanosoma_brucei_brucei_TREU927 | gene_product=NIMA-related protein kinase | transcript_product=NIMA-related protein kinase | location=Tb927_10_v5.1:119555-121849(+) | protein_length=764 | sequence_SO=chromosome | SO=protein_coding	5.07021e-64	Tb927.10.14420:mRNA-p1 | transcript=Tb927.10.14420:mRNA | gene=Tb927.10.14420 | organism=Trypanosoma_brucei_brucei_TREU927 | gene_product=Serine/threonine-protein kinase NEK16_ putative | transcript_product=Serine/threonine-protein kinase NEK16_ putative | location=Tb927_10_v5.1:3512066-3516586(-) | protein_length=1506 | sequence_SO=chromosome | SO=protein_coding	1.43782e-59	4.45268	Nek1 by Hsap BLAST	Mastigamoeba balamuthi NekL3
Tb927.10.460:mRNA-p1	Tbrucei927	Mbalamuthi	m51a1_g6436 putative serine threonine-protein kinase nek2 (398) ;mRNA; f:368314-370165	4.01002e-58	Tb927.10.460:mRNA-p1 | transcript=Tb927.10.460:mRNA | gene=Tb927.10.460 | organism=Trypanosoma_brucei_brucei_TREU927 | gene_product=NIMA-related protein kinase | transcript_product=NIMA-related protein kinase | location=Tb927_10_v5.1:119555-121849(+) | protein_length=764 | sequence_SO=chromosome | SO=protein_coding	1.06645e-59	Tb927.10.14420:mRNA-p1 | transcript=Tb927.10.14420:mRNA | gene=Tb927.10.14420 | organism=Trypanosoma_brucei_brucei_TREU927 | gene_product=Serine/threonine-protein kinase NEK16_ putative | transcript_product=Serine/threonine-protein kinase NEK16_ putative | location=Tb927_10_v5.1:3512066-3516586(-) | protein_length=1506 | sequence_SO=chromosome | SO=protein_coding	7.65132e-58	1.8558	NIMA by Hsap BLAST	Mastigamoeba balamuthi NekL4
Tb927.10.460:mRNA-p1	Tbrucei927	Mbalamuthi	m51a1_g12299 putative protein serine threonine kinase (1342) ;mRNA; r:326891-332659	2.4671e-38	Tb927.10.460:mRNA-p1 | transcript=Tb927.10.460:mRNA | gene=Tb927.10.460 | organism=Trypanosoma_brucei_brucei_TREU927 | gene_product=NIMA-related protein kinase | transcript_product=NIMA-related protein kinase | location=Tb927_10_v5.1:119555-121849(+) | protein_length=764 | sequence_SO=chromosome | SO=protein_coding	2.70481e-05	Tb927.10.2040:mRNA-p1 | transcript=Tb927.10.2040:mRNA | gene=Tb927.10.2040 | organism=Trypanosoma_brucei_brucei_TREU927 | gene_product=STE group serine/threonine-protein kinase_ putative | transcript_product=STE group serine/threonine-protein kinase_ putative | location=Tb927_10_v5.1:534252-536873(+) | protein_length=873 | sequence_SO=chromosome | SO=protein_coding	3.58719e-06	0.877382	STK4 by Hsap BLAST	Mastigamoeba balamuthi NekL5
Tb927.10.460:mRNA-p1	Tbrucei927	Mjakobiformis								No identified homologues
Tb927.10.460:mRNA-p1	Tbrucei927	Mmusculus	EDL24779.1 NIMA (never in mitosis gene a)-related expressed kinase 4_ isoform CRA_b_ partial [Mus musculus]	4.61083e-80	Tb927.10.460:mRNA-p1 | transcript=Tb927.10.460:mRNA | gene=Tb927.10.460 | organism=Trypanosoma_brucei_brucei_TREU927 | gene_product=NIMA-related protein kinase | transcript_product=NIMA-related protein kinase | location=Tb927_10_v5.1:119555-121849(+) | protein_length=764 | sequence_SO=chromosome | SO=protein_coding	8.87222e-81	Tb927.7.3580:mRNA-p1 | transcript=Tb927.7.3580:mRNA | gene=Tb927.7.3580 | organism=Trypanosoma_brucei_brucei_TREU927 | gene_product=Serine/threonine-protein kinase NEK11_ putative | transcript_product=Serine/threonine-protein kinase NEK11_ putative | location=Tb927_07_v5.1:933093-934883(-) | protein_length=596 | sequence_SO=chromosome | SO=protein_coding	4.74473e-73	7.72818	Nek4 by Hsap BLAST	Mus musculus Nek4-3
Tb927.10.460:mRNA-p1	Tbrucei927	Mmusculus	EDL24778.1 NIMA (never in mitosis gene a)-related expressed kinase 4_ isoform CRA_a_ partial [Mus musculus]	6.21418e-80	Tb927.10.460:mRNA-p1 | transcript=Tb927.10.460:mRNA | gene=Tb927.10.460 | organism=Trypanosoma_brucei_brucei_TREU927 | gene_product=NIMA-related protein kinase | transcript_product=NIMA-related protein kinase | location=Tb927_10_v5.1:119555-121849(+) | protein_length=764 | sequence_SO=chromosome | SO=protein_coding	1.42326e-80	Tb927.7.3580:mRNA-p1 | transcript=Tb927.7.3580:mRNA | gene=Tb927.7.3580 | organism=Trypanosoma_brucei_brucei_TREU927 | gene_product=Serine/threonine-protein kinase NEK11_ putative | transcript_product=Serine/threonine-protein kinase NEK11_ putative | location=Tb927_07_v5.1:933093-934883(-) | protein_length=596 | sequence_SO=chromosome | SO=protein_coding	6.70351e-73	7.67302	Nek4 by Hsap BLAST	Mus musculus Nek4-2
Tb927.10.460:mRNA-p1	Tbrucei927	Mmusculus	EDL12918.1 NIMA (never in mitosis gene a)-related expressed kinase 8_ isoform CRA_c [Mus musculus]	1.43667e-72	Tb927.10.460:mRNA-p1 | transcript=Tb927.10.460:mRNA | gene=Tb927.10.460 | organism=Trypanosoma_brucei_brucei_TREU927 | gene_product=NIMA-related protein kinase | transcript_product=NIMA-related protein kinase | location=Tb927_10_v5.1:119555-121849(+) | protein_length=764 | sequence_SO=chromosome | SO=protein_coding	1.27072e-73	Tb927.10.14420:mRNA-p1 | transcript=Tb927.10.14420:mRNA | gene=Tb927.10.14420 | organism=Trypanosoma_brucei_brucei_TREU927 | gene_product=Serine/threonine-protein kinase NEK16_ putative | transcript_product=Serine/threonine-protein kinase NEK16_ putative | location=Tb927_10_v5.1:3512066-3516586(-) | protein_length=1506 | sequence_SO=chromosome | SO=protein_coding	1.87248e-65	8.16837	Nek8 by Hsap BLAST	Mus musculus Nek8-3
Tb927.10.460:mRNA-p1	Tbrucei927	Mmusculus	EDL12917.1 NIMA (never in mitosis gene a)-related expressed kinase 8_ isoform CRA_b [Mus musculus]	1.07483e-68	Tb927.10.460:mRNA-p1 | transcript=Tb927.10.460:mRNA | gene=Tb927.10.460 | organism=Trypanosoma_brucei_brucei_TREU927 | gene_product=NIMA-related protein kinase | transcript_product=NIMA-related protein kinase | location=Tb927_10_v5.1:119555-121849(+) | protein_length=764 | sequence_SO=chromosome | SO=protein_coding	3.82979e-69	Tb927.10.14420:mRNA-p1 | transcript=Tb927.10.14420:mRNA | gene=Tb927.10.14420 | organism=Trypanosoma_brucei_brucei_TREU927 | gene_product=Serine/threonine-protein kinase NEK16_ putative | transcript_product=Serine/threonine-protein kinase NEK16_ putative | location=Tb927_10_v5.1:3512066-3516586(-) | protein_length=1506 | sequence_SO=chromosome | SO=protein_coding	4.73447e-63	6.0921	Nek8 by Hsap BLAST	Mus musculus Nek8-2
Tb927.10.460:mRNA-p1	Tbrucei927	Mmusculus	NP_780298.2 serine/threonine-protein kinase Nek1 isoform 3 [Mus musculus]	1.22834e-90	Tb927.10.460:mRNA-p1 | transcript=Tb927.10.460:mRNA | gene=Tb927.10.460 | organism=Trypanosoma_brucei_brucei_TREU927 | gene_product=NIMA-related protein kinase | transcript_product=NIMA-related protein kinase | location=Tb927_10_v5.1:119555-121849(+) | protein_length=764 | sequence_SO=chromosome | SO=protein_coding	6.36073e-91	Tb927.3.3190:mRNA-p1 | transcript=Tb927.3.3190:mRNA | gene=Tb927.3.3190 | organism=Trypanosoma_brucei_brucei_TREU927 | gene_product=Serine/threonine-protein kinase NEK7_ putative | transcript_product=Serine/threonine-protein kinase NEK7_ putative | location=Tb927_03_v5.1:823161-824672(-) | protein_length=503 | sequence_SO=chromosome | SO=protein_coding	2.83868e-83	7.64961	Nek1 by Hsap BLAST	Mus musculus Nek1-3
Tb927.10.460:mRNA-p1	Tbrucei927	Mmusculus	NP_808566.2 serine/threonine-protein kinase Nek5 isoform 1 [Mus musculus]	2.25959e-79	Tb927.10.460:mRNA-p1 | transcript=Tb927.10.460:mRNA | gene=Tb927.10.460 | organism=Trypanosoma_brucei_brucei_TREU927 | gene_product=NIMA-related protein kinase | transcript_product=NIMA-related protein kinase | location=Tb927_10_v5.1:119555-121849(+) | protein_length=764 | sequence_SO=chromosome | SO=protein_coding	5.67172e-80	Tb927.10.14420:mRNA-p1 | transcript=Tb927.10.14420:mRNA | gene=Tb927.10.14420 | organism=Trypanosoma_brucei_brucei_TREU927 | gene_product=Serine/threonine-protein kinase NEK16_ putative | transcript_product=Serine/threonine-protein kinase NEK16_ putative | location=Tb927_10_v5.1:3512066-3516586(-) | protein_length=1506 | sequence_SO=chromosome | SO=protein_coding	3.44815e-70	9.78387	Nek5 by Hsap BLAST	Mus musculus Nek5-1
Tb927.10.460:mRNA-p1	Tbrucei927	Mmusculus	NP_543125.1 serine/threonine-protein kinase Nek8 [Mus musculus]	1.07483e-68	Tb927.10.460:mRNA-p1 | transcript=Tb927.10.460:mRNA | gene=Tb927.10.460 | organism=Trypanosoma_brucei_brucei_TREU927 | gene_product=NIMA-related protein kinase | transcript_product=NIMA-related protein kinase | location=Tb927_10_v5.1:119555-121849(+) | protein_length=764 | sequence_SO=chromosome | SO=protein_coding	3.82979e-69	Tb927.10.14420:mRNA-p1 | transcript=Tb927.10.14420:mRNA | gene=Tb927.10.14420 | organism=Trypanosoma_brucei_brucei_TREU927 | gene_product=Serine/threonine-protein kinase NEK16_ putative | transcript_product=Serine/threonine-protein kinase NEK16_ putative | location=Tb927_10_v5.1:3512066-3516586(-) | protein_length=1506 | sequence_SO=chromosome | SO=protein_coding	4.73447e-63	6.0921	Nek8 by Hsap BLAST	Mus musculus Nek8-1
Tb927.10.460:mRNA-p1	Tbrucei927	Mmusculus	NP_035979.1 serine/threonine-protein kinase Nek4 isoform 1 [Mus musculus]	5.33747e-80	Tb927.10.460:mRNA-p1 | transcript=Tb927.10.460:mRNA | gene=Tb927.10.460 | organism=Trypanosoma_brucei_brucei_TREU927 | gene_product=NIMA-related protein kinase | transcript_product=NIMA-related protein kinase | location=Tb927_10_v5.1:119555-121849(+) | protein_length=764 | sequence_SO=chromosome | SO=protein_coding	1.07696e-80	Tb927.7.3580:mRNA-p1 | transcript=Tb927.7.3580:mRNA | gene=Tb927.7.3580 | organism=Trypanosoma_brucei_brucei_TREU927 | gene_product=Serine/threonine-protein kinase NEK11_ putative | transcript_product=Serine/threonine-protein kinase NEK11_ putative | location=Tb927_07_v5.1:933093-934883(-) | protein_length=596 | sequence_SO=chromosome | SO=protein_coding	5.42058e-73	7.70185	Nek4 by Hsap BLAST	Mus musculus Nek4-1
Tb927.10.460:mRNA-p1	Tbrucei927	Mmusculus	EDL21106.1 NIMA (never in mitosis gene a)-related expressed kinase 11_ isoform CRA_b [Mus musculus]	4.57867e-57	Tb927.10.460:mRNA-p1 | transcript=Tb927.10.460:mRNA | gene=Tb927.10.460 | organism=Trypanosoma_brucei_brucei_TREU927 | gene_product=NIMA-related protein kinase | transcript_product=NIMA-related protein kinase | location=Tb927_10_v5.1:119555-121849(+) | protein_length=764 | sequence_SO=chromosome | SO=protein_coding	5.5899e-58	Tb927.7.3580:mRNA-p1 | transcript=Tb927.7.3580:mRNA | gene=Tb927.7.3580 | organism=Trypanosoma_brucei_brucei_TREU927 | gene_product=Serine/threonine-protein kinase NEK11_ putative | transcript_product=Serine/threonine-protein kinase NEK11_ putative | location=Tb927_07_v5.1:933093-934883(-) | protein_length=596 | sequence_SO=chromosome | SO=protein_coding	1.43402e-56	1.40915	Nek11 by Hsap BLAST	Mus musculus Nek11-2
Tb927.10.460:mRNA-p1	Tbrucei927	Monocercomonoides	evm.model.scaffold00338.1 evm.TU.scaffold00338.1 EVM prediction scaffold00338.1 scaffold00338:9259-16281(-)	1.60513e-76	Tb927.10.460:mRNA-p1 | transcript=Tb927.10.460:mRNA | gene=Tb927.10.460 | organism=Trypanosoma_brucei_brucei_TREU927 | gene_product=NIMA-related protein kinase | transcript_product=NIMA-related protein kinase | location=Tb927_10_v5.1:119555-121849(+) | protein_length=764 | sequence_SO=chromosome | SO=protein_coding	1.72053e-76	Tb927.10.14420:mRNA-p1 | transcript=Tb927.10.14420:mRNA | gene=Tb927.10.14420 | organism=Trypanosoma_brucei_brucei_TREU927 | gene_product=Serine/threonine-protein kinase NEK16_ putative | transcript_product=Serine/threonine-protein kinase NEK16_ putative | location=Tb927_10_v5.1:3512066-3516586(-) | protein_length=1506 | sequence_SO=chromosome | SO=protein_coding	7.32503e-74	2.62915	Nek1 by Hsap BLAST	Monocoercomonoides sp NekL1
Tb927.10.460:mRNA-p1	Tbrucei927	Monocercomonoides	evm.model.scaffold01199.1 evm.TU.scaffold01199.1 EVM prediction scaffold01199.1 scaffold01199:1335-4459(+)	4.58958e-63	Tb927.10.460:mRNA-p1 | transcript=Tb927.10.460:mRNA | gene=Tb927.10.460 | organism=Trypanosoma_brucei_brucei_TREU927 | gene_product=NIMA-related protein kinase | transcript_product=NIMA-related protein kinase | location=Tb927_10_v5.1:119555-121849(+) | protein_length=764 | sequence_SO=chromosome | SO=protein_coding	9.18154e-64	Tb927.3.3190:mRNA-p1 | transcript=Tb927.3.3190:mRNA | gene=Tb927.3.3190 | organism=Trypanosoma_brucei_brucei_TREU927 | gene_product=Serine/threonine-protein kinase NEK7_ putative | transcript_product=Serine/threonine-protein kinase NEK7_ putative | location=Tb927_03_v5.1:823161-824672(-) | protein_length=503 | sequence_SO=chromosome | SO=protein_coding	3.17904e-62	1.53938	Nek1 by Hsap BLAST	Monocoercomonoides sp NekL2
Tb927.10.460:mRNA-p1	Tbrucei927	Monocercomonoides	evm.model.scaffold00044.7 evm.TU.scaffold00044.7 EVM prediction scaffold00044.7 scaffold00044:49575-57358(+)	1.42608e-52	Tb927.10.460:mRNA-p1 | transcript=Tb927.10.460:mRNA | gene=Tb927.10.460 | organism=Trypanosoma_brucei_brucei_TREU927 | gene_product=NIMA-related protein kinase | transcript_product=NIMA-related protein kinase | location=Tb927_10_v5.1:119555-121849(+) | protein_length=764 | sequence_SO=chromosome | SO=protein_coding	1.60508e-55	Tb927.3.3190:mRNA-p1 | transcript=Tb927.3.3190:mRNA | gene=Tb927.3.3190 | organism=Trypanosoma_brucei_brucei_TREU927 | gene_product=Serine/threonine-protein kinase NEK7_ putative | transcript_product=Serine/threonine-protein kinase NEK7_ putative | location=Tb927_03_v5.1:823161-824672(-) | protein_length=503 | sequence_SO=chromosome | SO=protein_coding	1.67581e-57	1.98127	Nek1 by Hsap BLAST	Monocoercomonoides sp NekL3
Tb927.10.460:mRNA-p1	Tbrucei927	Monocercomonoides	evm.model.scaffold00707.5 evm.TU.scaffold00707.5 EVM prediction scaffold00707.5 scaffold00707:26981-31757(+)	2.99233e-72	Tb927.10.460:mRNA-p1 | transcript=Tb927.10.460:mRNA | gene=Tb927.10.460 | organism=Trypanosoma_brucei_brucei_TREU927 | gene_product=NIMA-related protein kinase | transcript_product=NIMA-related protein kinase | location=Tb927_10_v5.1:119555-121849(+) | protein_length=764 | sequence_SO=chromosome | SO=protein_coding	2.49452e-72	Tb927.3.3190:mRNA-p1 | transcript=Tb927.3.3190:mRNA | gene=Tb927.3.3190 | organism=Trypanosoma_brucei_brucei_TREU927 | gene_product=Serine/threonine-protein kinase NEK7_ putative | transcript_product=Serine/threonine-protein kinase NEK7_ putative | location=Tb927_03_v5.1:823161-824672(-) | protein_length=503 | sequence_SO=chromosome | SO=protein_coding	1.33695e-73	1.27087	Nek5 by Hsap BLAST	Monocoercomonoides sp NekL4
Tb927.10.460:mRNA-p1	Tbrucei927	Monocercomonoides	evm.model.scaffold00844.3 evm.TU.scaffold00844.3 EVM prediction scaffold00844.3 scaffold00844:6980-12438(-)	5.38178e-88	Tb927.10.460:mRNA-p1 | transcript=Tb927.10.460:mRNA | gene=Tb927.10.460 | organism=Trypanosoma_brucei_brucei_TREU927 | gene_product=NIMA-related protein kinase | transcript_product=NIMA-related protein kinase | location=Tb927_10_v5.1:119555-121849(+) | protein_length=764 | sequence_SO=chromosome | SO=protein_coding	3.33158e-89	Tb927.7.3580:mRNA-p1 | transcript=Tb927.7.3580:mRNA | gene=Tb927.7.3580 | organism=Trypanosoma_brucei_brucei_TREU927 | gene_product=Serine/threonine-protein kinase NEK11_ putative | transcript_product=Serine/threonine-protein kinase NEK11_ putative | location=Tb927_07_v5.1:933093-934883(-) | protein_length=596 | sequence_SO=chromosome | SO=protein_coding	9.22975e-91	1.55746	Nek1 by Hsap BLAST	Monocoercomonoides sp NekL5
Tb927.10.460:mRNA-p1	Tbrucei927	Ngruberi	jgi|Naegr1|29678|e_gw1.2.150.1	5.16825e-51	Tb927.10.460:mRNA-p1 | transcript=Tb927.10.460:mRNA | gene=Tb927.10.460 | organism=Trypanosoma_brucei_brucei_TREU927 | gene_product=NIMA-related protein kinase | transcript_product=NIMA-related protein kinase | location=Tb927_10_v5.1:119555-121849(+) | protein_length=764 | sequence_SO=chromosome | SO=protein_coding	2.13105e-53	Tb927.3.3190:mRNA-p1 | transcript=Tb927.3.3190:mRNA | gene=Tb927.3.3190 | organism=Trypanosoma_brucei_brucei_TREU927 | gene_product=Serine/threonine-protein kinase NEK7_ putative | transcript_product=Serine/threonine-protein kinase NEK7_ putative | location=Tb927_03_v5.1:823161-824672(-) | protein_length=503 | sequence_SO=chromosome | SO=protein_coding	2.79791e-51	2.11824	Nek2 by Hsap BLAST	Naegleria gruberi NekL1
Tb927.10.460:mRNA-p1	Tbrucei927	Ngruberi	jgi|Naegr1|69957|fgeneshNG_pg.scaffold_37000113	8.49731e-76	Tb927.10.460:mRNA-p1 | transcript=Tb927.10.460:mRNA | gene=Tb927.10.460 | organism=Trypanosoma_brucei_brucei_TREU927 | gene_product=NIMA-related protein kinase | transcript_product=NIMA-related protein kinase | location=Tb927_10_v5.1:119555-121849(+) | protein_length=764 | sequence_SO=chromosome | SO=protein_coding	2.09315e-83	Tb927.3.3190:mRNA-p1 | transcript=Tb927.3.3190:mRNA | gene=Tb927.3.3190 | organism=Trypanosoma_brucei_brucei_TREU927 | gene_product=Serine/threonine-protein kinase NEK7_ putative | transcript_product=Serine/threonine-protein kinase NEK7_ putative | location=Tb927_03_v5.1:823161-824672(-) | protein_length=503 | sequence_SO=chromosome | SO=protein_coding	1.35627e-73	9.81155	Nek1 by Hsap BLAST	Naegleria gruberi NekL2
Tb927.10.460:mRNA-p1	Tbrucei927	Ngruberi	jgi|Naegr1|70275|fgeneshNG_pg.scaffold_39000088	1.29651e-90	Tb927.10.460:mRNA-p1 | transcript=Tb927.10.460:mRNA | gene=Tb927.10.460 | organism=Trypanosoma_brucei_brucei_TREU927 | gene_product=NIMA-related protein kinase | transcript_product=NIMA-related protein kinase | location=Tb927_10_v5.1:119555-121849(+) | protein_length=764 | sequence_SO=chromosome | SO=protein_coding	7.30224e-91	Tb927.3.3190:mRNA-p1 | transcript=Tb927.3.3190:mRNA | gene=Tb927.3.3190 | organism=Trypanosoma_brucei_brucei_TREU927 | gene_product=Serine/threonine-protein kinase NEK7_ putative | transcript_product=Serine/threonine-protein kinase NEK7_ putative | location=Tb927_03_v5.1:823161-824672(-) | protein_length=503 | sequence_SO=chromosome | SO=protein_coding	5.57037e-84	6.88243	Nek1 by Hsap BLAST	Naegleria gruberi NekL3
Tb927.10.460:mRNA-p1	Tbrucei927	Ngruberi	jgi|Naegr1|33600|e_gw1.24.52.1	2.68896e-60	Tb927.10.460:mRNA-p1 | transcript=Tb927.10.460:mRNA | gene=Tb927.10.460 | organism=Trypanosoma_brucei_brucei_TREU927 | gene_product=NIMA-related protein kinase | transcript_product=NIMA-related protein kinase | location=Tb927_10_v5.1:119555-121849(+) | protein_length=764 | sequence_SO=chromosome | SO=protein_coding	6.14966e-61	Tb927.10.14420:mRNA-p1 | transcript=Tb927.10.14420:mRNA | gene=Tb927.10.14420 | organism=Trypanosoma_brucei_brucei_TREU927 | gene_product=Serine/threonine-protein kinase NEK16_ putative | transcript_product=Serine/threonine-protein kinase NEK16_ putative | location=Tb927_10_v5.1:3512066-3516586(-) | protein_length=1506 | sequence_SO=chromosome | SO=protein_coding	1.21978e-61	0.70257	Nek1 by Hsap BLAST	Naegleria gruberi NekL4
Tb927.10.460:mRNA-p1	Tbrucei927	Perkinsela								No identified homologues
Tb927.10.460:mRNA-p1	Tbrucei927	Phytomonas								No identified homologues
Tb927.10.460:mRNA-p1	Tbrucei927	Ppatens	Pp3c2_28480V3.1.p pacid=32937635 transcript=Pp3c2_28480V3.1 locus=Pp3c2_28480 annot-version=v3.3	4.44395e-60	Tb927.10.460:mRNA-p1 | transcript=Tb927.10.460:mRNA | gene=Tb927.10.460 | organism=Trypanosoma_brucei_brucei_TREU927 | gene_product=NIMA-related protein kinase | transcript_product=NIMA-related protein kinase | location=Tb927_10_v5.1:119555-121849(+) | protein_length=764 | sequence_SO=chromosome | SO=protein_coding	9.98319e-61	Tb927.7.3580:mRNA-p1 | transcript=Tb927.7.3580:mRNA | gene=Tb927.7.3580 | organism=Trypanosoma_brucei_brucei_TREU927 | gene_product=Serine/threonine-protein kinase NEK11_ putative | transcript_product=Serine/threonine-protein kinase NEK11_ putative | location=Tb927_07_v5.1:933093-934883(-) | protein_length=596 | sequence_SO=chromosome | SO=protein_coding	2.40497e-59	1.38184	Nek4 by Hsap BLAST	Physcomitrella patens NekL1
Tb927.10.460:mRNA-p1	Tbrucei927	Ppatens	Pp3c2_28480V3.2.p pacid=32937636 transcript=Pp3c2_28480V3.2 locus=Pp3c2_28480 annot-version=v3.3	4.44395e-60	Tb927.10.460:mRNA-p1 | transcript=Tb927.10.460:mRNA | gene=Tb927.10.460 | organism=Trypanosoma_brucei_brucei_TREU927 | gene_product=NIMA-related protein kinase | transcript_product=NIMA-related protein kinase | location=Tb927_10_v5.1:119555-121849(+) | protein_length=764 | sequence_SO=chromosome | SO=protein_coding	9.98319e-61	Tb927.7.3580:mRNA-p1 | transcript=Tb927.7.3580:mRNA | gene=Tb927.7.3580 | organism=Trypanosoma_brucei_brucei_TREU927 | gene_product=Serine/threonine-protein kinase NEK11_ putative | transcript_product=Serine/threonine-protein kinase NEK11_ putative | location=Tb927_07_v5.1:933093-934883(-) | protein_length=596 | sequence_SO=chromosome | SO=protein_coding	2.40497e-59	1.38184	Nek4 by Hsap BLAST	Physcomitrella patens NekL2
Tb927.10.460:mRNA-p1	Tbrucei927	Ppatens	Pp3c2_28480V3.3.p pacid=32937637 transcript=Pp3c2_28480V3.3 locus=Pp3c2_28480 annot-version=v3.3	4.44395e-60	Tb927.10.460:mRNA-p1 | transcript=Tb927.10.460:mRNA | gene=Tb927.10.460 | organism=Trypanosoma_brucei_brucei_TREU927 | gene_product=NIMA-related protein kinase | transcript_product=NIMA-related protein kinase | location=Tb927_10_v5.1:119555-121849(+) | protein_length=764 | sequence_SO=chromosome | SO=protein_coding	9.98319e-61	Tb927.7.3580:mRNA-p1 | transcript=Tb927.7.3580:mRNA | gene=Tb927.7.3580 | organism=Trypanosoma_brucei_brucei_TREU927 | gene_product=Serine/threonine-protein kinase NEK11_ putative | transcript_product=Serine/threonine-protein kinase NEK11_ putative | location=Tb927_07_v5.1:933093-934883(-) | protein_length=596 | sequence_SO=chromosome | SO=protein_coding	2.40497e-59	1.38184	Nek4 by Hsap BLAST	Physcomitrella patens NekL3
Tb927.10.460:mRNA-p1	Tbrucei927	Psojae	jgi|Physo3|326659|gm1.6234_g	1.11063e-63	Tb927.10.460:mRNA-p1 | transcript=Tb927.10.460:mRNA | gene=Tb927.10.460 | organism=Trypanosoma_brucei_brucei_TREU927 | gene_product=NIMA-related protein kinase | transcript_product=NIMA-related protein kinase | location=Tb927_10_v5.1:119555-121849(+) | protein_length=764 | sequence_SO=chromosome | SO=protein_coding	5.62345e-64	Tb927.10.14420:mRNA-p1 | transcript=Tb927.10.14420:mRNA | gene=Tb927.10.14420 | organism=Trypanosoma_brucei_brucei_TREU927 | gene_product=Serine/threonine-protein kinase NEK16_ putative | transcript_product=Serine/threonine-protein kinase NEK16_ putative | location=Tb927_10_v5.1:3512066-3516586(-) | protein_length=1506 | sequence_SO=chromosome | SO=protein_coding	1.31172e-63	0.367838	Nek1 by Hsap BLAST	Phytophthora sojae NekL1
Tb927.10.460:mRNA-p1	Tbrucei927	Psojae	jgi|Physo3|316020|fgenesh1_pm.5_#_579	3.93368e-57	Tb927.10.460:mRNA-p1 | transcript=Tb927.10.460:mRNA | gene=Tb927.10.460 | organism=Trypanosoma_brucei_brucei_TREU927 | gene_product=NIMA-related protein kinase | transcript_product=NIMA-related protein kinase | location=Tb927_10_v5.1:119555-121849(+) | protein_length=764 | sequence_SO=chromosome | SO=protein_coding	7.13321e-58	Tb927.7.3580:mRNA-p1 | transcript=Tb927.7.3580:mRNA | gene=Tb927.7.3580 | organism=Trypanosoma_brucei_brucei_TREU927 | gene_product=Serine/threonine-protein kinase NEK11_ putative | transcript_product=Serine/threonine-protein kinase NEK11_ putative | location=Tb927_07_v5.1:933093-934883(-) | protein_length=596 | sequence_SO=chromosome | SO=protein_coding	6.87817e-56	1.98419	Nek6 by Hsap BLAST	Phytophthora sojae NekL2
Tb927.10.460:mRNA-p1	Tbrucei927	Psojae	jgi|Physo3|545616|estExt_Genewise1.C_5_t110064	1.46515e-59	Tb927.10.460:mRNA-p1 | transcript=Tb927.10.460:mRNA | gene=Tb927.10.460 | organism=Trypanosoma_brucei_brucei_TREU927 | gene_product=NIMA-related protein kinase | transcript_product=NIMA-related protein kinase | location=Tb927_10_v5.1:119555-121849(+) | protein_length=764 | sequence_SO=chromosome | SO=protein_coding	5.59206e-60	Tb927.7.3580:mRNA-p1 | transcript=Tb927.7.3580:mRNA | gene=Tb927.7.3580 | organism=Trypanosoma_brucei_brucei_TREU927 | gene_product=Serine/threonine-protein kinase NEK11_ putative | transcript_product=Serine/threonine-protein kinase NEK11_ putative | location=Tb927_07_v5.1:933093-934883(-) | protein_length=596 | sequence_SO=chromosome | SO=protein_coding	1.55355e-59	0.443753	NIMA by Hsap BLAST	Phytophthora sojae NekL3
Tb927.10.460:mRNA-p1	Tbrucei927	Psojae	jgi|Physo3|354966|estExt_fgenesh1_kg.C_60098	7.12834e-73	Tb927.10.460:mRNA-p1 | transcript=Tb927.10.460:mRNA | gene=Tb927.10.460 | organism=Trypanosoma_brucei_brucei_TREU927 | gene_product=NIMA-related protein kinase | transcript_product=NIMA-related protein kinase | location=Tb927_10_v5.1:119555-121849(+) | protein_length=764 | sequence_SO=chromosome | SO=protein_coding	4.87695e-73	Tb927.3.3190:mRNA-p1 | transcript=Tb927.3.3190:mRNA | gene=Tb927.3.3190 | organism=Trypanosoma_brucei_brucei_TREU927 | gene_product=Serine/threonine-protein kinase NEK7_ putative | transcript_product=Serine/threonine-protein kinase NEK7_ putative | location=Tb927_03_v5.1:823161-824672(-) | protein_length=503 | sequence_SO=chromosome | SO=protein_coding	8.96598e-73	0.264449	Nek1 by Hsap BLAST	Phytophthora sojae NekL4
Tb927.10.460:mRNA-p1	Tbrucei927	Ramericana								No identified homologues
Tb927.10.460:mRNA-p1	Tbrucei927	Scerevisiae	NP_009410.1 serine/threonine protein kinase KIN3 [Saccharomyces cerevisiae S288C]	1.64121e-35	Tb927.10.460:mRNA-p1 | transcript=Tb927.10.460:mRNA | gene=Tb927.10.460 | organism=Trypanosoma_brucei_brucei_TREU927 | gene_product=NIMA-related protein kinase | transcript_product=NIMA-related protein kinase | location=Tb927_10_v5.1:119555-121849(+) | protein_length=764 | sequence_SO=chromosome | SO=protein_coding	2.39082e-35	Tb927.3.3190:mRNA-p1 | transcript=Tb927.3.3190:mRNA | gene=Tb927.3.3190 | organism=Trypanosoma_brucei_brucei_TREU927 | gene_product=Serine/threonine-protein kinase NEK7_ putative | transcript_product=Serine/threonine-protein kinase NEK7_ putative | location=Tb927_03_v5.1:823161-824672(-) | protein_length=503 | sequence_SO=chromosome | SO=protein_coding	1.04613e-36	1.35896	Nek2 by Hsap BLAST	Saccharomyces cerevisiae KIN3
Tb927.10.460:mRNA-p1	Tbrucei927	Secuadoriensis								No identified homologues
Tb927.10.460:mRNA-p1	Tbrucei927	Skawagutii	Skav202377 [mRNA] locus=scaffold1406:206375:207886:+ [translate_table: standard]	2.06397e-75	Tb927.10.460:mRNA-p1 | transcript=Tb927.10.460:mRNA | gene=Tb927.10.460 | organism=Trypanosoma_brucei_brucei_TREU927 | gene_product=NIMA-related protein kinase | transcript_product=NIMA-related protein kinase | location=Tb927_10_v5.1:119555-121849(+) | protein_length=764 | sequence_SO=chromosome | SO=protein_coding	8.55639e-76	Tb927.3.3190:mRNA-p1 | transcript=Tb927.3.3190:mRNA | gene=Tb927.3.3190 | organism=Trypanosoma_brucei_brucei_TREU927 | gene_product=Serine/threonine-protein kinase NEK7_ putative | transcript_product=Serine/threonine-protein kinase NEK7_ putative | location=Tb927_03_v5.1:823161-824672(-) | protein_length=503 | sequence_SO=chromosome | SO=protein_coding	6.96627e-75	0.91071	Nek1 by Hsap BLAST	Symbiodinium kawagutii NekL1
Tb927.10.460:mRNA-p1	Tbrucei927	Skawagutii	Skav231707 [mRNA] locus=scaffold1306:85807:88939:- [translate_table: standard]	4.48582e-37	Tb927.10.460:mRNA-p1 | transcript=Tb927.10.460:mRNA | gene=Tb927.10.460 | organism=Trypanosoma_brucei_brucei_TREU927 | gene_product=NIMA-related protein kinase | transcript_product=NIMA-related protein kinase | location=Tb927_10_v5.1:119555-121849(+) | protein_length=764 | sequence_SO=chromosome | SO=protein_coding	1.11188e-37	Tb927.7.3580:mRNA-p1 | transcript=Tb927.7.3580:mRNA | gene=Tb927.7.3580 | organism=Trypanosoma_brucei_brucei_TREU927 | gene_product=Serine/threonine-protein kinase NEK11_ putative | transcript_product=Serine/threonine-protein kinase NEK11_ putative | location=Tb927_07_v5.1:933093-934883(-) | protein_length=596 | sequence_SO=chromosome | SO=protein_coding	2.46949e-38	0.653451	Nek4 by Hsap BLAST	Symbiodinium kawagutii NekL2
Tb927.10.460:mRNA-p1	Tbrucei927	Skawagutii	Skav217084 [mRNA] locus=scaffold1308:125731:130313:- [translate_table: standard]	3.53017e-68	Tb927.10.460:mRNA-p1 | transcript=Tb927.10.460:mRNA | gene=Tb927.10.460 | organism=Trypanosoma_brucei_brucei_TREU927 | gene_product=NIMA-related protein kinase | transcript_product=NIMA-related protein kinase | location=Tb927_10_v5.1:119555-121849(+) | protein_length=764 | sequence_SO=chromosome | SO=protein_coding	1.04809e-68	Tb927.7.3580:mRNA-p1 | transcript=Tb927.7.3580:mRNA | gene=Tb927.7.3580 | organism=Trypanosoma_brucei_brucei_TREU927 | gene_product=Serine/threonine-protein kinase NEK11_ putative | transcript_product=Serine/threonine-protein kinase NEK11_ putative | location=Tb927_07_v5.1:933093-934883(-) | protein_length=596 | sequence_SO=chromosome | SO=protein_coding	2.9823e-69	0.545847	Nek1 by Hsap BLAST	Symbiodinium kawagutii NekL3
Tb927.10.460:mRNA-p1	Tbrucei927	Slipophora								No identified homologues
Tb927.10.460:mRNA-p1	Tbrucei927	Smarylandensis								No identified homologues
Tb927.10.460:mRNA-p1	Tbrucei927	Spombe	jgi|Schpo1|557|fin1	5.32611e-53	Tb927.10.460:mRNA-p1 | transcript=Tb927.10.460:mRNA | gene=Tb927.10.460 | organism=Trypanosoma_brucei_brucei_TREU927 | gene_product=NIMA-related protein kinase | transcript_product=NIMA-related protein kinase | location=Tb927_10_v5.1:119555-121849(+) | protein_length=764 | sequence_SO=chromosome | SO=protein_coding	1.02562e-52	Tb927.10.14420:mRNA-p1 | transcript=Tb927.10.14420:mRNA | gene=Tb927.10.14420 | organism=Trypanosoma_brucei_brucei_TREU927 | gene_product=Serine/threonine-protein kinase NEK16_ putative | transcript_product=Serine/threonine-protein kinase NEK16_ putative | location=Tb927_10_v5.1:3512066-3516586(-) | protein_length=1506 | sequence_SO=chromosome | SO=protein_coding	9.3488e-53	0.0402306	Nek2 by Hsap BLAST	Schizosaccharomyces pombe NekL1
Tb927.10.460:mRNA-p1	Tbrucei927	Tbrucei-Lister	Tb427.10.460-t26_1-p1 | transcript=Tb427.10.460-t26_1 | gene=Tb427.10.460 | organism=Trypanosoma_brucei_Lister_strain_427 | gene_product=NIMA-related protein kinase | transcript_product=NIMA-related protein kinase | location=Tb427_10_v5:119553-121847(+) | protein_length=764 | sequence_SO=chromosome | SO=protein_coding	0	Tb927.10.460:mRNA-p1 | transcript=Tb927.10.460:mRNA | gene=Tb927.10.460 | organism=Trypanosoma_brucei_brucei_TREU927 | gene_product=NIMA-related protein kinase | transcript_product=NIMA-related protein kinase | location=Tb927_10_v5.1:119555-121849(+) | protein_length=764 | sequence_SO=chromosome | SO=protein_coding	1e-179	Tb927.10.14420:mRNA-p1 | transcript=Tb927.10.14420:mRNA | gene=Tb927.10.14420 | organism=Trypanosoma_brucei_brucei_TREU927 | gene_product=Serine/threonine-protein kinase NEK16_ putative | transcript_product=Serine/threonine-protein kinase NEK16_ putative | location=Tb927_10_v5.1:3512066-3516586(-) | protein_length=1506 | sequence_SO=chromosome | SO=protein_coding	6.52784e-100	79.8148	Nek1 by Hsap BLAST	Trypanosoma brucei Lister NekL
Tb927.10.460:mRNA-p1	Tbrucei927	Tbrucei-gambiense	Tbg972.10.410:mRNA-p1 | transcript=Tbg972.10.410:mRNA | gene=Tbg972.10.410 | organism=Trypanosoma_brucei_gambiense_DAL972 | gene_product=serine/threonine- protein kinase nek1_ putative | transcript_product=serine/threonine- protein kinase nek1_ putative | location=Tbg972_10:61207-63501(+) | protein_length=764 | sequence_SO=chromosome | SO=protein_coding	0	Tb927.10.460:mRNA-p1 | transcript=Tb927.10.460:mRNA | gene=Tb927.10.460 | organism=Trypanosoma_brucei_brucei_TREU927 | gene_product=NIMA-related protein kinase | transcript_product=NIMA-related protein kinase | location=Tb927_10_v5.1:119555-121849(+) | protein_length=764 | sequence_SO=chromosome | SO=protein_coding	1e-179	Tb927.10.14420:mRNA-p1 | transcript=Tb927.10.14420:mRNA | gene=Tb927.10.14420 | organism=Trypanosoma_brucei_brucei_TREU927 | gene_product=Serine/threonine-protein kinase NEK16_ putative | transcript_product=Serine/threonine-protein kinase NEK16_ putative | location=Tb927_10_v5.1:3512066-3516586(-) | protein_length=1506 | sequence_SO=chromosome | SO=protein_coding	1.54505e-99	80.1889	Nek1 by Hsap BLAST	Trypanosoma brucei gambiense NekL
Tb927.10.460:mRNA-p1	Tbrucei927	Tcongolense	TcIL3000_10_340.1-p1 | transcript=TcIL3000_10_340.1 | gene=TcIL3000_10_340 | organism=Trypanosoma_congolense_IL3000 | gene_product=NIMA-related protein kinase | transcript_product=NIMA-related protein kinase | location=T.congo.pschr.10:90327-92627(+) | protein_length=766 | sequence_SO=chromosome | SO=protein_coding	0	Tb927.10.460:mRNA-p1 | transcript=Tb927.10.460:mRNA | gene=Tb927.10.460 | organism=Trypanosoma_brucei_brucei_TREU927 | gene_product=NIMA-related protein kinase | transcript_product=NIMA-related protein kinase | location=Tb927_10_v5.1:119555-121849(+) | protein_length=764 | sequence_SO=chromosome | SO=protein_coding	1e-179	Tb927.10.14420:mRNA-p1 | transcript=Tb927.10.14420:mRNA | gene=Tb927.10.14420 | organism=Trypanosoma_brucei_brucei_TREU927 | gene_product=Serine/threonine-protein kinase NEK16_ putative | transcript_product=Serine/threonine-protein kinase NEK16_ putative | location=Tb927_10_v5.1:3512066-3516586(-) | protein_length=1506 | sequence_SO=chromosome | SO=protein_coding	1.27159e-100	79.1043	Nek1 by Hsap BLAST	Trypanosoma congolense NekL
Tb927.10.460:mRNA-p1	Tbrucei927	Tcruzi	TCDM_04221-t26_1-p1 | transcript=TCDM_04221-t26_1 | gene=TCDM_04221 | organism=Trypanosoma_cruzi_Dm28c | gene_product=NIMA-related kinase | transcript_product=NIMA-related kinase | location=AYLP01000035:96159-98450(-) | protein_length=763 | sequence_SO=contig | SO=protein_coding	0	Tb927.10.460:mRNA-p1 | transcript=Tb927.10.460:mRNA | gene=Tb927.10.460 | organism=Trypanosoma_brucei_brucei_TREU927 | gene_product=NIMA-related protein kinase | transcript_product=NIMA-related protein kinase | location=Tb927_10_v5.1:119555-121849(+) | protein_length=764 | sequence_SO=chromosome | SO=protein_coding	1e-179	Tb927.10.14420:mRNA-p1 | transcript=Tb927.10.14420:mRNA | gene=Tb927.10.14420 | organism=Trypanosoma_brucei_brucei_TREU927 | gene_product=Serine/threonine-protein kinase NEK16_ putative | transcript_product=Serine/threonine-protein kinase NEK16_ putative | location=Tb927_10_v5.1:3512066-3516586(-) | protein_length=1506 | sequence_SO=chromosome | SO=protein_coding	1.06422e-96	83.027	Nek1 by Hsap BLAST	Trypanosoma cruzi Dm28c NekL
Tb927.10.460:mRNA-p1	Tbrucei927	Tcruzi-Esmeraldo								No identified homologues
Tb927.10.460:mRNA-p1	Tbrucei927	Tcruzi-NonEsmeraldo	TcCLB.506851.10:mRNA-p1 | transcript=TcCLB.506851.10:mRNA | gene=TcCLB.506851.10 | organism=Trypanosoma_cruzi_CL_Brener_Non-Esmeraldo-like | gene_product=NIMA-related kinase_ putative | transcript_product=NIMA-related kinase_ putative | location=TcChr10-P:411194-413485(-) | protein_length=763 | sequence_SO=chromosome | SO=protein_coding	0	Tb927.10.460:mRNA-p1 | transcript=Tb927.10.460:mRNA | gene=Tb927.10.460 | organism=Trypanosoma_brucei_brucei_TREU927 | gene_product=NIMA-related protein kinase | transcript_product=NIMA-related protein kinase | location=Tb927_10_v5.1:119555-121849(+) | protein_length=764 | sequence_SO=chromosome | SO=protein_coding	1e-179	Tb927.10.14420:mRNA-p1 | transcript=Tb927.10.14420:mRNA | gene=Tb927.10.14420 | organism=Trypanosoma_brucei_brucei_TREU927 | gene_product=Serine/threonine-protein kinase NEK16_ putative | transcript_product=Serine/threonine-protein kinase NEK16_ putative | location=Tb927_10_v5.1:3512066-3516586(-) | protein_length=1506 | sequence_SO=chromosome | SO=protein_coding	1.07787e-97	82.0326	Nek1 by Hsap BLAST	Trypanosoma cruzi CLB NekL
Tb927.10.460:mRNA-p1	Tbrucei927	Tcruzi-Sylvio								No identified homologues
Tb927.10.460:mRNA-p1	Tbrucei927	Tcruzi-marinkellei	Tc_MARK_4816.mRNA-p1 | transcript=Tc_MARK_4816.mRNA | gene=Tc_MARK_4816 | organism=Trypanosoma_cruzi_marinkellei_strain_B7 | gene_product=protein kinase_ putative_serine/threonine-protein kinase Nek1_ putative | transcript_product=protein kinase_ putative_serine/threonine-protein kinase Nek1_ putative | location=TcMARK_CONTIG_2225:44048-48832(+) | protein_length=1594 | sequence_SO=supercontig | S…	9.88236e-101	Tb927.10.460:mRNA-p1 | transcript=Tb927.10.460:mRNA | gene=Tb927.10.460 | organism=Trypanosoma_brucei_brucei_TREU927 | gene_product=NIMA-related protein kinase | transcript_product=NIMA-related protein kinase | location=Tb927_10_v5.1:119555-121849(+) | protein_length=764 | sequence_SO=chromosome | SO=protein_coding	7.64026e-101	Tb927.3.3190:mRNA-p1 | transcript=Tb927.3.3190:mRNA | gene=Tb927.3.3190 | organism=Trypanosoma_brucei_brucei_TREU927 | gene_product=Serine/threonine-protein kinase NEK7_ putative | transcript_product=Serine/threonine-protein kinase NEK7_ putative | location=Tb927_03_v5.1:823161-824672(-) | protein_length=503 | sequence_SO=chromosome | SO=protein_coding	2.37618e-85	15.4928	Nek1 by Hsap BLAST	Trypanosoma cruzi marinkellei NekL1
Tb927.10.460:mRNA-p1	Tbrucei927	Tcruzi-marinkellei	Tc_MARK_5316.mRNA-p1 | transcript=Tc_MARK_5316.mRNA | gene=Tc_MARK_5316 | organism=Trypanosoma_cruzi_marinkellei_strain_B7 | gene_product=NIMA-related kinase_ putative | transcript_product=NIMA-related kinase_ putative | location=TcMARK_CONTIG_24:5281-7575(-) | protein_length=764 | sequence_SO=supercontig | SO=protein_coding	0	Tb927.10.460:mRNA-p1 | transcript=Tb927.10.460:mRNA | gene=Tb927.10.460 | organism=Trypanosoma_brucei_brucei_TREU927 | gene_product=NIMA-related protein kinase | transcript_product=NIMA-related protein kinase | location=Tb927_10_v5.1:119555-121849(+) | protein_length=764 | sequence_SO=chromosome | SO=protein_coding	1e-179	Tb927.10.14420:mRNA-p1 | transcript=Tb927.10.14420:mRNA | gene=Tb927.10.14420 | organism=Trypanosoma_brucei_brucei_TREU927 | gene_product=Serine/threonine-protein kinase NEK16_ putative | transcript_product=Serine/threonine-protein kinase NEK16_ putative | location=Tb927_10_v5.1:3512066-3516586(-) | protein_length=1506 | sequence_SO=chromosome | SO=protein_coding	6.19956e-98	81.7924	Nek1 by Hsap BLAST	Trypanosoma cruzi marinkellei NekL2
Tb927.10.460:mRNA-p1	Tbrucei927	Tevansi	TevSTIB805.10.500-t26_1-p1 | transcript=TevSTIB805.10.500-t26_1 | gene=TevSTIB805.10.500 | organism=Trypanosoma_evansi_strain_STIB_805 | gene_product=NIMA-related protein kinase | transcript_product=NIMA-related protein kinase | location=STIB805_Chr10:103660-105954(+) | protein_length=764 | sequence_SO=chromosome | SO=protein_coding	0	Tb927.10.460:mRNA-p1 | transcript=Tb927.10.460:mRNA | gene=Tb927.10.460 | organism=Trypanosoma_brucei_brucei_TREU927 | gene_product=NIMA-related protein kinase | transcript_product=NIMA-related protein kinase | location=Tb927_10_v5.1:119555-121849(+) | protein_length=764 | sequence_SO=chromosome | SO=protein_coding	1e-179	Tb927.10.14420:mRNA-p1 | transcript=Tb927.10.14420:mRNA | gene=Tb927.10.14420 | organism=Trypanosoma_brucei_brucei_TREU927 | gene_product=Serine/threonine-protein kinase NEK16_ putative | transcript_product=Serine/threonine-protein kinase NEK16_ putative | location=Tb927_10_v5.1:3512066-3516586(-) | protein_length=1506 | sequence_SO=chromosome | SO=protein_coding	2.73304e-100	79.4366	Nek1 by Hsap BLAST	Trypanosoma evansi NekL
Tb927.10.460:mRNA-p1	Tbrucei927	Tfoetus	OHS92695.1 STE family protein kinase [Tritrichomonas foetus]	1.71228e-85	Tb927.10.460:mRNA-p1 | transcript=Tb927.10.460:mRNA | gene=Tb927.10.460 | organism=Trypanosoma_brucei_brucei_TREU927 | gene_product=NIMA-related protein kinase | transcript_product=NIMA-related protein kinase | location=Tb927_10_v5.1:119555-121849(+) | protein_length=764 | sequence_SO=chromosome | SO=protein_coding	5.35052e-86	Tb927.10.14420:mRNA-p1 | transcript=Tb927.10.14420:mRNA | gene=Tb927.10.14420 | organism=Trypanosoma_brucei_brucei_TREU927 | gene_product=Serine/threonine-protein kinase NEK16_ putative | transcript_product=Serine/threonine-protein kinase NEK16_ putative | location=Tb927_10_v5.1:3512066-3516586(-) | protein_length=1506 | sequence_SO=chromosome | SO=protein_coding	2.52177e-80	5.67331	Nek1 by Hsap BLAST	Tritrichomonas foetus NekL1
Tb927.10.460:mRNA-p1	Tbrucei927	Tfoetus	OHT03030.1 hypothetical protein TRFO_29690 [Tritrichomonas foetus]	2.62585e-88	Tb927.10.460:mRNA-p1 | transcript=Tb927.10.460:mRNA | gene=Tb927.10.460 | organism=Trypanosoma_brucei_brucei_TREU927 | gene_product=NIMA-related protein kinase | transcript_product=NIMA-related protein kinase | location=Tb927_10_v5.1:119555-121849(+) | protein_length=764 | sequence_SO=chromosome | SO=protein_coding	1.80318e-88	Tb927.10.14420:mRNA-p1 | transcript=Tb927.10.14420:mRNA | gene=Tb927.10.14420 | organism=Trypanosoma_brucei_brucei_TREU927 | gene_product=Serine/threonine-protein kinase NEK16_ putative | transcript_product=Serine/threonine-protein kinase NEK16_ putative | location=Tb927_10_v5.1:3512066-3516586(-) | protein_length=1506 | sequence_SO=chromosome | SO=protein_coding	5.01763e-80	8.44446	Nek1 by Hsap BLAST	Tritrichomonas foetus NekL2
Tb927.10.460:mRNA-p1	Tbrucei927	Tfoetus	OHT10519.1 Serine/threonine-protein kinase Nek3 [Tritrichomonas foetus]	9.04794e-73	Tb927.10.460:mRNA-p1 | transcript=Tb927.10.460:mRNA | gene=Tb927.10.460 | organism=Trypanosoma_brucei_brucei_TREU927 | gene_product=NIMA-related protein kinase | transcript_product=NIMA-related protein kinase | location=Tb927_10_v5.1:119555-121849(+) | protein_length=764 | sequence_SO=chromosome | SO=protein_coding	5.48196e-73	Tb927.10.14420:mRNA-p1 | transcript=Tb927.10.14420:mRNA | gene=Tb927.10.14420 | organism=Trypanosoma_brucei_brucei_TREU927 | gene_product=Serine/threonine-protein kinase NEK16_ putative | transcript_product=Serine/threonine-protein kinase NEK16_ putative | location=Tb927_10_v5.1:3512066-3516586(-) | protein_length=1506 | sequence_SO=chromosome | SO=protein_coding	8.00614e-66	7.16449	Nek1 by Hsap BLAST	Tritrichomonas foetus NekL3
Tb927.10.460:mRNA-p1	Tbrucei927	Tfoetus	OHT11148.1 CAMK family protein kinase [Tritrichomonas foetus]	3.70442e-74	Tb927.10.460:mRNA-p1 | transcript=Tb927.10.460:mRNA | gene=Tb927.10.460 | organism=Trypanosoma_brucei_brucei_TREU927 | gene_product=NIMA-related protein kinase | transcript_product=NIMA-related protein kinase | location=Tb927_10_v5.1:119555-121849(+) | protein_length=764 | sequence_SO=chromosome | SO=protein_coding	9.42187e-76	Tb927.7.3580:mRNA-p1 | transcript=Tb927.7.3580:mRNA | gene=Tb927.7.3580 | organism=Trypanosoma_brucei_brucei_TREU927 | gene_product=Serine/threonine-protein kinase NEK11_ putative | transcript_product=Serine/threonine-protein kinase NEK11_ putative | location=Tb927_07_v5.1:933093-934883(-) | protein_length=596 | sequence_SO=chromosome | SO=protein_coding	8.38658e-73	2.94945	Nek1 by Hsap BLAST	Tritrichomonas foetus NekL4
Tb927.10.460:mRNA-p1	Tbrucei927	Tfoetus	OHT13795.1 hypothetical protein TRFO_16022 [Tritrichomonas foetus]	7.64105e-86	Tb927.10.460:mRNA-p1 | transcript=Tb927.10.460:mRNA | gene=Tb927.10.460 | organism=Trypanosoma_brucei_brucei_TREU927 | gene_product=NIMA-related protein kinase | transcript_product=NIMA-related protein kinase | location=Tb927_10_v5.1:119555-121849(+) | protein_length=764 | sequence_SO=chromosome | SO=protein_coding	2.11391e-86	Tb927.10.14420:mRNA-p1 | transcript=Tb927.10.14420:mRNA | gene=Tb927.10.14420 | organism=Trypanosoma_brucei_brucei_TREU927 | gene_product=Serine/threonine-protein kinase NEK16_ putative | transcript_product=Serine/threonine-protein kinase NEK16_ putative | location=Tb927_10_v5.1:3512066-3516586(-) | protein_length=1506 | sequence_SO=chromosome | SO=protein_coding	2.27055e-80	6.03104	Nek1 by Hsap BLAST	Tritrichomonas foetus NekL5
Tb927.10.460:mRNA-p1	Tbrucei927	Tfoetus	OHT14679.1 Serine/threonine-protein kinase Nek5 [Tritrichomonas foetus]	6.47905e-79	Tb927.10.460:mRNA-p1 | transcript=Tb927.10.460:mRNA | gene=Tb927.10.460 | organism=Trypanosoma_brucei_brucei_TREU927 | gene_product=NIMA-related protein kinase | transcript_product=NIMA-related protein kinase | location=Tb927_10_v5.1:119555-121849(+) | protein_length=764 | sequence_SO=chromosome | SO=protein_coding	2.50487e-80	Tb927.3.3190:mRNA-p1 | transcript=Tb927.3.3190:mRNA | gene=Tb927.3.3190 | organism=Trypanosoma_brucei_brucei_TREU927 | gene_product=Serine/threonine-protein kinase NEK7_ putative | transcript_product=Serine/threonine-protein kinase NEK7_ putative | location=Tb927_03_v5.1:823161-824672(-) | protein_length=503 | sequence_SO=chromosome | SO=protein_coding	1.26873e-77	2.70458	Nek1 by Hsap BLAST	Tritrichomonas foetus NekL6
Tb927.10.460:mRNA-p1	Tbrucei927	Tfoetus	OHT16199.1 hypothetical protein TRFO_13354 [Tritrichomonas foetus]	4.88682e-89	Tb927.10.460:mRNA-p1 | transcript=Tb927.10.460:mRNA | gene=Tb927.10.460 | organism=Trypanosoma_brucei_brucei_TREU927 | gene_product=NIMA-related protein kinase | transcript_product=NIMA-related protein kinase | location=Tb927_10_v5.1:119555-121849(+) | protein_length=764 | sequence_SO=chromosome | SO=protein_coding	3.68733e-92	Tb927.3.3190:mRNA-p1 | transcript=Tb927.3.3190:mRNA | gene=Tb927.3.3190 | organism=Trypanosoma_brucei_brucei_TREU927 | gene_product=Serine/threonine-protein kinase NEK7_ putative | transcript_product=Serine/threonine-protein kinase NEK7_ putative | location=Tb927_03_v5.1:823161-824672(-) | protein_length=503 | sequence_SO=chromosome | SO=protein_coding	3.58715e-79	12.988	Nek1 by Hsap BLAST	Tritrichomonas foetus NekL7
Tb927.10.460:mRNA-p1	Tbrucei927	Tfoetus	OHT16615.1 CAMK family protein kinase [Tritrichomonas foetus]	4.54315e-99	Tb927.10.460:mRNA-p1 | transcript=Tb927.10.460:mRNA | gene=Tb927.10.460 | organism=Trypanosoma_brucei_brucei_TREU927 | gene_product=NIMA-related protein kinase | transcript_product=NIMA-related protein kinase | location=Tb927_10_v5.1:119555-121849(+) | protein_length=764 | sequence_SO=chromosome | SO=protein_coding	1.60634e-99	Tb927.10.14420:mRNA-p1 | transcript=Tb927.10.14420:mRNA | gene=Tb927.10.14420 | organism=Trypanosoma_brucei_brucei_TREU927 | gene_product=Serine/threonine-protein kinase NEK16_ putative | transcript_product=Serine/threonine-protein kinase NEK16_ putative | location=Tb927_10_v5.1:3512066-3516586(-) | protein_length=1506 | sequence_SO=chromosome | SO=protein_coding	3.99779e-86	13.396	Nek1 by Hsap BLAST	Tritrichomonas foetus NekL8
Tb927.10.460:mRNA-p1	Tbrucei927	Tfoetus	OHT17240.1 hypothetical protein TRFO_12585 [Tritrichomonas foetus]	2.92018e-71	Tb927.10.460:mRNA-p1 | transcript=Tb927.10.460:mRNA | gene=Tb927.10.460 | organism=Trypanosoma_brucei_brucei_TREU927 | gene_product=NIMA-related protein kinase | transcript_product=NIMA-related protein kinase | location=Tb927_10_v5.1:119555-121849(+) | protein_length=764 | sequence_SO=chromosome | SO=protein_coding	1.6545e-71	Tb927.7.3580:mRNA-p1 | transcript=Tb927.7.3580:mRNA | gene=Tb927.7.3580 | organism=Trypanosoma_brucei_brucei_TREU927 | gene_product=Serine/threonine-protein kinase NEK11_ putative | transcript_product=Serine/threonine-protein kinase NEK11_ putative | location=Tb927_07_v5.1:933093-934883(-) | protein_length=596 | sequence_SO=chromosome | SO=protein_coding	4.33814e-65	6.41864	Nek5 by Hsap BLAST	Tritrichomonas foetus NekL9
Tb927.10.460:mRNA-p1	Tbrucei927	Tfoetus	OHT12105.1 hypothetical protein TRFO_03729 [Tritrichomonas foetus]	1.61996e-70	Tb927.10.460:mRNA-p1 | transcript=Tb927.10.460:mRNA | gene=Tb927.10.460 | organism=Trypanosoma_brucei_brucei_TREU927 | gene_product=NIMA-related protein kinase | transcript_product=NIMA-related protein kinase | location=Tb927_10_v5.1:119555-121849(+) | protein_length=764 | sequence_SO=chromosome | SO=protein_coding	1.22689e-71	Tb927.7.3580:mRNA-p1 | transcript=Tb927.7.3580:mRNA | gene=Tb927.7.3580 | organism=Trypanosoma_brucei_brucei_TREU927 | gene_product=Serine/threonine-protein kinase NEK11_ putative | transcript_product=Serine/threonine-protein kinase NEK11_ putative | location=Tb927_07_v5.1:933093-934883(-) | protein_length=596 | sequence_SO=chromosome | SO=protein_coding	7.99588e-73	1.18594	Nek1 by Hsap BLAST	Tritrichomonas foetus NekL10
Tb927.10.460:mRNA-p1	Tbrucei927	Tgondii-ME49	TGME49_294260-t26_1-p1 | transcript=TGME49_294260-t26_1 | gene=TGME49_294260 | organism=Toxoplasma_gondii_ME49 | gene_product=NEK kinase | transcript_product=NEK kinase | location=TGME49_chrIa:756060-758268(+) | protein_length=479 | sequence_SO=chromosome | SO=protein_coding	2.09149e-57	Tb927.10.460:mRNA-p1 | transcript=Tb927.10.460:mRNA | gene=Tb927.10.460 | organism=Trypanosoma_brucei_brucei_TREU927 | gene_product=NIMA-related protein kinase | transcript_product=NIMA-related protein kinase | location=Tb927_10_v5.1:119555-121849(+) | protein_length=764 | sequence_SO=chromosome | SO=protein_coding	1.10552e-57	Tb927.10.14420:mRNA-p1 | transcript=Tb927.10.14420:mRNA | gene=Tb927.10.14420 | organism=Trypanosoma_brucei_brucei_TREU927 | gene_product=Serine/threonine-protein kinase NEK16_ putative | transcript_product=Serine/threonine-protein kinase NEK16_ putative | location=Tb927_10_v5.1:3512066-3516586(-) | protein_length=1506 | sequence_SO=chromosome | SO=protein_coding	4.44247e-54	3.60406	Nek5 by Hsap BLAST	Toxoplasma gondii NekL1
Tb927.10.460:mRNA-p1	Tbrucei927	Tgondii-ME49	TGME49_266710-t26_1-p1 | transcript=TGME49_266710-t26_1 | gene=TGME49_266710 | organism=Toxoplasma_gondii_ME49 | gene_product=NEK kinase | transcript_product=NEK kinase | location=TGME49_chrIX:1003398-1006262(+) | protein_length=387 | sequence_SO=chromosome | SO=protein_coding	2.87519e-49	Tb927.10.460:mRNA-p1 | transcript=Tb927.10.460:mRNA | gene=Tb927.10.460 | organism=Trypanosoma_brucei_brucei_TREU927 | gene_product=NIMA-related protein kinase | transcript_product=NIMA-related protein kinase | location=Tb927_10_v5.1:119555-121849(+) | protein_length=764 | sequence_SO=chromosome | SO=protein_coding	1.09327e-49	Tb927.5.2820:mRNA-p1 | transcript=Tb927.5.2820:mRNA | gene=Tb927.5.2820 | organism=Trypanosoma_brucei_brucei_TREU927 | gene_product=Serine/threonine-protein kinase NEK6_ putative | transcript_product=Serine/threonine-protein kinase NEK6_ putative | location=Tb927_05_v5.1:948424-951516(-) | protein_length=1030 | sequence_SO=chromosome | SO=protein_coding	3.57548e-46	3.51461	Nek5 by Hsap BLAST	Toxoplasma gondii NekL2
Tb927.10.460:mRNA-p1	Tbrucei927	Tgondii-ME49	TGME49_288440-t26_1-p1 | transcript=TGME49_288440-t26_1 | gene=TGME49_288440 | organism=Toxoplasma_gondii_ME49 | gene_product=NEK kinase | transcript_product=NEK kinase | location=TGME49_chrIX:2523782-2545520(-) | protein_length=4907 | sequence_SO=chromosome | SO=protein_coding	3.07618e-40	Tb927.10.460:mRNA-p1 | transcript=Tb927.10.460:mRNA | gene=Tb927.10.460 | organism=Trypanosoma_brucei_brucei_TREU927 | gene_product=NIMA-related protein kinase | transcript_product=NIMA-related protein kinase | location=Tb927_10_v5.1:119555-121849(+) | protein_length=764 | sequence_SO=chromosome | SO=protein_coding	1.27535e-39	Tb927.10.14420:mRNA-p1 | transcript=Tb927.10.14420:mRNA | gene=Tb927.10.14420 | organism=Trypanosoma_brucei_brucei_TREU927 | gene_product=Serine/threonine-protein kinase NEK16_ putative | transcript_product=Serine/threonine-protein kinase NEK16_ putative | location=Tb927_10_v5.1:3512066-3516586(-) | protein_length=1506 | sequence_SO=chromosome | SO=protein_coding	1.19787e-37	1.97278	NIMA by Hsap BLAST	Toxoplasma gondii NekL3
Tb927.10.460:mRNA-p1	Tbrucei927	Tgondii-ME49	TGME49_218400-t26_1-p1 | transcript=TGME49_218400-t26_1 | gene=TGME49_218400 | organism=Toxoplasma_gondii_ME49 | gene_product=NEK kinase | transcript_product=NEK kinase | location=TGME49_chrXII:1537734-1548351(-) | protein_length=2911 | sequence_SO=chromosome | SO=protein_coding	4.09112e-51	Tb927.10.460:mRNA-p1 | transcript=Tb927.10.460:mRNA | gene=Tb927.10.460 | organism=Trypanosoma_brucei_brucei_TREU927 | gene_product=NIMA-related protein kinase | transcript_product=NIMA-related protein kinase | location=Tb927_10_v5.1:119555-121849(+) | protein_length=764 | sequence_SO=chromosome | SO=protein_coding	1.21595e-50	Tb927.10.14420:mRNA-p1 | transcript=Tb927.10.14420:mRNA | gene=Tb927.10.14420 | organism=Trypanosoma_brucei_brucei_TREU927 | gene_product=Serine/threonine-protein kinase NEK16_ putative | transcript_product=Serine/threonine-protein kinase NEK16_ putative | location=Tb927_10_v5.1:3512066-3516586(-) | protein_length=1506 | sequence_SO=chromosome | SO=protein_coding	6.52278e-51	0.270483	Nek4 by Hsap BLAST	Toxoplasma gondii NekL4
Tb927.10.460:mRNA-p1	Tbrucei927	Tgrayi	DQ04_02541030-t26_1-p1 | transcript=DQ04_02541030-t26_1 | gene=DQ04_02541030 | organism=Trypanosoma_grayi_ANR4 | gene_product=putative NIMA-related kinase | transcript_product=putative NIMA-related kinase | location=JMRU01000254:4766-7099(-) | protein_length=777 | sequence_SO=contig | SO=protein_coding	0	Tb927.10.460:mRNA-p1 | transcript=Tb927.10.460:mRNA | gene=Tb927.10.460 | organism=Trypanosoma_brucei_brucei_TREU927 | gene_product=NIMA-related protein kinase | transcript_product=NIMA-related protein kinase | location=Tb927_10_v5.1:119555-121849(+) | protein_length=764 | sequence_SO=chromosome | SO=protein_coding	1e-179	Tb927.10.14420:mRNA-p1 | transcript=Tb927.10.14420:mRNA | gene=Tb927.10.14420 | organism=Trypanosoma_brucei_brucei_TREU927 | gene_product=Serine/threonine-protein kinase NEK16_ putative | transcript_product=Serine/threonine-protein kinase NEK16_ putative | location=Tb927_10_v5.1:3512066-3516586(-) | protein_length=1506 | sequence_SO=chromosome | SO=protein_coding	5.87753e-98	81.7692	Nek1 by Hsap BLAST	Trypanosoma grayi NekL
Tb927.10.460:mRNA-p1	Tbrucei927	Tpyriformis								No identified homologues
Tb927.10.460:mRNA-p1	Tbrucei927	Trangeli	TRSC58_06180-t26_1-p1 | transcript=TRSC58_06180-t26_1 | gene=TRSC58_06180 | organism=Trypanosoma_rangeli_SC58 | gene_product=protein kinase | transcript_product=protein kinase | location=AUPL01006180:125-2536(+) | protein_length=803 | sequence_SO=contig | SO=protein_coding	1.62478e-55	Tb927.10.460:mRNA-p1 | transcript=Tb927.10.460:mRNA | gene=Tb927.10.460 | organism=Trypanosoma_brucei_brucei_TREU927 | gene_product=NIMA-related protein kinase | transcript_product=NIMA-related protein kinase | location=Tb927_10_v5.1:119555-121849(+) | protein_length=764 | sequence_SO=chromosome | SO=protein_coding	1e-179	Tb927.10.14420:mRNA-p1 | transcript=Tb927.10.14420:mRNA | gene=Tb927.10.14420 | organism=Trypanosoma_brucei_brucei_TREU927 | gene_product=Serine/threonine-protein kinase NEK16_ putative | transcript_product=Serine/threonine-protein kinase NEK16_ putative | location=Tb927_10_v5.1:3512066-3516586(-) | protein_length=1506 | sequence_SO=chromosome | SO=protein_coding	3.27713e-96	83.5155	Nek1 by Hsap BLAST	Trypanosoma rangeli NekL
Tb927.10.460:mRNA-p1	Tbrucei927	Tthermophila	TTHERM_00455670 plant dual-specificity MAP kinase kinase family domain protein	2.88475e-73	Tb927.10.460:mRNA-p1 | transcript=Tb927.10.460:mRNA | gene=Tb927.10.460 | organism=Trypanosoma_brucei_brucei_TREU927 | gene_product=NIMA-related protein kinase | transcript_product=NIMA-related protein kinase | location=Tb927_10_v5.1:119555-121849(+) | protein_length=764 | sequence_SO=chromosome | SO=protein_coding	1.30722e-73	Tb927.10.14420:mRNA-p1 | transcript=Tb927.10.14420:mRNA | gene=Tb927.10.14420 | organism=Trypanosoma_brucei_brucei_TREU927 | gene_product=Serine/threonine-protein kinase NEK16_ putative | transcript_product=Serine/threonine-protein kinase NEK16_ putative | location=Tb927_10_v5.1:3512066-3516586(-) | protein_length=1506 | sequence_SO=chromosome | SO=protein_coding	8.43142e-69	4.80955	Nek1 by Hsap BLAST	Tetrahymena thermophila NekL1
Tb927.10.460:mRNA-p1	Tbrucei927	Tthermophila	TTHERM_00312380 Serine/Threonine kinase domain protein	1.12843e-73	Tb927.10.460:mRNA-p1 | transcript=Tb927.10.460:mRNA | gene=Tb927.10.460 | organism=Trypanosoma_brucei_brucei_TREU927 | gene_product=NIMA-related protein kinase | transcript_product=NIMA-related protein kinase | location=Tb927_10_v5.1:119555-121849(+) | protein_length=764 | sequence_SO=chromosome | SO=protein_coding	4.19808e-74	Tb927.10.14420:mRNA-p1 | transcript=Tb927.10.14420:mRNA | gene=Tb927.10.14420 | organism=Trypanosoma_brucei_brucei_TREU927 | gene_product=Serine/threonine-protein kinase NEK16_ putative | transcript_product=Serine/threonine-protein kinase NEK16_ putative | location=Tb927_10_v5.1:3512066-3516586(-) | protein_length=1506 | sequence_SO=chromosome | SO=protein_coding	2.13813e-67	6.70698	Nek1 by Hsap BLAST	Tetrahymena thermophila NekL2
Tb927.10.460:mRNA-p1	Tbrucei927	Tthermophila	TTHERM_00390060 Serine/Threonine kinase domain protein	4.49276e-75	Tb927.10.460:mRNA-p1 | transcript=Tb927.10.460:mRNA | gene=Tb927.10.460 | organism=Trypanosoma_brucei_brucei_TREU927 | gene_product=NIMA-related protein kinase | transcript_product=NIMA-related protein kinase | location=Tb927_10_v5.1:119555-121849(+) | protein_length=764 | sequence_SO=chromosome | SO=protein_coding	1.10119e-76	Tb927.7.3580:mRNA-p1 | transcript=Tb927.7.3580:mRNA | gene=Tb927.7.3580 | organism=Trypanosoma_brucei_brucei_TREU927 | gene_product=Serine/threonine-protein kinase NEK11_ putative | transcript_product=Serine/threonine-protein kinase NEK11_ putative | location=Tb927_07_v5.1:933093-934883(-) | protein_length=596 | sequence_SO=chromosome | SO=protein_coding	7.49802e-70	6.83308	Nek1 by Hsap BLAST	Tetrahymena thermophila NekL3
Tb927.10.460:mRNA-p1	Tbrucei927	Tthermophila	TTHERM_00188390 plant dual-specificity MAP kinase kinase family domain protein	9.08616e-81	Tb927.10.460:mRNA-p1 | transcript=Tb927.10.460:mRNA | gene=Tb927.10.460 | organism=Trypanosoma_brucei_brucei_TREU927 | gene_product=NIMA-related protein kinase | transcript_product=NIMA-related protein kinase | location=Tb927_10_v5.1:119555-121849(+) | protein_length=764 | sequence_SO=chromosome | SO=protein_coding	6.92788e-82	Tb927.7.3580:mRNA-p1 | transcript=Tb927.7.3580:mRNA | gene=Tb927.7.3580 | organism=Trypanosoma_brucei_brucei_TREU927 | gene_product=Serine/threonine-protein kinase NEK11_ putative | transcript_product=Serine/threonine-protein kinase NEK11_ putative | location=Tb927_07_v5.1:933093-934883(-) | protein_length=596 | sequence_SO=chromosome | SO=protein_coding	2.95657e-74	7.63019	Nek1 by Hsap BLAST	Tetrahymena thermophila NekL4
Tb927.10.460:mRNA-p1	Tbrucei927	Tthermophila	TTHERM_00046330 plant dual-specificity MAP kinase kinase family domain protein	1.66919e-79	Tb927.10.460:mRNA-p1 | transcript=Tb927.10.460:mRNA | gene=Tb927.10.460 | organism=Trypanosoma_brucei_brucei_TREU927 | gene_product=NIMA-related protein kinase | transcript_product=NIMA-related protein kinase | location=Tb927_10_v5.1:119555-121849(+) | protein_length=764 | sequence_SO=chromosome | SO=protein_coding	2.66721e-80	Tb927.7.3580:mRNA-p1 | transcript=Tb927.7.3580:mRNA | gene=Tb927.7.3580 | organism=Trypanosoma_brucei_brucei_TREU927 | gene_product=Serine/threonine-protein kinase NEK11_ putative | transcript_product=Serine/threonine-protein kinase NEK11_ putative | location=Tb927_07_v5.1:933093-934883(-) | protein_length=596 | sequence_SO=chromosome | SO=protein_coding	2.26777e-76	3.92954	Nek1 by Hsap BLAST	Tetrahymena thermophila NekL5
Tb927.10.460:mRNA-p1	Tbrucei927	Tthermophila	TTHERM_00161100 Serine/Threonine kinase domain protein	4.64053e-73	Tb927.10.460:mRNA-p1 | transcript=Tb927.10.460:mRNA | gene=Tb927.10.460 | organism=Trypanosoma_brucei_brucei_TREU927 | gene_product=NIMA-related protein kinase | transcript_product=NIMA-related protein kinase | location=Tb927_10_v5.1:119555-121849(+) | protein_length=764 | sequence_SO=chromosome | SO=protein_coding	3.2347e-74	Tb927.7.3580:mRNA-p1 | transcript=Tb927.7.3580:mRNA | gene=Tb927.7.3580 | organism=Trypanosoma_brucei_brucei_TREU927 | gene_product=Serine/threonine-protein kinase NEK11_ putative | transcript_product=Serine/threonine-protein kinase NEK11_ putative | location=Tb927_07_v5.1:933093-934883(-) | protein_length=596 | sequence_SO=chromosome | SO=protein_coding	2.06731e-74	0.194428	Nek1 by Hsap BLAST	Tetrahymena thermophila NekL6
Tb927.10.460:mRNA-p1	Tbrucei927	Tthermophila	TTHERM_00657380 plant dual-specificity MAP kinase kinase family domain protein	8.13775e-71	Tb927.10.460:mRNA-p1 | transcript=Tb927.10.460:mRNA | gene=Tb927.10.460 | organism=Trypanosoma_brucei_brucei_TREU927 | gene_product=NIMA-related protein kinase | transcript_product=NIMA-related protein kinase | location=Tb927_10_v5.1:119555-121849(+) | protein_length=764 | sequence_SO=chromosome | SO=protein_coding	4.15903e-71	Tb927.3.3190:mRNA-p1 | transcript=Tb927.3.3190:mRNA | gene=Tb927.3.3190 | organism=Trypanosoma_brucei_brucei_TREU927 | gene_product=Serine/threonine-protein kinase NEK7_ putative | transcript_product=Serine/threonine-protein kinase NEK7_ putative | location=Tb927_03_v5.1:823161-824672(-) | protein_length=503 | sequence_SO=chromosome | SO=protein_coding	3.99823e-71	0.0171243	Nek1 by Hsap BLAST	Tetrahymena thermophila NekL7
Tb927.10.460:mRNA-p1	Tbrucei927	Tvaginalis	rna_TVAG_432660-1-p1 | transcript=rna_TVAG_432660-1 | gene=TVAG_432660 | organism=Trichomonas_vaginalis_G3 | gene_product=STE family protein kinase | transcript_product=STE family protein kinase | location=DS113205:61215-63662(-) | protein_length=815 | sequence_SO=supercontig | SO=protein_coding	4.31585e-86	Tb927.10.460:mRNA-p1 | transcript=Tb927.10.460:mRNA | gene=Tb927.10.460 | organism=Trypanosoma_brucei_brucei_TREU927 | gene_product=NIMA-related protein kinase | transcript_product=NIMA-related protein kinase | location=Tb927_10_v5.1:119555-121849(+) | protein_length=764 | sequence_SO=chromosome | SO=protein_coding	5.08336e-87	Tb927.10.14420:mRNA-p1 | transcript=Tb927.10.14420:mRNA | gene=Tb927.10.14420 | organism=Trypanosoma_brucei_brucei_TREU927 | gene_product=Serine/threonine-protein kinase NEK16_ putative | transcript_product=Serine/threonine-protein kinase NEK16_ putative | location=Tb927_10_v5.1:3512066-3516586(-) | protein_length=1506 | sequence_SO=chromosome | SO=protein_coding	2.20023e-77	9.63632	Nek1 by Hsap BLAST	Trichomonas vaginalis NekL1
Tb927.10.460:mRNA-p1	Tbrucei927	Tvaginalis	rna_TVAG_359730-1-p1 | transcript=rna_TVAG_359730-1 | gene=TVAG_359730 | organism=Trichomonas_vaginalis_G3 | gene_product=CAMK family protein kinase | transcript_product=CAMK family protein kinase | location=DS113243:69457-72198(+) | protein_length=913 | sequence_SO=supercontig | SO=protein_coding	3.36523e-78	Tb927.10.460:mRNA-p1 | transcript=Tb927.10.460:mRNA | gene=Tb927.10.460 | organism=Trypanosoma_brucei_brucei_TREU927 | gene_product=NIMA-related protein kinase | transcript_product=NIMA-related protein kinase | location=Tb927_10_v5.1:119555-121849(+) | protein_length=764 | sequence_SO=chromosome | SO=protein_coding	1.68442e-85	Tb927.10.14420:mRNA-p1 | transcript=Tb927.10.14420:mRNA | gene=Tb927.10.14420 | organism=Trypanosoma_brucei_brucei_TREU927 | gene_product=Serine/threonine-protein kinase NEK16_ putative | transcript_product=Serine/threonine-protein kinase NEK16_ putative | location=Tb927_10_v5.1:3512066-3516586(-) | protein_length=1506 | sequence_SO=chromosome | SO=protein_coding	2.20418e-76	9.1168	Nek1 by Hsap BLAST	Trichomonas vaginalis NekL2
Tb927.10.460:mRNA-p1	Tbrucei927	Tvaginalis	rna_TVAG_210350-1-p1 | transcript=rna_TVAG_210350-1 | gene=TVAG_210350 | organism=Trichomonas_vaginalis_G3 | gene_product=CAMK family protein kinase | transcript_product=CAMK family protein kinase | location=DS113255:159869-163102(-) | protein_length=1077 | sequence_SO=supercontig | SO=protein_coding	4.96432e-89	Tb927.10.460:mRNA-p1 | transcript=Tb927.10.460:mRNA | gene=Tb927.10.460 | organism=Trypanosoma_brucei_brucei_TREU927 | gene_product=NIMA-related protein kinase | transcript_product=NIMA-related protein kinase | location=Tb927_10_v5.1:119555-121849(+) | protein_length=764 | sequence_SO=chromosome | SO=protein_coding	1.88214e-90	Tb927.10.14420:mRNA-p1 | transcript=Tb927.10.14420:mRNA | gene=Tb927.10.14420 | organism=Trypanosoma_brucei_brucei_TREU927 | gene_product=Serine/threonine-protein kinase NEK16_ putative | transcript_product=Serine/threonine-protein kinase NEK16_ putative | location=Tb927_10_v5.1:3512066-3516586(-) | protein_length=1506 | sequence_SO=chromosome | SO=protein_coding	2.94227e-75	15.194	Nek1 by Hsap BLAST	Trichomonas vaginalis NekL3
Tb927.10.460:mRNA-p1	Tbrucei927	Tvaginalis	rna_TVAG_424310-1-p1 | transcript=rna_TVAG_424310-1 | gene=TVAG_424310 | organism=Trichomonas_vaginalis_G3 | gene_product=AGC family protein kinase | transcript_product=AGC family protein kinase | location=DS113286:78694-80004(+) | protein_length=436 | sequence_SO=supercontig | SO=protein_coding	3.73838e-75	Tb927.10.460:mRNA-p1 | transcript=Tb927.10.460:mRNA | gene=Tb927.10.460 | organism=Trypanosoma_brucei_brucei_TREU927 | gene_product=NIMA-related protein kinase | transcript_product=NIMA-related protein kinase | location=Tb927_10_v5.1:119555-121849(+) | protein_length=764 | sequence_SO=chromosome | SO=protein_coding	3.14737e-76	Tb927.3.3190:mRNA-p1 | transcript=Tb927.3.3190:mRNA | gene=Tb927.3.3190 | organism=Trypanosoma_brucei_brucei_TREU927 | gene_product=Serine/threonine-protein kinase NEK7_ putative | transcript_product=Serine/threonine-protein kinase NEK7_ putative | location=Tb927_03_v5.1:823161-824672(-) | protein_length=503 | sequence_SO=chromosome | SO=protein_coding	3.78736e-74	2.08039	Nek1 by Hsap BLAST	Trichomonas vaginalis NekL4
Tb927.10.460:mRNA-p1	Tbrucei927	Tvaginalis	rna_TVAG_401160-1-p1 | transcript=rna_TVAG_401160-1 | gene=TVAG_401160 | organism=Trichomonas_vaginalis_G3 | gene_product=AGC family protein kinase | transcript_product=AGC family protein kinase | location=DS113296:133722-135110(+) | protein_length=462 | sequence_SO=supercontig | SO=protein_coding	3.86723e-75	Tb927.10.460:mRNA-p1 | transcript=Tb927.10.460:mRNA | gene=Tb927.10.460 | organism=Trypanosoma_brucei_brucei_TREU927 | gene_product=NIMA-related protein kinase | transcript_product=NIMA-related protein kinase | location=Tb927_10_v5.1:119555-121849(+) | protein_length=764 | sequence_SO=chromosome | SO=protein_coding	5.63717e-76	Tb927.7.3580:mRNA-p1 | transcript=Tb927.7.3580:mRNA | gene=Tb927.7.3580 | organism=Trypanosoma_brucei_brucei_TREU927 | gene_product=Serine/threonine-protein kinase NEK11_ putative | transcript_product=Serine/threonine-protein kinase NEK11_ putative | location=Tb927_07_v5.1:933093-934883(-) | protein_length=596 | sequence_SO=chromosome | SO=protein_coding	1.31177e-71	4.3668	Nek1 by Hsap BLAST	Trichomonas vaginalis NekL5
Tb927.10.460:mRNA-p1	Tbrucei927	Tvaginalis	rna_TVAG_048150-1-p1 | transcript=rna_TVAG_048150-1 | gene=TVAG_048150 | organism=Trichomonas_vaginalis_G3 | gene_product=CAMK family protein kinase | transcript_product=CAMK family protein kinase | location=DS113720:15702-20531(-) | protein_length=1609 | sequence_SO=supercontig | SO=protein_coding	1.29011e-90	Tb927.10.460:mRNA-p1 | transcript=Tb927.10.460:mRNA | gene=Tb927.10.460 | organism=Trypanosoma_brucei_brucei_TREU927 | gene_product=NIMA-related protein kinase | transcript_product=NIMA-related protein kinase | location=Tb927_10_v5.1:119555-121849(+) | protein_length=764 | sequence_SO=chromosome | SO=protein_coding	4.15995e-91	Tb927.10.14420:mRNA-p1 | transcript=Tb927.10.14420:mRNA | gene=Tb927.10.14420 | organism=Trypanosoma_brucei_brucei_TREU927 | gene_product=Serine/threonine-protein kinase NEK16_ putative | transcript_product=Serine/threonine-protein kinase NEK16_ putative | location=Tb927_10_v5.1:3512066-3516586(-) | protein_length=1506 | sequence_SO=chromosome | SO=protein_coding	1.55316e-83	7.57213	NIMA by Hsap BLAST	Trichomonas vaginalis NekL6
Tb927.10.460:mRNA-p1	Tbrucei927	Tvaginalis	rna_TVAG_024810-1-p1 | transcript=rna_TVAG_024810-1 | gene=TVAG_024810 | organism=Trichomonas_vaginalis_G3 | gene_product=CAMK family protein kinase | transcript_product=CAMK family protein kinase | location=DS113757:35246-36580(+) | protein_length=444 | sequence_SO=supercontig | SO=protein_coding	1.47234e-73	Tb927.10.460:mRNA-p1 | transcript=Tb927.10.460:mRNA | gene=Tb927.10.460 | organism=Trypanosoma_brucei_brucei_TREU927 | gene_product=NIMA-related protein kinase | transcript_product=NIMA-related protein kinase | location=Tb927_10_v5.1:119555-121849(+) | protein_length=764 | sequence_SO=chromosome | SO=protein_coding	2.06185e-74	Tb927.3.3190:mRNA-p1 | transcript=Tb927.3.3190:mRNA | gene=Tb927.3.3190 | organism=Trypanosoma_brucei_brucei_TREU927 | gene_product=Serine/threonine-protein kinase NEK7_ putative | transcript_product=Serine/threonine-protein kinase NEK7_ putative | location=Tb927_03_v5.1:823161-824672(-) | protein_length=503 | sequence_SO=chromosome | SO=protein_coding	2.83487e-72	2.13828	Nek1 by Hsap BLAST	Trichomonas vaginalis NekL7
Tb927.10.460:mRNA-p1	Tbrucei927	Tvaginalis	rna_TVAG_370340-1-p1 | transcript=rna_TVAG_370340-1 | gene=TVAG_370340 | organism=Trichomonas_vaginalis_G3 | gene_product=CAMK family protein kinase | transcript_product=CAMK family protein kinase | location=DS113833:12585-14987(-) | protein_length=800 | sequence_SO=supercontig | SO=protein_coding	6.9329e-94	Tb927.10.460:mRNA-p1 | transcript=Tb927.10.460:mRNA | gene=Tb927.10.460 | organism=Trypanosoma_brucei_brucei_TREU927 | gene_product=NIMA-related protein kinase | transcript_product=NIMA-related protein kinase | location=Tb927_10_v5.1:119555-121849(+) | protein_length=764 | sequence_SO=chromosome | SO=protein_coding	2.98973e-97	Tb927.10.14420:mRNA-p1 | transcript=Tb927.10.14420:mRNA | gene=Tb927.10.14420 | organism=Trypanosoma_brucei_brucei_TREU927 | gene_product=Serine/threonine-protein kinase NEK16_ putative | transcript_product=Serine/threonine-protein kinase NEK16_ putative | location=Tb927_10_v5.1:3512066-3516586(-) | protein_length=1506 | sequence_SO=chromosome | SO=protein_coding	7.27837e-84	13.3864	Nek1 by Hsap BLAST	Trichomonas vaginalis NekL8
Tb927.10.460:mRNA-p1	Tbrucei927	Tvaginalis	rna_TVAG_460870-1-p1 | transcript=rna_TVAG_460870-1 | gene=TVAG_460870 | organism=Trichomonas_vaginalis_G3 | gene_product=CAMK family protein kinase | transcript_product=CAMK family protein kinase | location=DS113267:100719-101984(-) | protein_length=421 | sequence_SO=supercontig | SO=protein_coding	5.27199e-68	Tb927.10.460:mRNA-p1 | transcript=Tb927.10.460:mRNA | gene=Tb927.10.460 | organism=Trypanosoma_brucei_brucei_TREU927 | gene_product=NIMA-related protein kinase | transcript_product=NIMA-related protein kinase | location=Tb927_10_v5.1:119555-121849(+) | protein_length=764 | sequence_SO=chromosome | SO=protein_coding	5.11044e-69	Tb927.3.3190:mRNA-p1 | transcript=Tb927.3.3190:mRNA | gene=Tb927.3.3190 | organism=Trypanosoma_brucei_brucei_TREU927 | gene_product=Serine/threonine-protein kinase NEK7_ putative | transcript_product=Serine/threonine-protein kinase NEK7_ putative | location=Tb927_03_v5.1:823161-824672(-) | protein_length=503 | sequence_SO=chromosome | SO=protein_coding	3.11873e-68	0.785519	Nek1 by Hsap BLAST	Trichomonas vaginalis NekL9
Tb927.10.460:mRNA-p1	Tbrucei927	Tvivax	TvY486_1000420:mRNA-p1 | transcript=TvY486_1000420:mRNA | gene=TvY486_1000420 | organism=Trypanosoma_vivax_Y486 | gene_product=protein kinase_ putative | transcript_product=protein kinase_ putative | location=TvY486_10:63016-65319(+) | protein_length=767 | sequence_SO=chromosome | SO=protein_coding	0	Tb927.10.460:mRNA-p1 | transcript=Tb927.10.460:mRNA | gene=Tb927.10.460 | organism=Trypanosoma_brucei_brucei_TREU927 | gene_product=NIMA-related protein kinase | transcript_product=NIMA-related protein kinase | location=Tb927_10_v5.1:119555-121849(+) | protein_length=764 | sequence_SO=chromosome | SO=protein_coding	1e-179	Tb927.10.14420:mRNA-p1 | transcript=Tb927.10.14420:mRNA | gene=Tb927.10.14420 | organism=Trypanosoma_brucei_brucei_TREU927 | gene_product=Serine/threonine-protein kinase NEK16_ putative | transcript_product=Serine/threonine-protein kinase NEK16_ putative | location=Tb927_10_v5.1:3512066-3516586(-) | protein_length=1506 | sequence_SO=chromosome | SO=protein_coding	1.01799e-99	80.0077	Nek1 by Hsap BLAST	Trypanosoma vivax NekL
Tb927.10.460:mRNA-p1	Tbrucei927	Vbrassicaformis	Vbra_5294.t1-p1 | transcript=Vbra_5294.t1 | gene=Vbra_5294 | organism=Vitrella_brassicaformis_CCMP3155 | gene_product=Serine/threonine-protein kinase Nek1_ putative | transcript_product=Serine/threonine-protein kinase Nek1_ putative | location=Vbra_scaffold203:12996-20632(+) | protein_length=1537 | sequence_SO=supercontig | SO=protein_coding	6.70423e-62	Tb927.10.460:mRNA-p1 | transcript=Tb927.10.460:mRNA | gene=Tb927.10.460 | organism=Trypanosoma_brucei_brucei_TREU927 | gene_product=NIMA-related protein kinase | transcript_product=NIMA-related protein kinase | location=Tb927_10_v5.1:119555-121849(+) | protein_length=764 | sequence_SO=chromosome | SO=protein_coding	3.856e-62	Tb927.10.14420:mRNA-p1 | transcript=Tb927.10.14420:mRNA | gene=Tb927.10.14420 | organism=Trypanosoma_brucei_brucei_TREU927 | gene_product=Serine/threonine-protein kinase NEK16_ putative | transcript_product=Serine/threonine-protein kinase NEK16_ putative | location=Tb927_10_v5.1:3512066-3516586(-) | protein_length=1506 | sequence_SO=chromosome | SO=protein_coding	6.33777e-59	3.2158	Nek1 by Hsap BLAST	Vitrella brassicaformis NekL1
Tb927.10.460:mRNA-p1	Tbrucei927	Vbrassicaformis	Vbra_15181.t1-p1 | transcript=Vbra_15181.t1 | gene=Vbra_15181 | organism=Vitrella_brassicaformis_CCMP3155 | gene_product=Serine/threonine-protein kinase Nek1_ putative | transcript_product=Serine/threonine-protein kinase Nek1_ putative | location=Vbra_scaffold335:69194-73030(+) | protein_length=810 | sequence_SO=supercontig | SO=protein_coding	7.77911e-73	Tb927.10.460:mRNA-p1 | transcript=Tb927.10.460:mRNA | gene=Tb927.10.460 | organism=Trypanosoma_brucei_brucei_TREU927 | gene_product=NIMA-related protein kinase | transcript_product=NIMA-related protein kinase | location=Tb927_10_v5.1:119555-121849(+) | protein_length=764 | sequence_SO=chromosome | SO=protein_coding	2.40401e-73	Tb927.7.3580:mRNA-p1 | transcript=Tb927.7.3580:mRNA | gene=Tb927.7.3580 | organism=Trypanosoma_brucei_brucei_TREU927 | gene_product=Serine/threonine-protein kinase NEK11_ putative | transcript_product=Serine/threonine-protein kinase NEK11_ putative | location=Tb927_07_v5.1:933093-934883(-) | protein_length=596 | sequence_SO=chromosome | SO=protein_coding	1.56527e-70	2.81365	NIMA by Hsap BLAST	Vitrella brassicaformis NekL2
Tb927.10.460:mRNA-p1	Tbrucei927	Vbrassicaformis	Vbra_9460.t1-p1 | transcript=Vbra_9460.t1 | gene=Vbra_9460 | organism=Vitrella_brassicaformis_CCMP3155 | gene_product=Serine/threonine-protein kinase Nek1_ putative | transcript_product=Serine/threonine-protein kinase Nek1_ putative | location=Vbra_scaffold419:19961-23873(-) | protein_length=855 | sequence_SO=supercontig | SO=protein_coding	1.37139e-76	Tb927.10.460:mRNA-p1 | transcript=Tb927.10.460:mRNA | gene=Tb927.10.460 | organism=Trypanosoma_brucei_brucei_TREU927 | gene_product=NIMA-related protein kinase | transcript_product=NIMA-related protein kinase | location=Tb927_10_v5.1:119555-121849(+) | protein_length=764 | sequence_SO=chromosome | SO=protein_coding	4.94845e-78	Tb927.7.3580:mRNA-p1 | transcript=Tb927.7.3580:mRNA | gene=Tb927.7.3580 | organism=Trypanosoma_brucei_brucei_TREU927 | gene_product=Serine/threonine-protein kinase NEK11_ putative | transcript_product=Serine/threonine-protein kinase NEK11_ putative | location=Tb927_07_v5.1:933093-934883(-) | protein_length=596 | sequence_SO=chromosome | SO=protein_coding	9.43459e-75	3.28025	Nek1 by Hsap BLAST	Vitrella brassicaformis NekL3
Tb927.10.460:mRNA-p1	Tbrucei927	Vbrassicaformis	Vbra_21764.t1-p1 | transcript=Vbra_21764.t1 | gene=Vbra_21764 | organism=Vitrella_brassicaformis_CCMP3155 | gene_product=Serine/threonine-protein kinase Nek6_ putative | transcript_product=Serine/threonine-protein kinase Nek6_ putative | location=Vbra_scaffold427:52270-54810(-) | protein_length=733 | sequence_SO=supercontig | SO=protein_coding	2.37718e-50	Tb927.10.460:mRNA-p1 | transcript=Tb927.10.460:mRNA | gene=Tb927.10.460 | organism=Trypanosoma_brucei_brucei_TREU927 | gene_product=NIMA-related protein kinase | transcript_product=NIMA-related protein kinase | location=Tb927_10_v5.1:119555-121849(+) | protein_length=764 | sequence_SO=chromosome | SO=protein_coding	9.53061e-51	Tb927.10.14420:mRNA-p1 | transcript=Tb927.10.14420:mRNA | gene=Tb927.10.14420 | organism=Trypanosoma_brucei_brucei_TREU927 | gene_product=Serine/threonine-protein kinase NEK16_ putative | transcript_product=Serine/threonine-protein kinase NEK16_ putative | location=Tb927_10_v5.1:3512066-3516586(-) | protein_length=1506 | sequence_SO=chromosome | SO=protein_coding	1.56468e-48	2.2153	Nek6 by Hsap BLAST	Vitrella brassicaformis NekL4
Tb927.10.460:mRNA-p1	Tbrucei927	Vbrassicaformis	Vbra_1528.t1-p1 | transcript=Vbra_1528.t1 | gene=Vbra_1528 | organism=Vitrella_brassicaformis_CCMP3155 | gene_product=Serine/threonine-protein kinase Nek1_ putative | transcript_product=Serine/threonine-protein kinase Nek1_ putative | location=Vbra_scaffold199:113665-116209(+) | protein_length=438 | sequence_SO=supercontig | SO=protein_coding	2.41916e-76	Tb927.10.460:mRNA-p1 | transcript=Tb927.10.460:mRNA | gene=Tb927.10.460 | organism=Trypanosoma_brucei_brucei_TREU927 | gene_product=NIMA-related protein kinase | transcript_product=NIMA-related protein kinase | location=Tb927_10_v5.1:119555-121849(+) | protein_length=764 | sequence_SO=chromosome | SO=protein_coding	1.87798e-78	Tb927.10.14420:mRNA-p1 | transcript=Tb927.10.14420:mRNA | gene=Tb927.10.14420 | organism=Trypanosoma_brucei_brucei_TREU927 | gene_product=Serine/threonine-protein kinase NEK16_ putative | transcript_product=Serine/threonine-protein kinase NEK16_ putative | location=Tb927_10_v5.1:3512066-3516586(-) | protein_length=1506 | sequence_SO=chromosome | SO=protein_coding	8.73329e-77	1.66749	Nek1 by Hsap BLAST	Vitrella brassicaformis NekL5
