# Supplementary material for: AAK1‐like: A putative pseudokinase with potential roles in cargo uptake in bloodstream form Trypanosoma brucei parasites
Source: J Eukaryot Microbiol. 2023 Aug 7;70(6):e12994. doi: 10.1111/jeu.12994 (PMC10952953; doi:10.1111/jeu.12994)
Supplement: Supplementary file 3 — Table S2. Analysis of selection pressure acting on kinetoplastid AAK1‐like protein kinases. [file JEU-70-0-s002.xlsx]

## Sheet: Overview
Table S2. dN/dS SLAC calculations
Sheet 1: dN/dS for whole dataset
Sheet 2: dN/dS for salivarian trypanosomes only
Sheet 3: dN/dS for all others (original dataset minus salivarian trypanosomes)

## Sheet: All
Partition	Site	ES	EN	S	N	P[S]	dS	dN	dN-dS	P [dN/dS > 1]	P [dN/dS < 1]	Total branch length
1	1	0	3	0	0	0	null	0	null	1	1	6.49523
1	2	0.635866	2.95474	6	6	0.177092	9.43594	2.03063	-1.36767	0.998125	0.010725	5.41456
1	3	0.931416	2.52655	7	5	0.269354	7.51544	1.97899	-0.98307	0.995375	0.0215886	5.6318
1	4	0.695031	2.76491	5	8	0.200879	7.19392	2.8934	-0.763614	0.969353	0.100656	5.6318
1	5	0.776896	2.67004	5.16667	12.8333	0.225387	6.6504	4.80641	-0.327424	0.816315	0.352736	5.6318
1	6	0.905575	2.12152	6.33333	10.6667	0.299157	6.99372	5.02785	-0.309529	0.817316	0.340925	6.35114
1	7	0.974947	2.02505	5.5	5.5	0.324982	5.64133	2.71598	-0.450385	0.928204	0.189147	6.49523
1	8	0.768616	2.18579	6	9	0.26016	7.80624	4.11751	-0.567913	0.931424	0.171634	6.49523
1	9	0.828663	2.10752	6.5	10.5	0.282225	7.84396	4.98216	-0.4406	0.872722	0.259085	6.49523
1	10	0.768115	2.19677	5.5	10.5	0.259071	7.16039	4.77975	-0.366521	0.846034	0.308494	6.49523
1	11	0.547341	2.33871	2	4	0.18965	3.65403	1.71034	-0.299248	0.913423	0.319219	6.49523
1	12	0.522081	2.47582	2	7	0.174149	3.83082	2.82735	-0.154494	0.803894	0.482165	6.49523
1	13	0.584665	2.31028	5.5	6.5	0.20196	9.4071	2.81351	-1.01514	0.987765	0.047761	6.49523
1	14	0.822296	2.14778	5.5	6.5	0.27686	6.68859	3.02638	-0.56383	0.945152	0.151214	6.49523
1	15	0.503299	2.4967	5	1	0.167766	9.93445	0.400529	-1.46783	0.999978	0.000685918	6.49523
1	16	0.975373	1.83166	9	2	0.347474	9.22724	1.0919	-1.25251	0.999807	0.00192235	6.49523
1	17	1	1.93763	6	3	0.340411	6	1.54829	-0.685382	0.990572	0.0469355	6.49523
1	18	0.54544	2.34361	2.33333	2.66667	0.188796	4.27789	1.13785	-0.483438	0.965085	0.176524	6.49523
1	19	0.697488	2.29867	7	3	0.232794	10.036	1.3051	-1.3442	0.999756	0.00225213	6.49523
1	20	0.569528	2.31952	4.5	2.5	0.197133	7.90128	1.07781	-1.05054	0.997644	0.018049	6.49523
1	21	0.998097	2.60067	6	2	0.277344	6.01144	0.769034	-0.968206	0.999235	0.00741957	5.41456
1	22	0.622607	2.58161	3	1	0.194308	4.81845	0.387354	-0.818367	0.998575	0.0250685	5.41456
1	23	0.650302	2.60859	4.5	3.5	0.199547	6.91986	1.34172	-1.03021	0.994241	0.0330848	5.41456
1	24	0.550186	2.44455	5	3	0.183718	9.08783	1.22722	-1.45176	0.999235	0.00713957	5.41456
1	25	0.505175	2.6412	6	3	0.160558	11.8771	1.13585	-1.74634	0.999927	0.000924408	6.15071
1	26	0.791763	2.17081	4.5	10.5	0.267255	5.68352	4.83689	-0.130346	0.719741	0.485442	6.49523
1	27	0.623468	2.36364	8.5	1.5	0.208719	13.6334	0.634614	-2.00128	0.999997	5.68448e-05	6.49523
1	28	0.989637	2.00805	7.83333	2.16667	0.330134	7.91536	1.07899	-1.05252	0.999198	0.00574586	6.49523
1	29	0.854423	2.14558	8.5	6.5	0.284808	9.94823	3.02949	-1.0652	0.993488	0.023973	6.49523
1	30	0.521137	2.31293	3	1	0.183883	5.75664	0.432352	-0.819723	0.998857	0.0214406	6.49523
1	31	0.99454	1.78185	8	3	0.358213	8.04392	1.68364	-0.979222	0.997542	0.0142827	6.49523
1	32	0.73345	2.26655	4	0	0.244483	5.45368	0	-0.839643	1	0.00357271	6.49523
1	33	0.781893	2.20098	3.5	5.5	0.262128	4.47632	2.49889	-0.304443	0.875952	0.311195	6.49523
1	34	0.919154	2.07601	7.5	5.5	0.30688	8.15968	2.64932	-0.84837	0.987122	0.0453596	6.49523
1	35	0.125916	2.86978	1	4	0.0420322	7.94183	1.39384	-1.00812	0.983772	0.193221	6.49523
1	36	1	1.97559	9	0	0.336068	9	0	-1.38563	1	5.46823e-05	6.49523
1	37	0.96797	2.00487	6.5	2.5	0.325605	6.71508	1.24696	-0.841866	0.996016	0.0225118	6.49523
1	38	0.951769	2.01636	11	4	0.320663	11.5574	1.98377	-1.47395	0.999812	0.00125978	6.49523
1	39	0.507279	2.47102	5	1	0.170325	9.85651	0.404691	-1.45519	0.999976	0.000738013	6.49523
1	40	0.963924	2.01556	7.5	2.5	0.323521	7.78069	1.24035	-1.00694	0.998489	0.00963679	6.49523
1	41	0.968341	2.03166	9.5	1.5	0.32278	9.8106	0.738313	-1.39676	0.99995	0.000575096	6.49523
1	42	1.22585	1.75272	8.5	4.5	0.411556	6.93398	2.56743	-0.672269	0.975616	0.0762715	6.49523
1	43	0.552231	2.04237	2	3	0.212839	3.62167	1.46888	-0.331441	0.931745	0.289205	6.49523
1	44	0.545878	2.34425	2.5	5.5	0.188877	4.57978	2.34617	-0.343885	0.88712	0.321357	6.49523
1	45	0.812606	2.14671	7	5	0.274592	8.61426	2.32914	-0.967651	0.994734	0.0239927	6.49523
1	46	0.672103	2.32213	6	7	0.224466	8.9272	3.01448	-0.910317	0.986532	0.0505039	6.49523
1	47	0.553808	2.41823	7	7	0.186339	12.6398	2.89468	-1.50034	0.998516	0.00780509	6.49523
1	48	0.792783	2.14326	8	12	0.270018	10.091	5.59895	-0.691596	0.936003	0.145496	6.49523
1	49	1.27263	2.69015	9	6	0.321145	7.07198	2.23036	-0.988966	0.99367	0.0241278	4.89564
1	50	1.22302	3.04287	5.75	5.25	0.286698	4.70147	1.72534	-0.653932	0.971425	0.0935748	4.55112
1	51	0.871825	3.4053	4.5	3.5	0.203834	5.16159	1.02781	-0.908299	0.993659	0.0355905	4.55112
1	52	0.696538	2.94176	4	6	0.191446	5.74269	2.0396	-0.730387	0.972531	0.106294	5.07004
1	53	0.935396	2.85778	4	10	0.2466	4.27626	3.49923	-0.153261	0.751448	0.466656	5.07004
1	54	1.03243	2.79926	6	8	0.269445	5.81152	2.8579	-0.582564	0.944236	0.149003	5.07004
1	55	0.787952	2.58817	3.5	9.5	0.23339	4.44189	3.67055	-0.142458	0.736819	0.487628	5.41456
1	56	0.926921	2.61256	3	6	0.261881	3.23652	2.2966	-0.173591	0.811384	0.432594	5.41456
1	57	0.675966	2.57639	1.5	5.5	0.207839	2.21905	2.13477	-0.0155654	0.696738	0.6245	5.41456
1	58	1.13073	2.43399	6	7	0.3172	5.3063	2.87593	-0.448858	0.918121	0.20282	5.41456
1	59	0.771018	2.81325	4	12	0.215112	5.18795	4.26553	-0.170359	0.750884	0.462136	5.41456
1	60	1.12098	2.4232	7.33333	12.6667	0.316287	6.5419	5.22724	-0.242801	0.764114	0.396516	5.41456
1	61	0.618515	2.8145	1	2	0.180167	1.61678	0.710605	-0.167358	0.914316	0.448968	5.41456
1	62	0.589827	2.79698	4.5	10.5	0.174154	7.62935	3.75405	-0.715719	0.931093	0.180915	5.41456
1	63	1.18746	2.40671	7	6	0.330385	5.89494	2.49303	-0.628289	0.967137	0.0993312	5.41456
1	64	0.629822	2.81945	0.5	4.5	0.182596	0.793875	1.59606	0.148153	0.568697	0.635091	5.41456
1	65	0.869707	2.71953	4	6	0.24231	4.59925	2.20626	-0.441954	0.930534	0.206444	5.41456
1	66	0.994826	1.98143	6.5	9.5	0.334254	6.5338	4.79452	-0.267779	0.803298	0.360713	6.49523
1	67	0.618941	2.3204	3.16667	10.8333	0.210572	5.11626	4.66874	-0.0688996	0.692238	0.548759	6.49523
1	68	0.96374	2.01995	6	3	0.323003	6.22575	1.48519	-0.729852	0.993187	0.0364117	6.49523
1	69	0.529736	2.07073	7	5	0.203708	13.2141	2.4146	-1.66269	0.999337	0.00435361	6.49523
1	70	0.937109	2.06289	7.5	3.5	0.31237	8.00334	1.69665	-0.970972	0.996762	0.016374	6.49523
1	71	0.518631	2.13008	4.5	2.5	0.195805	8.67669	1.17367	-1.15516	0.997717	0.0176162	6.49523
1	72	1.29125	1.68399	9	1	0.433998	6.97001	0.593828	-0.98167	0.999763	0.00332884	6.49523
1	73	0.956569	2.01612	6.5	2.5	0.321786	6.79512	1.24001	-0.85526	0.996303	0.0212007	6.49523
1	74	0.568521	2.28723	5.5	2.5	0.199079	9.67422	1.09302	-1.32115	0.999359	0.00569841	6.49523
1	75	0.43682	2.56318	2	0	0.145607	4.57854	0	-0.704908	1	0.0212013	6.49523
1	76	0.922929	2.05045	7.5	8.5	0.310398	8.1263	4.14544	-0.61289	0.939664	0.144698	6.49523
1	77	0.604712	2.33553	5.5	6.5	0.205667	9.09525	2.7831	-0.971812	0.986609	0.0512504	6.49523
1	78	0.78443	2.17979	7	9	0.264633	8.92367	4.12884	-0.738208	0.96244	0.102944	6.49523
1	79	1.27266	1.70821	10.5	1.5	0.426943	8.25041	0.87811	-1.13503	0.999668	0.00280823	6.49523
1	80	0.966123	1.98582	9.5	4.5	0.327284	9.83312	2.26607	-1.16502	0.997976	0.00941087	6.49523
1	81	0.515177	2.34245	1	5	0.180282	1.94108	2.13452	0.0297821	0.703718	0.696619	6.49523
1	82	0.629032	2.37097	10	1	0.209677	15.8975	0.421769	-2.38262	1	1.46238e-06	6.49523
1	83	1	2	6	1	0.333333	6	0.5	-0.846775	0.999543	0.00685871	6.49523
1	84	1.05277	1.92484	11	4	0.353562	10.4486	2.07809	-1.28872	0.999467	0.00310555	6.49523
1	85	0.642119	2.33461	6	3	0.215713	9.34407	1.28501	-1.24077	0.999485	0.00459816	6.49523
1	86	0.97902	2.00538	6	8	0.328046	6.12857	3.98926	-0.329367	0.860534	0.295019	6.49523
1	87	1	2	9	4	0.333333	9	2	-1.07771	0.998352	0.00882318	6.49523
1	88	1.23946	1.71651	6	2	0.419308	4.8408	1.16516	-0.565899	0.988457	0.0628583	6.49523
1	89	0.519099	2.35659	2	0	0.180513	3.85283	0	-0.593178	1	0.032585	6.49523
1	90	1.18184	1.78801	11	0	0.397946	9.30751	0	-1.43298	1	3.96335e-05	6.49523
1	91	0.900983	1.97461	5.5	6.5	0.313321	6.10445	3.29179	-0.433033	0.905728	0.22618	6.49523
1	92	0.441881	2.51071	2	2	0.149659	4.5261	0.796588	-0.574192	0.988097	0.109075	6.49523
1	93	0.475189	2.49584	7	2	0.159941	14.731	0.801333	-2.1446	0.999997	7.13263e-05	6.49523
1	94	0.632386	2.35163	4	7	0.211925	6.32525	2.97666	-0.515545	0.937164	0.188501	6.49523
1	95	1.01	1.99	5.5	3.5	0.336665	5.44557	1.75879	-0.567613	0.973344	0.0972608	6.49523
1	96	0.460909	2.51094	5	6	0.155092	10.8481	2.38954	-1.30227	0.996833	0.0182482	6.49523
1	97	0.51077	2.19611	3	2	0.188693	5.87348	0.9107	-0.764065	0.994618	0.0496038	6.49523
1	98	0.941145	2.04597	7.5	2.5	0.315069	7.96901	1.22192	-1.03878	0.998756	0.00821113	6.49523
1	99	1.04349	1.90245	9	8	0.354213	8.62491	4.20511	-0.680468	0.958407	0.106141	6.49523
1	100	0.793891	2.05817	5	5	0.278357	6.29809	2.42934	-0.595629	0.966748	0.11567	6.49523
1	101	1	1.9783	5	1	0.335762	5	0.505485	-0.691971	0.998567	0.0184401	6.49523
1	102	0.504754	2.47839	2.75	2.25	0.169202	5.4482	0.907849	-0.699028	0.988098	0.078022	6.49523
1	103	0.689555	2.24522	4.5	5.5	0.23496	6.52595	2.44965	-0.627583	0.961864	0.125943	6.49523
1	104	0.536976	2.30808	7	0	0.18874	13.036	0	-2.007	1	8.53196e-06	6.49523
1	105	1.02629	1.97371	5.5	4.5	0.342097	5.35911	2.27997	-0.474062	0.945634	0.158661	6.49523
1	106	0.518457	2.38815	3	7	0.178372	5.7864	2.93114	-0.439594	0.914065	0.258077	6.49523
1	107	0.801322	2.17822	6	7	0.268941	7.48762	3.21363	-0.65802	0.964238	0.108227	6.49523
1	108	0.98625	1.99662	6.5	3.5	0.330638	6.59062	1.75296	-0.744802	0.989015	0.0462969	6.49523
1	109	0.919993	1.94497	7.5	8.5	0.321118	8.15223	4.37024	-0.582273	0.927532	0.166981	6.49523
1	110	0.995384	1.97294	7	5	0.335335	7.03246	2.53429	-0.692534	0.980515	0.0684737	6.49523
1	111	0.819098	2.1809	8	4	0.273033	9.76684	1.8341	-1.22132	0.999201	0.00506818	6.49523
1	112	0.601969	2.2562	5	10	0.210614	8.30607	4.43223	-0.596413	0.924249	0.19267	6.49523
1	113	0.48002	2.48971	3	2	0.161638	6.24974	0.803307	-0.838528	0.997028	0.0326535	6.49523
1	114	0.561698	2.31585	5	2	0.1952	8.90158	0.863614	-1.23752	0.999678	0.0041772	6.49523
1	115	0.531513	2.41749	6	6	0.180235	11.2885	2.48191	-1.35586	0.997914	0.011699	6.49523
1	116	0.742742	2.25726	6	1	0.247581	8.07818	0.443015	-1.1755	0.999943	0.00127001	6.49523
1	117	1.05119	1.94758	7	5	0.350541	6.65912	2.56729	-0.629974	0.974246	0.0852729	6.49523
1	118	1.00882	1.96579	8	5	0.339143	7.93009	2.54351	-0.829312	0.989991	0.0384002	6.49523
1	119	1	2	6	0	0.333333	6	0	-0.923754	1	0.00137174	6.49523
1	120	0.635568	2.29435	5.25	7.75	0.216924	8.26032	3.37786	-0.751699	0.964666	0.10896	6.49523
1	121	0.454193	2.52529	5	2	0.15244	11.0085	0.791989	-1.57293	0.999924	0.00131818	6.49523
1	122	0.646355	2.34026	7	6	0.216417	10.83	2.56382	-1.27265	0.997856	0.010976	6.49523
1	123	0.532182	2.31287	6	0	0.187055	11.2743	0	-1.73579	1	4.28368e-05	6.49523
1	124	0.907975	2.09202	6	4	0.302658	6.60811	1.91202	-0.723005	0.988838	0.0493319	6.49523
1	125	1	1.91161	6	3	0.343453	6	1.56936	-0.682137	0.990042	0.0489779	6.49523
1	126	1.03781	1.95156	5	0	0.347166	4.81785	0	-0.741752	1	0.00504299	6.49523
1	127	0.64964	2.34691	2.5	4.5	0.216796	3.84829	1.91741	-0.297275	0.888999	0.32353	6.49523
1	128	0.561332	2.31399	3	3	0.195224	5.34443	1.29646	-0.623222	0.984464	0.0930991	6.49523
1	129	1	1.99067	9	0	0.334374	9	0	-1.38563	1	5.22504e-05	6.49523
1	130	0.832216	2.09534	10	5	0.284269	12.0161	2.38624	-1.48261	0.999598	0.00234543	6.49523
1	131	1.07733	1.90477	7	2	0.361266	6.49753	1.05	-0.838698	0.998227	0.0135687	6.49523
1	132	0.935178	2.03953	8	2	0.314376	8.55452	0.980616	-1.16607	0.999785	0.00223336	6.49523
1	133	0.996439	2.00356	9	2	0.332146	9.03216	0.998223	-1.2369	0.999875	0.00133244	6.49523
1	134	0.799188	2.20081	7	2	0.266396	8.75889	0.908756	-1.2086	0.999826	0.0020189	6.49523
1	135	0.836218	2.16378	5	2	0.278739	5.9793	0.924307	-0.778262	0.997501	0.0208808	6.49523
1	136	0.961125	2.02012	2.66667	3.33333	0.32239	2.77453	1.65006	-0.173121	0.840816	0.407747	6.49523
1	137	0.095433	2.89165	0	1	0.0319486	0	0.345824	0.0532427	0.968051	1	6.49523
1	138	0.525688	2.31937	5	0	0.184772	9.51134	0	-1.46436	1	0.00021537	6.49523
1	139	0.430097	2.01511	0	1	0.175893	0	0.49625	0.0764021	0.824107	1	6.49523
1	140	0.454754	2.29731	5	0	0.165241	10.995	0	-1.69277	1	0.000123194	6.49523
1	141	0.848877	2.1361	6.5	8.5	0.284383	7.65717	3.97921	-0.566256	0.929724	0.168715	6.49523
1	142	0.523653	2.47276	4	6	0.17476	7.63865	2.42644	-0.802467	0.98114	0.0807285	6.49523
1	143	0.51176	2.48824	5	3	0.170587	9.7702	1.20567	-1.31859	0.999497	0.00511885	6.49523
1	144	1.07062	1.89164	9	3	0.36142	8.40637	1.58593	-1.05007	0.998866	0.00716185	6.49523
1	145	0.508369	2.10808	2.75	10.25	0.194298	5.40946	4.86225	-0.0842471	0.704183	0.545565	6.49523
1	146	0.882957	2.06213	5.5	6.5	0.299806	6.22907	3.15208	-0.473731	0.921994	0.196688	6.49523
1	147	1.00074	1.92332	6	3	0.342243	5.99558	1.55981	-0.682927	0.990255	0.0481581	6.49523
1	148	0.920428	2.07957	7	3	0.306809	7.60515	1.4426	-0.94878	0.998128	0.0121008	6.49523
1	149	0.901446	2.03461	7.5	5.5	0.307026	8.31997	2.70322	-0.864748	0.987083	0.0454723	6.49523
1	150	0.595726	2.26292	5	9	0.208394	8.39312	3.97716	-0.679878	0.947506	0.148538	6.49523
1	151	0.632953	2.32313	4.5	8.5	0.214119	7.10953	3.65885	-0.531263	0.916912	0.211149	6.49523
1	152	0.987895	1.99249	10.1667	5.83333	0.331465	10.2912	2.92766	-1.13369	0.996672	0.0133818	6.49523
1	153	1.17903	1.78969	10.1667	1.83333	0.397151	8.62293	1.02439	-1.16986	0.999751	0.00224723	6.49523
1	154	0.623189	2.37343	3.5	6.5	0.207964	5.61628	2.73865	-0.443037	0.913168	0.240836	6.49523
1	155	1.01866	1.93228	7	3	0.345197	6.8718	1.55257	-0.818944	0.99563	0.0240482	6.49523
1	156	0.522295	2.32276	6	0	0.18358	11.4878	0	-1.76864	1	3.82783e-05	6.49523
1	157	0.931812	2.06433	8	5	0.311004	8.58542	2.4221	-0.948899	0.994717	0.0227732	6.49523
1	158	0.596051	2.26662	4.5	2.5	0.208215	7.54969	1.10297	-0.992531	0.996955	0.021948	6.49523
1	159	0.786562	2.21344	5	2	0.262187	6.35678	0.903572	-0.839571	0.998237	0.0159263	6.49523
1	160	0.616377	2.15982	7.5	3.5	0.222022	12.1679	1.62051	-1.62386	0.999724	0.00211233	6.49523
1	161	0.508264	2.2791	6	2	0.182345	11.8049	0.877537	-1.68237	0.999955	0.000733191	6.49523
1	162	0.984161	2.01584	5	5	0.328054	5.08047	2.48036	-0.400311	0.928716	0.202443	6.49523
1	163	0.979796	2.00691	6.5	3.5	0.328052	6.63403	1.74397	-0.752869	0.989521	0.0446022	6.49523
1	164	0.756314	2.16351	6	7	0.259027	7.93321	3.23548	-0.723259	0.970649	0.0929143	6.49523
1	165	0.968393	2.01714	5	3	0.324362	5.16319	1.48726	-0.565944	0.98295	0.0790626	6.49523
1	166	0.972506	2.02054	5	7	0.324922	5.14136	3.46442	-0.25818	0.838696	0.344576	6.49523
1	167	1	2	10	4	0.333333	10	2	-1.23167	0.999309	0.00403954	6.49523
1	168	0.599838	2.38812	4.5	1.5	0.200752	7.50203	0.628109	-1.0583	0.999153	0.00941054	6.49523
1	169	1	2	7	3	0.333333	7	1.5	-0.846775	0.996596	0.0196616	6.49523
1	170	1.03935	1.94226	6.83333	7.16667	0.348587	6.57461	3.68986	-0.444133	0.908483	0.209663	6.49523
1	171	1	1.95499	11	0	0.33841	11	0	-1.69355	1	6.66618e-06	6.49523
1	172	0.445384	2	3	0	0.182133	6.73575	0	-1.03703	1	0.00604176	6.49523
1	173	1.39265	1.58198	7	0	0.468177	5.02637	0	-0.773855	1	0.00493027	6.49523
1	174	0.435081	2.56492	1	0	0.145027	2.29842	0	-0.353863	1	0.145027	6.49523
1	175	1	1.85068	8	6	0.350793	8	3.24205	-0.73253	0.975281	0.0762733	6.49523
1	176	0.711244	2.0057	3.5	6.5	0.261781	4.92096	3.24077	-0.258681	0.827544	0.380872	6.49523
1	177	0.540693	2.08116	2.33333	2.66667	0.206226	4.31545	1.28134	-0.467129	0.955607	0.204616	6.49523
1	178	1	2	7	0	0.333333	7	0	-1.07771	1	0.000457247	6.49523
1	179	1	2	5	0	0.333333	5	0	-0.769795	1	0.00411523	6.49523
1	180	0.761242	2.23876	3	1	0.253747	3.94093	0.446676	-0.537972	0.995854	0.0529155	6.49523
1	181	1	2	8	3	0.333333	8	1.5	-1.00073	0.998628	0.00882318	6.49523
1	182	0.552109	2.44789	3	0	0.184036	5.43371	0	-0.836569	1	0.00623318	6.49523
1	183	1.03718	1.95448	7	0	0.346692	6.74905	0	-1.03908	1	0.000602012	6.49523
1	184	0.489306	2.51069	5	5	0.163102	10.2186	1.99148	-1.26663	0.997828	0.0141133	6.49523
1	185	0.74064	2.25936	3	1	0.24688	4.05055	0.442603	-0.555476	0.996285	0.0490446	6.49523
1	186	0.695306	2.27037	4	9	0.234451	5.75286	3.96411	-0.275395	0.831394	0.363712	6.49523
1	187	0.979245	2.02076	7.66667	2.33333	0.326415	7.82916	1.15468	-1.0276	0.998826	0.00775474	6.49523
1	188	0.580787	2.29193	3.5	6.5	0.202173	6.0263	2.83603	-0.491171	0.920508	0.226753	6.49523
1	189	0.507941	2.49206	2	0	0.169314	3.93747	0	-0.606209	1	0.0286671	6.49523
1	190	0.781461	2.21854	5.5	1.5	0.260487	7.0381	0.676121	-0.979484	0.99911	0.00858528	6.49523
1	191	1.11146	1.80221	8	1	0.381463	7.19777	0.554875	-1.02273	0.999829	0.00266695	6.49523
1	192	0.74604	2.25396	4	1	0.24868	5.36164	0.443664	-0.757167	0.999049	0.0153178	6.49523
1	193	0.46834	2.53166	1	5	0.156113	2.1352	1.97499	-0.0246662	0.762042	0.638836	6.49523
1	194	0.745552	2.22561	5	5	0.250929	6.70644	2.24657	-0.686637	0.979908	0.079217	6.49523
1	195	0.606671	2.34381	5	8	0.205618	8.2417	3.41325	-0.743384	0.965903	0.109107	6.49523
1	196	0.731698	2.22005	5.5	13.5	0.247886	7.51676	6.08095	-0.221057	0.753278	0.425142	6.49523
1	197	1.19049	2.40828	8	5	0.330804	6.71994	2.07617	-0.857645	0.991656	0.0331136	5.41456
1	198	1.19959	2.39225	8	0	0.333976	6.66896	0	-1.23167	1	0.000154782	5.41456
1	199	1.19959	2.39917	6	1	0.333333	5.00172	0.41681	-0.846775	0.999543	0.00685871	5.41456
1	200	1.13395	2.45142	6.66667	9.33333	0.316273	5.87913	3.80732	-0.382637	0.863023	0.27546	5.41456
1	201	0.948666	2.05133	8	8	0.316222	8.4329	3.8999	-0.697895	0.964013	0.0974815	6.49523
1	202	0.451194	2.05137	2	2	0.180292	4.43268	0.974956	-0.532348	0.979728	0.151318	6.49523
1	203	0.673289	2.25295	2.5	3.5	0.230086	3.71312	1.55352	-0.33249	0.916363	0.278739	6.49523
1	204	1.33144	1.65179	7	0	0.446309	5.25745	0	-0.809432	1	0.00352738	6.49523
1	205	0.634824	2.19462	3.5	6.5	0.224364	5.51334	2.96179	-0.392833	0.890359	0.282027	6.49523
1	206	0.451806	2.54819	2	2	0.150602	4.42668	0.78487	-0.560689	0.98788	0.110303	6.49523
1	207	0.576292	2.42371	6	0	0.192097	10.4114	0	-1.60293	1	5.02493e-05	6.49523
1	208	0.77355	2.21769	3.5	9.5	0.258605	4.52459	4.28373	-0.0370826	0.663613	0.568689	6.49523
1	209	0.564929	2.42812	4	6	0.188747	7.08053	2.47105	-0.709671	0.974078	0.101899	6.49523
1	210	1	1.99774	5	2	0.333584	5	1.00113	-0.615662	0.993112	0.0454123	6.49523
1	211	0.898693	2.10131	7.5	5.5	0.299564	8.34546	2.61742	-0.881883	0.988977	0.0399929	6.49523
1	212	0.995908	2.00409	6	1	0.331969	6.02465	0.498979	-0.850727	0.999556	0.006703	6.49523
1	213	0.555178	2.30929	4	5	0.193815	7.2049	2.16517	-0.775912	0.982856	0.0776919	6.49523
1	214	1	2	5	0	0.333333	5	0	-0.769795	1	0.00411523	6.49523
1	215	0.504754	2	6	0	0.201518	11.887	0	-1.83011	1	6.69711e-05	6.49523
1	216	0.544454	2.22874	1	10	0.196328	1.8367	4.48684	0.408013	0.333091	0.909662	6.49523
1	217	0.454811	2.29728	3	0	0.16526	6.59614	0	-1.01554	1	0.00451339	6.49523
1	218	0.650795	2.24193	3	6	0.224977	4.60974	2.67627	-0.297676	0.877791	0.3295	6.49523
1	219	0.646841	2.34971	4.5	3.5	0.215862	6.95688	1.48954	-0.841746	0.991789	0.0432684	6.49523
1	220	0.908851	2.07162	5	2	0.304935	5.50145	0.965428	-0.698362	0.995843	0.030906	6.49523
1	221	0.581599	2.28547	2.5	3.5	0.202855	4.29849	1.53141	-0.426017	0.939864	0.227038	6.49523
1	222	0.511877	2.34607	3	1	0.179106	5.86079	0.426245	-0.836697	0.998971	0.0198951	6.49523
1	223	0.963479	2.03652	7.5	3.5	0.32116	7.78429	1.71862	-0.933866	0.996067	0.0192022	6.49523
1	224	0.901486	2.06287	6.75	5.25	0.304109	7.48763	2.545	-0.760964	0.981852	0.0622167	6.49523
1	225	0.34505	2.65495	2.5	8.5	0.115017	7.24532	3.20157	-0.622573	0.923112	0.245254	6.49523
1	226	1	2	7	0	0.333333	7	0	-1.07771	1	0.000457247	6.49523
1	227	0.725195	2.27481	3	4	0.241732	4.13682	1.75839	-0.366181	0.936823	0.226618	6.49523
1	228	0.737793	2.17095	5.5	4.5	0.253647	7.45467	2.07283	-0.828583	0.987491	0.0518223	6.49523
1	229	0.559275	2.44072	5	0	0.186425	8.94014	0	-1.37642	1	0.000225176	6.49523
1	230	0.772003	2.228	3	1	0.257334	3.88599	0.448834	-0.529182	0.995615	0.0550081	6.49523
1	231	0.608328	2.1918	6.5	5.5	0.21725	10.685	2.50935	-1.25872	0.996296	0.0175336	6.49523
1	232	0.840307	2.14221	7	9	0.281744	8.33029	4.20126	-0.635701	0.946841	0.13518	6.49523
1	233	0.433102	2.55371	1	2	0.145004	2.30893	0.783173	-0.234904	0.943019	0.374983	6.49523
1	234	1	2	10	0	0.333333	10	0	-1.53959	1	1.69351e-05	6.49523
1	235	0.851704	2.12003	7	7	0.286602	8.21882	3.30185	-0.757013	0.976026	0.0752394	6.49523
1	236	1.02341	1.96075	8.33333	7.66667	0.342947	8.14274	3.91008	-0.651656	0.953852	0.116409	6.49523
1	237	0.945001	2.02919	4	6	0.317734	4.2328	2.95685	-0.196444	0.817672	0.398201	6.49523
1	238	0.468437	2.4045	2	3	0.163051	4.26952	1.24766	-0.465243	0.966562	0.189302	6.49523
1	239	1.0328	1.92308	6	0	0.349404	5.80946	0	-0.89442	1	0.00181958	6.49523
1	240	1	1.97876	6	3	0.33571	6	1.5161	-0.690337	0.991347	0.0439013	6.49523
1	241	1	2	8	0	0.333333	8	0	-1.23167	1	0.000152416	6.49523
1	242	0.527785	2.31727	3	0	0.185509	5.68413	0	-0.875124	1	0.00638408	6.49523
1	243	0	3	0	0	0	null	0	null	1	1	6.49523
1	244	1.00085	1.97969	8.5	7.5	0.335796	8.49276	3.78848	-0.724267	0.965447	0.0916678	6.49523
1	245	0.46115	2.53885	4	0	0.153717	8.67397	0	-1.33544	1	0.000558321	6.49523
1	246	1	2	5	0	0.333333	5	0	-0.769795	1	0.00411523	6.49523
1	247	0.32101	2.02648	4.5	3.5	0.136746	14.0183	1.72713	-1.89233	0.998996	0.00866171	6.49523
1	248	0.547476	2.43209	3.83333	7.16667	0.183744	7.00183	2.94671	-0.624322	0.948641	0.160656	6.49523
1	249	0.714874	2.2299	8	6	0.24276	11.1908	2.69071	-1.30866	0.998277	0.00855247	6.49523
1	250	0.568206	2.29561	4	7	0.198408	7.0397	3.04929	-0.614359	0.951117	0.157632	6.49523
1	251	1.02393	1.97607	8	0	0.341311	7.81302	0	-1.20288	1	0.000184161	6.49523
1	252	0.774063	2.22594	5	0	0.258021	6.45942	0	-0.994487	1	0.0011436	6.49523
1	253	0.549198	2.3626	7	3	0.188612	12.7459	1.26979	-1.76684	0.99995	0.000594266	6.49523
1	254	0.534073	2.29999	6	1	0.188448	11.2344	0.434784	-1.6627	0.999992	0.000262864	6.49523
1	255	0.718515	2.16612	7.5	3.5	0.249083	10.4382	1.61579	-1.35829	0.99936	0.00427825	6.49523
1	256	0.948782	1.95836	4.5	10.5	0.326363	4.74292	5.36164	0.0952568	0.533674	0.67367	6.49523
1	257	0.516204	2.4838	6	0	0.172068	11.6233	0	-1.78952	1	2.59537e-05	6.49523
1	258	0.325828	2.67245	2	4	0.108672	6.1382	1.49675	-0.714593	0.980079	0.131729	6.49523
1	259	0	1.96796	0	0	0	null	0	null	1	1	6.49523
1	260	0.975155	2.00416	11.5	8.5	0.327309	11.793	4.24118	-1.16267	0.992902	0.0220312	6.49523
1	261	0.723819	2.26757	6	6	0.241968	8.28936	2.64601	-0.868846	0.988153	0.0470309	6.49523
1	262	1	1.99663	11	0	0.333708	11	0	-1.69355	1	5.71525e-06	6.49523
1	263	1	2	5	0	0.333333	5	0	-0.769795	1	0.00411523	6.49523
1	264	1.34409	1.6434	10	2	0.449907	7.43995	1.21699	-0.958082	0.998922	0.00786442	6.49523
1	265	1.14502	1.84775	5	0	0.382595	4.36673	0	-0.672298	1	0.00819781	6.49523
1	266	0.443112	2	2	0	0.181372	4.51353	0	-0.694899	1	0.0328958	6.49523
1	267	0.449529	2.07158	2	4	0.178306	4.4491	1.93089	-0.387701	0.925941	0.291461	6.49523
1	268	0.254349	2.74565	2	7	0.0847828	7.86323	2.54949	-0.818098	0.965323	0.173861	6.49523
1	269	0.0640337	2.93597	0.5	2.5	0.0213446	7.80838	0.851508	-1.07107	0.967988	0.0626767	6.49523
1	270	0.546931	2.04914	7	3	0.210676	12.7987	1.46403	-1.74508	0.999885	0.00120249	6.49523
1	271	1.20255	1.71144	9	3	0.412681	7.4841	1.75291	-0.882369	0.996297	0.0191757	6.49523
1	272	0.961783	1.85878	9	6	0.34099	9.35762	3.22792	-0.943722	0.989838	0.035714	6.49523
1	273	1.03486	1.96514	7	1	0.344953	6.7642	0.50887	-0.963065	0.9998	0.00324617	6.49523
1	274	1	2	5	0	0.333333	5	0	-0.769795	1	0.00411523	6.49523
1	275	0.558072	2.44193	7	0	0.186024	12.5432	0	-1.93113	1	7.70878e-06	6.49523
1	276	0.669965	2.27567	3	6	0.227443	4.47785	2.63658	-0.28348	0.873799	0.336327	6.49523
1	277	0.720357	2.19054	8	5	0.247469	11.1056	2.28254	-1.35839	0.999087	0.00528196	6.49523
1	278	0.839657	2.16034	5	3	0.279886	5.95482	1.38867	-0.703	0.992207	0.0437091	6.49523
1	279	0.588649	2.37047	5	9	0.198927	8.49403	3.79671	-0.723193	0.957175	0.127544	6.49523
1	280	0.396721	2.4882	3	9	0.137516	7.56199	3.61708	-0.607355	0.929008	0.222083	6.49523
1	281	0.943159	2.03854	9	6	0.316316	9.5424	2.94328	-1.01599	0.994393	0.0218109	6.49523
1	282	1.19041	1.80787	6.5	5.5	0.397031	5.4603	3.04225	-0.37228	0.896062	0.239989	6.49523
1	283	0.828128	2.10788	7.33333	9.66667	0.28206	8.85532	4.58598	-0.657304	0.939742	0.143706	6.49523
1	284	1.03093	2.51756	7	4	0.290526	6.79002	1.58884	-0.96484	0.996566	0.0180403	5.39071
1	285	0.593966	2.38137	5	9	0.19963	8.41799	3.77934	-0.714162	0.956502	0.129046	6.49523
1	286	0.703746	2.00958	4	5	0.259366	5.68387	2.48808	-0.49202	0.943411	0.183659	6.49523
1	287	0.650252	2.25094	4.5	7.5	0.224132	6.92039	3.33194	-0.552475	0.92891	0.191013	6.49523
1	288	1.12976	1.85433	9	8	0.378594	7.96631	4.31423	-0.562272	0.935217	0.151151	6.49523
1	289	0.909555	2.02054	7	12	0.310419	7.69608	5.93902	-0.270515	0.78973	0.372074	6.49523
1	290	0.439351	2.16109	4	8	0.168953	9.10434	3.70184	-0.831764	0.961666	0.130098	6.49523
1	291	1	2	6	0	0.333333	6	0	-0.923754	1	0.00137174	6.49523
1	292	1.1898	2.3847	3.5	10.5	0.332857	2.94167	4.40307	0.269901	0.369725	0.815789	5.41456
1	293	0.986433	2.36568	7	7	0.294272	7.09628	2.95897	-0.764107	0.971925	0.0852554	5.41456
1	294	0.986945	2.00863	6	12	0.329468	6.07937	5.97422	-0.0161874	0.622124	0.574024	6.49523
1	295	0.469981	2.44432	2.25	12.75	0.161267	4.78742	5.21617	0.0660096	0.613145	0.652859	6.49523
1	296	0.786876	2.21097	7	11	0.26248	8.89593	4.97518	-0.603635	0.92663	0.169297	6.49523
1	297	0.521358	2.04832	1	8	0.202889	1.91807	3.90564	0.306005	0.427532	0.870081	6.49523
1	298	0.441717	2	2	0	0.180904	4.52778	0	-0.697093	1	0.0327264	6.49523
1	299	0.941811	2.05519	9	4	0.314251	9.55606	1.94629	-1.17159	0.999017	0.00570862	6.49523
1	300	0.952561	2.03849	5	6	0.31847	5.24901	2.94335	-0.354977	0.899	0.252668	6.49523
1	301	0.969315	1.92877	7	2	0.334467	7.22159	1.03693	-0.952185	0.99901	0.00845699	6.49523
1	302	1.36388	1.63371	9	1	0.454993	6.5988	0.612104	-0.921707	0.99962	0.00493476	6.49523
1	303	0.958665	1.99871	7.5	4.5	0.32416	7.82338	2.25145	-0.857849	0.990599	0.036697	6.49523
1	304	0.941326	2.05867	5	5	0.313775	5.31165	2.42875	-0.443849	0.941743	0.174892	6.49523
1	305	0.722278	2.27772	5.5	7.5	0.240759	7.6148	3.29276	-0.665417	0.955885	0.125895	6.49523
1	306	1.14865	1.84723	7	7	0.38341	6.09411	3.78946	-0.354822	0.87843	0.263204	6.49523
1	307	0.631996	2.23017	0.5	9.5	0.220811	0.791145	4.25977	0.534027	0.199385	0.917504	6.49523
1	308	0.492717	2.49427	3	2	0.164955	6.08869	0.801839	-0.813958	0.996787	0.0345112	6.49523
1	309	1.24859	1.72548	6.83333	2.16667	0.419826	5.47284	1.25569	-0.649269	0.989913	0.0482691	6.49523
1	310	1.10854	1.87101	9	1	0.37205	8.1188	0.534472	-1.16768	0.999949	0.000908513	6.49523
1	311	0.528188	2.38473	2	3	0.181326	3.78653	1.258	-0.38929	0.955421	0.224986	6.49523
1	312	0.988002	2.00134	8	4	0.330509	8.09715	1.99867	-0.938917	0.99639	0.0177693	6.49523
1	313	0.507701	2.4923	3	4	0.169234	5.90899	1.60494	-0.662647	0.981387	0.0994193	6.49523
1	314	1	2	8	0	0.333333	8	0	-1.23167	1	0.000152416	6.49523
1	315	0.556778	2.30643	1	10	0.194459	1.79605	4.3357	0.391002	0.338766	0.907325	6.49523
1	316	0.638002	2.27955	3	7	0.218677	4.70218	3.07079	-0.251168	0.843979	0.379072	6.49523
1	317	1.09623	1.90164	4	0	0.36567	3.64887	0	-0.561776	1	0.0178796	6.49523
1	318	0	1.96796	0	0	0	null	0	null	1	1	6.49523
1	319	0.500758	2.49924	5	2	0.166919	9.98486	0.800243	-1.41405	0.99987	0.00201829	6.49523
1	320	0.894981	2.10502	4	7	0.298327	4.46937	3.32539	-0.176126	0.793363	0.425528	6.49523
1	321	0.518271	2.48173	5	0	0.172757	9.64745	0	-1.48531	1	0.000153879	6.49523
1	322	0.960307	2.0311	5.5	1.5	0.321022	5.72733	0.738516	-0.768074	0.997048	0.0220567	6.49523
1	323	1.06867	1.92271	7	1	0.357251	6.55017	0.520099	-0.928384	0.999735	0.00408426	6.49523
1	324	0.937995	2.06201	6	4	0.312665	6.39662	1.93986	-0.686159	0.98647	0.0573188	6.49523
1	325	0.452152	2.52055	3	3	0.152102	6.63493	1.19022	-0.838263	0.993802	0.0490989	6.49523
1	326	0.468862	2.4874	7	2	0.1586	14.9298	0.804054	-2.17478	0.999997	6.74273e-05	6.49523
1	327	0.945171	2.04558	6	4	0.316031	6.34806	1.95543	-0.676284	0.985591	0.0601961	6.49523
1	328	0.96075	2.00979	3.5	2.5	0.323426	3.64299	1.24391	-0.369359	0.946924	0.19542	6.49523
1	329	0.54351	2.41465	4.5	1.5	0.183732	8.27951	0.621207	-1.17907	0.999449	0.00675858	6.49523
1	330	0.501026	2.4951	4.5	2.5	0.167224	8.98158	1.00196	-1.22853	0.998917	0.00993911	6.49523
1	331	0.588136	2.28741	2.5	8.5	0.20453	4.25072	3.71599	-0.0823254	0.715522	0.544355	6.49523
1	332	0.472462	2.52242	2	3	0.157756	4.23314	1.18933	-0.468622	0.969443	0.179249	6.49523
1	333	0.869641	2.07862	6	6	0.294968	6.8994	2.88654	-0.617817	0.964708	0.110035	6.49523
1	334	0.508763	2.4852	4	5	0.16993	7.8622	2.01191	-0.900706	0.990261	0.0511412	6.49523
1	335	1.16118	2.24372	8	2	0.341032	6.88954	0.891376	-1.10778	0.999568	0.00400766	5.41456
1	336	0.540544	3.04127	5	1	0.150914	9.24994	0.32881	-1.64762	0.999988	0.000410603	5.41456
1	337	1.10578	2.49298	4	1	0.307267	3.61736	0.401126	-0.593997	0.997261	0.0336132	5.41456
1	338	1.19959	2.37608	6	0	0.335487	5.00172	0	-0.923754	1	0.00142577	5.41456
1	339	0.96374	2.03626	3	3	0.321247	3.11287	1.47329	-0.252429	0.911369	0.29597	6.49523
1	340	0.447359	2.55264	3	0	0.14912	6.70603	0	-1.03245	1	0.00331592	6.49523
1	341	0.468218	2.33569	2.25	4.75	0.166988	4.80545	2.03366	-0.426742	0.923391	0.272387	6.49523
1	342	0.441705	2.5583	2	0	0.147235	4.52791	0	-0.697113	1	0.0216781	6.49523
1	343	0.980962	2.013	3	5	0.327646	3.05822	2.48385	-0.0884299	0.752899	0.517742	6.49523
1	344	0.846976	2.09456	4.5	13.5	0.287937	5.31302	6.44526	0.17432	0.477031	0.716154	6.49523
1	345	1	2	6	1	0.333333	6	0.5	-0.846775	0.999543	0.00685871	6.49523
1	346	0.573243	2.27453	2	2	0.201295	3.48892	0.879302	-0.401774	0.9723	0.182793	6.49523
1	347	0.273667	1.95949	1.5	4.5	0.122547	5.48112	2.29652	-0.490299	0.905613	0.352378	6.49523
1	348	1	1.9783	8	1	0.335762	8	0.505485	-1.15385	0.999946	0.00101989	6.49523
1	349	0.543685	2.35091	4.16667	3.83333	0.187828	7.66375	1.63057	-0.928862	0.993289	0.0394693	6.49523
1	350	0.966123	2.01124	4.5	1.5	0.32449	4.65779	0.74581	-0.602285	0.991542	0.0536912	6.49523
1	351	0	1.96796	0	0	0	null	0	null	1	1	6.49523
1	352	0.529326	2.30756	6.25	2.75	0.186587	11.8075	1.19174	-1.63439	0.999848	0.00162932	6.49523
1	353	0.617188	2.19048	2	3	0.219822	3.2405	1.36956	-0.288048	0.925723	0.303746	6.49523
1	354	0.517339	2.05256	1	0	0.201307	1.93297	0	-0.297598	1	0.201307	6.49523
1	355	0.517759	2.44249	5.75	4.25	0.174904	11.1056	1.74003	-1.44191	0.998938	0.00709525	6.49523
1	356	0.967906	2.03209	2	3	0.322635	2.06632	1.47631	-0.0908369	0.805714	0.517799	6.49523
1	357	0.564763	2.32313	2	4	0.195563	3.54131	1.72182	-0.280127	0.906497	0.333736	6.49523
1	358	1.19959	2.39917	3	0	0.333333	2.50086	0	-0.461877	1	0.037037	5.41456
1	359	1.26902	2.32395	6	5	0.353195	4.72806	2.15151	-0.475856	0.947393	0.154137	5.41456
1	360	0.808245	2.78191	7	4	0.225128	8.66074	1.43786	-1.33397	0.999441	0.00404543	5.41456
1	361	1.2095	2.37647	3	0	0.337287	2.48036	0	-0.458092	1	0.0383705	5.41456
1	362	1.20899	2.38634	7	11	0.336267	5.78997	4.60957	-0.218004	0.768527	0.401874	5.41456
1	363	1.19959	2.39917	8	7	0.333333	6.66896	2.91767	-0.692816	0.969172	0.0882316	5.41456
1	364	1.21116	2.37847	4.5	1.5	0.337405	3.71545	0.630656	-0.569722	0.989833	0.0615334	5.41456
1	365	0.986894	2.00484	8	8	0.329873	8.10624	3.99034	-0.633681	0.953142	0.120244	6.49523
1	366	0.528989	2.32145	3.5	2.5	0.185582	6.61639	1.07691	-0.852853	0.992983	0.0474438	6.49523
1	367	0.993063	1.99219	7.5	5.5	0.332657	7.55239	2.76079	-0.73771	0.978535	0.0684004	6.49523
1	368	0.967126	1.99496	6	4	0.326502	6.20395	2.00505	-0.646458	0.982565	0.0697799	6.49523
1	369	0.967472	1.99027	9.5	6.5	0.327098	9.81941	3.26588	-1.00897	0.991372	0.0291565	6.49523
1	370	0.910678	2.07098	5.5	7.5	0.305427	6.03946	3.62148	-0.37227	0.877539	0.269427	6.49523
1	371	1.00703	1.86286	6.5	8.5	0.350895	6.45463	4.56288	-0.291251	0.818893	0.343083	6.49523
1	372	0.726961	1.98883	2	6	0.267679	2.75118	3.01685	0.040902	0.634062	0.675392	6.49523
1	373	0.582238	2.3896	7.33333	16.6667	0.195919	12.5951	6.97467	-0.865313	0.935467	0.143552	6.49523
1	374	0.674124	2.23772	5.66667	11.3333	0.231511	8.40597	5.06468	-0.514421	0.889059	0.239278	6.49523
1	375	1.07397	2.18249	5.5	6.5	0.329797	5.12117	2.97824	-0.35857	0.883157	0.264552	5.97632
1	376	1.06542	2.1541	9.83333	10.1667	0.330924	9.22957	4.71968	-0.754626	0.955566	0.104058	5.97632
1	377	0.606266	2.4047	4	10	0.201352	6.59777	4.15852	-0.408152	0.867236	0.30647	5.97632
1	378	0.939479	2.2716	7	7	0.292574	7.45094	3.08153	-0.73112	0.972875	0.0829675	5.97632
1	379	0.613507	2.48207	5.75	11.25	0.198188	9.37234	4.5325	-0.809836	0.947493	0.135441	5.97632
1	380	0.969905	2.89962	3	11	0.250652	3.09309	3.7936	0.143089	0.519044	0.720748	4.89564
1	381	0.927723	2.96121	3.5	10.5	0.238555	3.77268	3.54585	-0.046332	0.668117	0.561359	4.89564
1	382	1.12897	2.84766	5	13	0.283902	4.4288	4.56516	0.0278523	0.594708	0.611054	4.89564
1	383	0.958187	2.91953	3.5	13.5	0.247101	3.65273	4.62404	0.198402	0.474162	0.733134	4.89564
1	384	1.27277	2.70192	4.5	10.5	0.320219	3.5356	3.88612	0.0715997	0.553516	0.655799	4.89564
1	385	1.25404	2.72027	5	15	0.315536	3.98712	5.51417	0.311919	0.35853	0.805887	4.89564
1	386	1.16896	2.76999	5	13	0.296768	4.27732	4.69315	0.084939	0.546494	0.656389	4.89564
1	387	1.22684	2.73436	7.5	19.5	0.309713	6.11328	7.13146	0.207975	0.451294	0.704083	4.89564
1	388	1.15382	2.78291	7.5	15.5	0.293092	6.50013	5.56972	-0.190049	0.719493	0.442507	4.89564
1	389	1.16494	2.77841	5	15	0.295419	4.29206	5.39878	0.226061	0.434058	0.748584	4.89564
1	390	1.22238	2.75571	5	15	0.307277	4.0904	5.44325	0.276337	0.388834	0.783546	4.89564
1	391	1.05795	3.63712	2.33333	6.66667	0.225332	2.20552	1.83295	-0.104258	0.738751	0.534501	3.57353
1	392	1.36857	3.2703	3	6	0.295023	2.19206	1.83469	-0.0929806	0.74096	0.523827	3.84348
1	393	1.43838	3.20736	3	5	0.309612	2.08569	1.55892	-0.137056	0.788095	0.472585	3.84348
1	394	0.837747	2.87989	4	13	0.225344	4.77471	4.51406	-0.0556739	0.667441	0.554571	4.68168
1	395	1.13037	2.66433	3.5	12.5	0.297881	3.09634	4.69161	0.340747	0.354501	0.822915	4.68168
1	396	1.25401	2.59496	4	11	0.325804	3.18977	4.23898	0.224111	0.428531	0.772659	4.68168
1	397	0.671791	3.10913	2.5	11.5	0.177679	3.72139	3.69878	-0.00482945	0.653586	0.602445	4.68168
1	398	0.72608	3.01197	3	15	0.19424	4.13178	4.98013	0.181208	0.525995	0.708315	4.68168
1	399	0.648014	2.43239	3	16	0.210366	4.62953	6.57788	0.315574	0.410795	0.795298	6.17399
1	400	0.894172	2.16589	5	17	0.292207	5.59176	7.84897	0.3656	0.342249	0.815285	6.17399
1	401	0.88325	2.26533	6	10	0.280523	6.79309	4.41436	-0.385283	0.867295	0.27775	6.17399
1	402	0.953675	2.19464	9	11	0.302916	9.43718	5.01221	-0.747199	0.948973	0.119142	5.92207
1	403	1.0989	2.18366	6.66667	5.33333	0.33477	6.06665	2.44239	-0.611993	0.964515	0.10547	5.92207
1	404	0.993812	2.21464	8.83333	13.1667	0.309748	8.88834	5.9453	-0.496962	0.872575	0.24044	5.92207
1	405	0.979924	2.13724	5.75	19.25	0.314364	5.8678	9.00695	0.530077	0.252908	0.867135	5.92207
1	406	1.00871	2.29178	8	11	0.305625	7.93091	4.79976	-0.56747	0.907114	0.196988	5.51773
1	407	1.25922	2.52161	4	8	0.333055	3.17656	3.17258	-0.000776961	0.632318	0.606128	5.1223
1	408	0.855048	2.76477	8.5	12.5	0.236213	9.94096	4.52117	-1.00879	0.972863	0.0700875	5.37258
1	409	1.0699	2.53684	7	13	0.29664	6.54264	5.12449	-0.263961	0.782414	0.379145	5.37258
1	410	1.1192	2.50484	4.83333	11.1667	0.308826	4.31857	4.45804	0.0259586	0.595225	0.613417	5.37258
1	411	0.571517	2.33892	4	4	0.196368	6.99892	1.71019	-0.814247	0.990402	0.0530098	6.49523
1	412	1.0072	1.9608	9	4	0.339352	8.9357	2.03999	-1.06166	0.998075	0.0100542	6.49523
1	413	0.904422	2.09558	5	5	0.301474	5.52839	2.38598	-0.483803	0.951559	0.152808	6.49523
1	414	0.816822	1.9657	4.5	8.5	0.293554	5.50916	4.32415	-0.182442	0.760576	0.442787	6.49523
1	415	0.599193	2.28449	3.75	10.25	0.207788	6.25842	4.48679	-0.272759	0.807434	0.391807	6.49523
1	416	1	1.99277	8	4	0.334139	8	2.00726	-0.922636	0.996072	0.0190484	6.49523
1	417	0.362833	2.63717	3	5	0.120944	8.26827	1.89597	-0.981073	0.990002	0.0620009	6.49523
1	418	0.838477	2.13432	5	9	0.28205	5.96319	4.21681	-0.268872	0.823591	0.357519	6.49523
1	419	1.1924	2.40636	6	2	0.331336	5.03188	0.83113	-0.775825	0.99751	0.0190551	5.41456
1	420	1.33307	2.20396	6.5	2.5	0.376889	4.87598	1.13432	-0.691036	0.990014	0.0466573	5.41456
1	421	1.18762	2.41114	3	1	0.330009	2.52605	0.414742	-0.389932	0.988139	0.108178	5.41456
1	422	1.16362	2.40673	4.5	9.5	0.325912	3.86724	3.94726	0.0147778	0.605255	0.609909	5.41456
1	423	0.606251	2.96677	2	4	0.169675	3.29896	1.34827	-0.360269	0.934776	0.27049	5.41456
1	424	1.19959	2.39917	7	7	0.333333	5.83534	2.91767	-0.538857	0.942384	0.149462	5.41456
1	425	0.783377	2.80976	5	7	0.21802	6.38262	2.49131	-0.718675	0.970816	0.0989394	5.41456
1	426	0.819676	2.77909	5	8	0.227766	6.09997	2.87864	-0.594938	0.946157	0.153616	5.41456
1	427	0.749526	2.84431	7	6	0.208559	9.33923	2.10947	-1.33525	0.998336	0.00890183	5.41456
1	428	0.574616	3.00697	4.5	5.5	0.160436	7.83132	1.82908	-1.10854	0.992425	0.0375236	5.41456
1	429	1.17502	2.41659	6.5	3.5	0.327157	5.53181	1.44832	-0.754168	0.989692	0.044026	5.41456
1	430	0.675652	2.76252	2.5	6.5	0.196515	3.70013	2.35292	-0.248813	0.83313	0.402916	5.41456
1	431	0.252952	3.33173	1.16667	6.83333	0.0705648	4.6122	2.05099	-0.473024	0.910078	0.386759	5.41456
1	432	1.20703	2.35867	8.5	7.5	0.338512	7.04205	3.17976	-0.713316	0.963614	0.0955617	5.41456
1	433	0.832761	2.65467	5	9	0.238789	6.00412	3.39025	-0.482749	0.907045	0.226333	5.41456
1	434	0.538932	2.43591	4	4	0.181163	7.42209	1.6421	-1.06749	0.993293	0.0406042	5.41456
1	435	1.1634	2.36346	6	4	0.329869	5.15729	1.69244	-0.639914	0.981494	0.0730706	5.41456
1	436	0.671557	2.74949	3	10	0.196301	4.46723	3.63704	-0.153326	0.758601	0.484657	5.41456
1	437	0.53152	2.83876	3	5	0.157708	5.64419	1.76133	-0.717114	0.974618	0.118506	5.41456
1	438	0.9579	2.64086	6.5	2.5	0.266175	6.78568	0.946661	-1.07839	0.998909	0.0079106	5.41456
1	439	0.902307	2.69645	5	1	0.250727	5.54135	0.370857	-0.954924	0.999752	0.00470293	5.41456
1	440	0.96279	2.5641	9	9	0.272985	9.34783	3.51	-1.07817	0.989445	0.03378	5.41456
1	441	0.627815	2.78553	5	1	0.183929	7.96413	0.358998	-1.40457	0.999961	0.00106943	5.41456
1	442	0.625384	2.45744	2	0	0.202861	3.19804	0	-0.590637	1	0.0411525	5.41456
1	443	0.637695	2.77318	3	3	0.18696	4.70444	1.08179	-0.669057	0.986728	0.0835156	5.41456
1	444	0.662792	2.75895	5	4	0.1937	7.54384	1.44983	-1.12549	0.99742	0.0171013	5.41456
1	445	0.959738	2.01211	7	2	0.322943	7.29366	0.99398	-0.969892	0.999241	0.00680462	6.49523
1	446	0	1.96796	0	0	0	null	0	null	1	1	6.49523
1	447	0.62468	2.16824	5	7	0.223666	8.0041	3.22843	-0.735258	0.967137	0.10821	6.49523
1	448	0.81445	2.13679	8.66667	12.3333	0.275969	10.6411	5.77191	-0.74966	0.941164	0.13088	6.49523
1	449	0.968393	2.03161	7	4	0.322798	7.22847	1.96888	-0.809761	0.992904	0.0324414	6.49523
1	450	0.523212	2.35484	3	3	0.181794	5.73381	1.27397	-0.686633	0.988021	0.0777988	6.49523
1	451	0.923128	2.0675	7	10	0.308674	7.58292	4.83676	-0.422795	0.879795	0.249686	6.49523
1	452	0.980798	1.97401	8	6	0.331933	8.15663	3.0395	-0.787827	0.983067	0.0562773	6.49523
1	453	0.863063	2.13694	7	9	0.287688	8.11065	4.21164	-0.600288	0.94048	0.147606	6.49523
1	454	0.849749	2.47218	6.5	8.5	0.2558	7.64932	3.43826	-0.77773	0.958439	0.112344	5.41456
1	455	1.20585	2.37202	7	13	0.337029	5.80506	5.48056	-0.0599295	0.648274	0.534752	5.41456
1	456	1.23206	2.29084	4.83333	9.16667	0.349728	3.92297	4.00144	0.0144917	0.605032	0.610173	5.41456
1	457	1.09899	2.45593	3.5	9.5	0.309147	3.18473	3.86819	0.126227	0.509551	0.712146	5.41456
1	458	0.889523	2.46969	5.5	10.5	0.264801	6.18309	4.25154	-0.356732	0.833077	0.327062	5.41456
1	459	0.826691	2.65295	5.5	11.5	0.237579	6.65303	4.33479	-0.428149	0.858325	0.288324	5.41456
1	460	1.34443	3.14597	5.5	7.5	0.299402	4.09094	2.384	-0.409621	0.887036	0.254028	4.16712
1	461	1.39469	3.09806	4.5	7.5	0.310431	3.22653	2.42087	-0.193338	0.780285	0.421858	4.16712
1	462	1.36052	3.45657	3.16667	7.83333	0.282436	2.32755	2.26622	-0.0159469	0.655269	0.596758	3.84588
1	463	1.41821	2.83643	2	2	0.333333	1.41023	0.705113	-0.187405	0.888889	0.407407	3.76251
1	464	1.3417	2.6834	1	1	0.333333	0.745324	0.372662	-0.101454	0.888889	0.555556	3.67322
1	465	1.61726	3.29866	2	2	0.328985	1.23666	0.606308	-0.192009	0.892717	0.399677	3.28293
1	466	1.61782	3.24358	2	2	0.332788	1.23624	0.616602	-0.188744	0.889373	0.406438	3.28293
1	467	0.881179	4.01331	2.75	3.25	0.180035	3.12082	0.809805	-0.70395	0.972355	0.130845	3.28293
1	468	1.20101	2.45079	8	6	0.328881	6.66109	2.44819	-0.789534	0.984118	0.0534362	5.33593
1	469	1.12528	2.44591	6.83333	15.1667	0.315099	6.07258	6.20083	0.0235395	0.582721	0.595853	5.44834
1	470	0.680091	2.76519	3	10	0.197398	4.41117	3.61639	-0.145876	0.755275	0.488729	5.44834
1	471	1.13438	2.31463	7	8	0.328899	6.17079	3.45627	-0.481999	0.917736	0.192491	5.6318
1	472	0.663854	2.62364	2	13	0.201933	3.01271	4.95494	0.34487	0.390805	0.837289	5.6318
1	473	0.720669	2.70806	3.25	14.75	0.210185	4.5097	5.4467	0.169766	0.512667	0.707196	5.51938
1	474	1.05159	2.43686	6	12	0.301448	5.70567	4.92437	-0.141556	0.717032	0.471043	5.51938
1	475	0.707557	2.4398	5.5	14.5	0.22481	7.77323	5.94311	-0.306227	0.787071	0.381354	5.97632
1	476	1.0022	2.22452	9.66667	8.33333	0.310594	9.64547	3.74613	-0.98712	0.985668	0.0421038	5.97632
1	477	0.66933	2.46242	7	12	0.213724	10.4582	4.87326	-0.934516	0.966194	0.091112	5.97632
1	478	1.07125	2.16779	8	10	0.330731	7.46792	4.613	-0.477707	0.896852	0.216092	5.97632
1	479	1.02344	2.20841	8.5	10.5	0.316673	8.30531	4.75455	-0.594138	0.920532	0.170271	5.97632
1	480	0.886814	2.20403	4	10	0.286916	4.51053	4.53714	0.00462219	0.626799	0.603801	5.75774
1	481	0.927713	2.0335	5	5	0.313288	5.3896	2.45882	-0.53051	0.942156	0.173988	5.52446
1	482	0.645488	2.47784	2.33333	19.6667	0.206667	3.61484	7.93701	0.723217	0.193238	0.926611	5.97632
1	483	0.841882	2.39629	5	11	0.259987	5.93907	4.59043	-0.225664	0.783102	0.40599	5.97632
1	484	0.969605	2.28367	6	13	0.298039	6.18809	5.69259	-0.0829108	0.672459	0.51861	5.97632
1	485	0.970646	2.23988	6.66667	14.3333	0.302332	6.86827	6.39915	-0.0784971	0.65698	0.521245	5.97632
1	486	0.653346	2.47166	1	12	0.20907	1.53058	4.85504	0.556272	0.21029	0.952599	5.97632
1	487	0.733657	2.1872	7.16667	15.8333	0.251179	9.76841	7.23908	-0.389414	0.816807	0.32604	6.49523
1	488	0.571387	2.45472	3	12	0.188819	5.25039	4.88855	-0.0579195	0.68974	0.558895	6.24725
1	489	0.597799	2.30304	1.5	14.5	0.206078	2.5092	6.29602	0.583015	0.229103	0.92335	6.49523
1	490	0.802712	2.14928	7.5	8.5	0.271922	9.34333	3.95481	-0.829611	0.971458	0.0798805	6.49523
1	491	0.550642	2.44637	3	7	0.183731	5.44818	2.86139	-0.398261	0.906006	0.273699	6.49523
1	492	0.963706	2.0302	7	7	0.321889	7.26363	3.44794	-0.58746	0.952679	0.128342	6.49523
1	493	0.710462	2.26849	4	6	0.238494	5.63014	2.64493	-0.4596	0.934595	0.19789	6.49523
1	494	0.527545	2.46734	6	3	0.176148	11.3734	1.21588	-1.56385	0.999864	0.00153875	6.49523
1	495	0.578651	2.42135	6	3	0.192884	10.3689	1.23898	-1.40564	0.999753	0.0025216	6.49523
1	496	1.14484	1.75059	11	1	0.395395	9.60833	0.571236	-1.39134	0.999985	0.000282518	6.49523
1	497	0.585203	2.41139	5	2	0.195289	8.54404	0.829396	-1.18774	0.999677	0.004186	6.49523
1	498	0.990856	1.97754	10	7	0.333802	10.0923	3.53976	-1.00882	0.991896	0.0275567	6.49523
1	499	0.699281	1.62806	6	3	0.300463	8.58025	1.84268	-1.04867	0.995667	0.0254899	6.42487
1	500	0.949998	2.03496	5.5	5.5	0.318261	5.78949	2.70275	-0.475231	0.93463	0.176446	6.49523
1	501	0.947467	2.01487	12	12	0.319838	12.6654	5.95573	-1.03301	0.979903	0.0504735	6.49523
1	502	0.935604	2.03276	8.5	9.5	0.315192	9.08504	4.67345	-0.679205	0.945637	0.127426	6.49523
1	503	0.968825	2.01783	10.5	12.5	0.324384	10.8379	6.19476	-0.714848	0.935158	0.135523	6.49523
1	504	0.972317	1.98428	8	14	0.328864	8.22777	7.05547	-0.180486	0.722511	0.442046	6.49523
1	505	0.739833	2.12466	5.5	18.5	0.258277	7.43411	8.70726	0.196012	0.478233	0.697638	6.49523
1	506	0.976828	2.06379	8.5	8.5	0.32126	8.70163	4.11864	-0.71802	0.959075	0.103046	6.38282
1	507	1.08683	2.08359	7	10	0.342803	6.44076	4.79942	-0.27464	0.805469	0.357139	5.97632
1	508	0.992216	2.04818	10.5	6.5	0.326344	10.5824	3.17355	-1.16994	0.995892	0.0150819	6.33266
1	509	0.920871	2.10671	7.5	13.5	0.30416	8.14446	6.40808	-0.274194	0.775331	0.378858	6.33266
1	510	0.827456	2.23221	6.5	13.5	0.27044	7.8554	6.04782	-0.285438	0.785456	0.374325	6.33266
1	511	0.958656	2.28583	7.5	11.5	0.295472	7.82346	5.031	-0.478245	0.876265	0.244415	5.83897
1	512	1.38264	2.76529	2	3	0.333333	1.4465	1.08488	-0.0974187	0.790123	0.539095	3.71208
1	513	1.19798	2.38871	6	3	0.334007	5.00844	1.25591	-0.712443	0.991615	0.0428378	5.26713
1	514	1.03844	2.05926	6	7	0.33523	5.77788	3.39928	-0.47575	0.893693	0.246032	4.99967
1	515	1.25892	2.60067	4	8	0.32618	3.17732	3.07613	-0.0217226	0.651871	0.586244	4.6584
1	516	0.957235	2.91249	3	11	0.247365	3.13403	3.77683	0.137988	0.53064	0.71121	4.6584
1	517	1.216	2.65373	6	7	0.314234	4.93422	2.6378	-0.492963	0.921744	0.196089	4.6584
1	518	0.680261	3.18192	3.83333	10.1667	0.176134	5.6351	3.19513	-0.523777	0.892833	0.262175	4.6584
1	519	1.02132	2.09401	4	7	0.327836	3.91652	3.34286	-0.114738	0.724651	0.511651	4.99967
1	520	1.23607	2.44968	8	4	0.335364	6.47214	1.63287	-1.03883	0.995959	0.0194958	4.6584
1	521	1.25129	2.61488	7	10	0.32365	5.59425	3.82427	-0.379955	0.84972	0.295197	4.6584
1	522	1.25876	2.58329	6	2	0.327627	4.76661	0.774207	-0.857034	0.997688	0.0179673	4.6584
1	523	1.34033	2.7367	4	11	0.328752	2.98433	4.01944	0.217973	0.41889	0.779866	4.7488
1	524	1.0265	2.12234	11	12	0.325994	10.716	5.65415	-0.822966	0.959261	0.0932531	6.15071
1	525	1.05239	2.11193	7	11	0.33258	6.65153	5.2085	-0.234611	0.778826	0.38883	6.15071
1	526	1.00478	2.113	6.83333	10.1667	0.322275	6.80079	4.81149	-0.323427	0.828725	0.322916	6.15071
1	527	0.554433	2.17955	5	4	0.202793	9.01822	1.83524	-1.16783	0.996696	0.020759	6.15071
1	528	0.836199	2.32928	3.5	11.5	0.264162	4.18561	4.93714	0.135473	0.525133	0.694356	5.54747
1	529	1.53226	3.24446	3.66667	8.33333	0.320776	2.39299	2.56848	0.0447886	0.587926	0.644831	3.91836
1	530	1.67987	3.32932	1.5	5.5	0.335358	0.892925	1.65199	0.219747	0.41282	0.841523	3.45425
1	531	1.39166	2.86581	5.5	8.5	0.326875	3.95211	2.966	-0.216673	0.785497	0.397671	4.55112
1	532	0.889951	3.24521	3.5	16.5	0.215216	3.9328	5.08442	0.253041	0.455334	0.744565	4.55112
1	533	0.826553	3.34215	5	8	0.198276	6.04922	2.39367	-0.803219	0.971139	0.0961783	4.55112
1	534	0.621879	3.20459	3	6	0.16252	4.82409	1.87231	-0.5822	0.95577	0.168638	5.07004
1	535	1.01425	2.80262	6	13	0.265727	5.91573	4.63851	-0.251914	0.779631	0.392653	5.07004
1	536	0.621664	2.96904	4.5	6.5	0.173132	7.23864	2.18926	-0.932556	0.982906	0.0677566	5.41456
1	537	0.403764	2.77839	0.5	7.5	0.126884	1.23835	2.6994	0.269838	0.534058	0.662265	5.41456
1	538	1.01207	2.47702	5.5	10.5	0.290068	5.43439	4.23897	-0.220779	0.769678	0.411432	5.41456
1	539	0.634155	2.36584	6	5	0.211385	9.4614	2.11341	-1.13129	0.99724	0.0153324	6.49523
1	540	0.760014	2.18144	5.5	8.5	0.25838	7.23671	3.89651	-0.514254	0.913875	0.205235	6.49523
1	541	0.947146	2.05285	5	3	0.315715	5.27902	1.46138	-0.58776	0.985206	0.071077	6.49523
1	542	0.454024	2.53358	3	1	0.151969	6.60758	0.394698	-0.95653	0.999467	0.0124386	6.49523
1	543	0.623022	2.37698	6.83333	14.1667	0.207674	10.968	5.95995	-0.77104	0.935103	0.149025	6.49523
1	544	0.976495	2.00234	11	11	0.327812	11.2648	5.49358	-0.888527	0.971286	0.0706627	6.49523
1	545	1.26598	2.53326	6.5	9.5	0.333219	5.13437	3.7501	-0.271781	0.805734	0.357456	5.09332
1	546	1.27159	2.5505	7	7	0.332695	5.50492	2.74456	-0.541957	0.942997	0.148234	5.09332
1	547	1.133	2.40467	7	4	0.320268	6.17827	1.66343	-0.833833	0.993275	0.0310731	5.41456
1	548	1.10835	2.24497	5	9	0.330524	4.5112	4.00896	-0.0927571	0.697902	0.515449	5.41456
1	549	0.809759	2.41232	5	7	0.251316	6.17468	2.90178	-0.604463	0.94432	0.160373	5.41456
1	550	0.529798	2.08399	4.33333	8.66667	0.202694	8.17921	4.15869	-0.618996	0.920123	0.208608	6.49523
1	551	0.638311	2.1372	3.5	9.5	0.229979	5.48322	4.44506	-0.159834	0.746316	0.47634	6.49523
1	552	0.721936	2.06604	4	6	0.258947	5.54065	2.90411	-0.424378	0.910986	0.245386	6.21273
1	553	1.23497	2.43586	5	8	0.336427	4.04869	3.28426	-0.150766	0.750967	0.457551	5.07033
1	554	0.967187	2.6087	6	6	0.270475	6.20356	2.3	-0.782597	0.977913	0.076622	4.98796
1	555	1.08824	2.66475	3	5	0.289966	2.75675	1.87635	-0.176505	0.823711	0.42268	4.98796
1	556	0.929777	2.61371	7.5	8.5	0.262391	8.06645	3.25209	-0.965198	0.976872	0.0674539	4.98796
1	557	0.934889	2.69213	3	10	0.257757	3.20894	3.71453	0.0997736	0.558242	0.690333	5.06741
1	558	1.26699	2.63013	3	11	0.32511	2.36782	4.18231	0.371039	0.28286	0.882624	4.8903
1	559	0.28682	4.71976	0.666667	4.33333	0.0572886	2.32434	0.918125	-0.363749	0.895371	0.25545	3.86589
1	560	1.05349	3.17047	3	10	0.249408	2.84768	3.15411	0.066424	0.58624	0.665607	4.61314
1	561	1.18829	3.03566	2	7	0.281322	1.68309	2.30592	0.135013	0.513462	0.768668	4.61314
1	562	0.784308	3.43866	2.5	6.5	0.185724	3.18752	1.89027	-0.281208	0.853609	0.372192	4.61314
1	563	0.768617	3.45534	5.5	7.5	0.181966	7.15571	2.17055	-1.08064	0.988324	0.0450548	4.61314
1	564	1.26603	2.95162	4	7	0.300174	3.15949	2.37158	-0.170797	0.789312	0.430948	4.61314
1	565	0	2.49068	0	0	0	null	0	null	1	1	5.13206
1	566	1.23251	2.49704	4.5	3.5	0.330473	3.65108	1.40166	-0.438306	0.948079	0.16893	5.13206
1	567	0.914496	2.0855	9.16667	8.83333	0.304832	10.0237	4.23559	-0.891138	0.979279	0.05839	6.49523
1	568	0.943079	2.0456	8.83333	6.16667	0.31555	9.36648	3.01459	-0.97793	0.991841	0.0288789	6.49523
1	569	0.972348	1.9828	9	6	0.329036	9.25594	3.02603	-0.959152	0.992324	0.02832	6.49523
1	570	1	2	7	0	0.333333	7	0	-1.07771	1	0.000457247	6.49523
1	571	1.2508	2.5424	4	8	0.329748	3.19795	3.14664	-0.00999877	0.64175	0.596613	5.13206
1	572	0.26608	3.52099	2.5	9.5	0.0702601	9.39567	2.6981	-1.30505	0.972569	0.125858	5.13206
1	573	0.474905	2.79677	1	2	0.145156	2.10568	0.715109	-0.332525	0.942906	0.375316	4.18186
1	574	1.13451	2.56647	7	12	0.306542	6.17008	4.67567	-0.294736	0.800503	0.357986	5.07033
1	575	1.44415	2.72066	4	6	0.346751	2.76979	2.20535	-0.130002	0.75858	0.477339	4.3418
1	576	1.19274	3.31498	2	5	0.264599	1.67681	1.5083	-0.0419203	0.72554	0.5907	4.01977
1	577	1.26633	2.78288	4	8	0.312734	3.15874	2.87472	-0.0590488	0.689347	0.546323	4.81002
1	578	1.24719	2.52966	9	3	0.330219	7.21624	1.18593	-1.17503	0.999501	0.0035854	5.13206
1	579	1.2421	2.96887	2	8	0.294969	1.61017	2.69463	0.234358	0.396319	0.8427	4.62736
1	580	0.772353	2.58836	6.75	5.25	0.229818	8.73952	2.02831	-1.3077	0.996631	0.015923	5.13206
1	581	1.25021	2.54091	8	8	0.329774	6.39892	3.14848	-0.63336	0.953229	0.120067	5.13206
1	582	0.393663	3.36333	3.5	13.5	0.104781	8.89085	4.01388	-0.950297	0.939385	0.177687	5.13206
1	583	0.926233	3.52665	1.5	5.5	0.208008	1.61946	1.55955	-0.0173605	0.696357	0.624876	3.45081
1	584	0.163403	4.84497	0	3	0.032626	0	0.619199	0.179436	0.905281	1	3.45081
1	585	0.858508	3.4084	1	2	0.201201	1.16481	0.586786	-0.167505	0.894844	0.490303	3.45081
1	586	1.67764	3.40856	1.5	3.5	0.329842	0.894112	1.02683	0.0384587	0.631545	0.698504	3.45081
1	587	1.66546	3.21439	3	4	0.341293	1.8013	1.2444	-0.161383	0.814257	0.447694	3.45081
1	588	1.69985	3.37238	2	3	0.335129	1.17657	0.889579	-0.0831677	0.787457	0.542636	3.45081
1	589	0.683816	3.02903	1	4	0.184176	1.46238	1.32055	-0.0357275	0.769329	0.638604	3.96972
1	590	0.311974	4.1124	1.66667	6.33333	0.0705127	5.34232	1.54006	-0.957816	0.955081	0.217473	3.96972
1	591	0.912094	3.3223	1.5	6.5	0.215401	1.64457	1.95648	0.0785718	0.61055	0.698688	3.96972
1	592	1.47765	2.94315	3	3	0.334249	2.03025	1.01932	-0.254662	0.898956	0.321427	3.96972
1	593	1.47765	2.9553	3	3	0.333333	2.03025	1.01513	-0.255717	0.899863	0.319616	3.96972
1	594	1.44718	2.95766	1	4	0.328543	0.691001	1.35242	0.166616	0.470402	0.863513	3.96972
1	595	1.47765	2.9553	4	3	0.333333	2.707	1.01513	-0.426195	0.954733	0.173297	3.96972
1	596	0.80715	3.59742	2.5	5.5	0.183253	3.09732	1.52887	-0.395102	0.895188	0.306995	3.96972
1	597	1.45362	2.9747	5	4	0.328256	3.43968	1.34467	-0.527747	0.960616	0.137164	3.96972
1	598	0.16741	4.26487	0	3	0.0377707	0	0.703421	0.177252	0.890914	1	3.96847
1	599	0.852528	3.029	3.5	2.5	0.219637	4.10544	0.825356	-0.826535	0.986866	0.0741139	3.96847
1	600	0.887986	3.00605	1.5	6.5	0.228038	1.68922	2.16231	0.119213	0.578222	0.724866	3.96847
1	601	0.807003	3.11181	0.666667	4.33333	0.20593	0.826101	1.39254	0.142735	0.588632	0.684287	3.96847
1	602	1.44083	2.95628	2	4	0.327677	1.38808	1.35305	-0.00882818	0.691508	0.637567	3.96847
1	603	0.699579	3.68673	1	8	0.159491	1.42943	2.16994	0.186599	0.566887	0.790647	3.96847
1	604	0.759134	2.54235	5	5	0.229937	6.58645	1.96668	-0.900398	0.987001	0.0568595	5.13081
1	605	0.764846	2.76073	4	4	0.216942	5.22981	1.44889	-0.789949	0.985143	0.0731544	4.78629
1	606	1.19587	2.80036	3.5	10.5	0.299249	2.92675	3.74952	0.181451	0.472061	0.740118	4.53442
1	607	0.721908	2.79717	2	1	0.205141	2.77044	0.357504	-0.553743	0.991367	0.108983	4.35749
1	608	0.728505	2.77547	4	8	0.207908	5.4907	2.8824	-0.586425	0.916468	0.226849	4.44781
1	609	0.731557	2.84363	4	3	0.204621	5.46779	1.05499	-0.957357	0.994811	0.0360631	4.60936
1	610	0.796767	2.87926	3.5	8.5	0.216746	4.39275	2.95214	-0.31254	0.825711	0.375936	4.60936
1	611	0.640629	2.77464	2.5	7.5	0.187578	3.90242	2.70305	-0.257531	0.80747	0.435281	4.65715
1	612	1.43671	2.85645	4	2	0.334651	2.78414	0.70017	-0.538926	0.98184	0.101444	3.86689
1	613	0.725218	3.47221	2	2	0.172777	2.75779	0.576003	-0.568273	0.982043	0.140523	3.83934
1	614	0.0522274	2.15921	0	2	0.0236169	0	0.926265	0.221562	0.953324	1	4.18061
1	615	0.586695	2.68178	3	2	0.179501	5.11339	0.745774	-1.04473	0.995555	0.0433821	4.18061
1	616	0.699021	2.56946	0.333333	2.66667	0.213867	0.476857	1.03783	0.134185	0.618005	0.514166	4.18061
1	617	1.79367	3.58734	0	0	0.333333	0	0	0	1	1	2.99918
1	618	1.02105	3.58851	0	0	0.221507	0	0	0	1	1	2.99918
1	619	0.0712023	5.29382	0.5	1.5	0.0132716	7.02225	0.283349	-2.24691	0.986728	0.026367	2.99918
1	620	0.844019	3.34043	1	1	0.201703	1.18481	0.299362	-0.266667	0.959316	0.362723	3.32042
1	621	0.841017	3.32258	2	0	0.201993	2.37807	0	-0.716197	1	0.0408011	3.32042
1	622	0.841017	3.32258	2	0	0.201993	2.37807	0	-0.716197	1	0.0408011	3.32042
1	623	1.02375	3.41059	2.5	5.5	0.230869	2.44199	1.61263	-0.208989	0.818226	0.428988	3.96847
1	624	1.46008	2.96266	1.5	3.5	0.33013	1.02734	1.18137	0.0388133	0.631047	0.698935	3.96847
1	625	1.35705	2.7141	6	7	0.333333	4.42135	2.57912	-0.384898	0.896461	0.241308	4.78629
1	626	1.38324	2.67749	9	9	0.340638	6.50648	3.36136	-0.657111	0.949962	0.120763	4.78629
1	627	0.118935	2.6742	1	4	0.0425811	8.40797	1.49577	-1.44417	0.983364	0.19553	4.78629
1	628	1.25792	2.37256	8	2	0.346489	6.35969	0.842971	-1.07522	0.999505	0.00448772	5.13081
1	629	0.618463	2.84696	4	9	0.178467	6.46765	3.16127	-0.700462	0.934047	0.189594	4.72028
1	630	1.18398	2.68006	6	5	0.30641	5.06765	1.86563	-0.678355	0.975668	0.0857038	4.72028
1	631	1.28966	2.57756	6	4	0.333485	4.65239	1.55186	-0.656854	0.980286	0.0767192	4.72028
1	632	0.907935	2.95723	4.5	10.5	0.234902	4.9563	3.55062	-0.297795	0.809022	0.37407	4.72028
1	633	1.25391	2.58931	6.5	10.5	0.326266	5.18377	4.05513	-0.241141	0.77031	0.400341	4.68043
1	634	0.815202	2.97375	4	6	0.215152	4.90676	2.01766	-0.617273	0.956124	0.149052	4.68043
1	635	0.812602	3.03855	3.16667	14.8333	0.211002	3.89695	4.88172	0.210402	0.491002	0.728225	4.68043
1	636	0.557669	2.46712	3	8	0.184366	5.37954	3.24264	-0.42713	0.87173	0.3308	5.00292
1	637	1.11001	2.61931	6	9	0.297643	5.40537	3.43602	-0.383736	0.873274	0.27147	5.13206
1	638	1.26562	2.53124	6	2	0.333333	4.74076	0.790127	-0.769795	0.997409	0.0196616	5.13206
1	639	1.18188	2.56881	5	8	0.315111	4.23054	3.11428	-0.217506	0.801933	0.391646	5.13206
1	640	1.19056	2.53838	5.5	10.5	0.319276	4.61967	4.13649	-0.0941479	0.685645	0.510352	5.13206
1	641	1.29381	2.61171	7.5	10.5	0.331278	5.79681	4.02036	-0.357472	0.839167	0.300916	4.96948
1	642	1.3608	2.81741	7	4	0.32569	5.14402	1.41974	-0.808617	0.99246	0.0340605	4.60574
1	643	1.1148	2.82637	6.5	9.5	0.282859	5.83065	3.3612	-0.545201	0.904111	0.211248	4.52944
1	644	1.37632	2.82339	1	2	0.327717	0.726578	0.708368	-0.00512902	0.748197	0.696152	3.55037
1	645	0.874777	3.01896	1	2	0.224663	1.14315	0.66248	-0.143024	0.871259	0.533907	3.36076
1	646	0.677846	3.22559	0	3	0.173654	0	0.930062	0.276741	0.564269	1	3.36076
1	647	0.785468	3.02747	1	1	0.206001	1.27313	0.330309	-0.280537	0.957564	0.369565	3.36076
1	648	0.694945	2.71739	1	1	0.203657	1.43896	0.368	-0.285421	0.958524	0.365837	3.75223
1	649	0.959994	3.65651	2	0	0.207948	2.08335	0	-0.58008	1	0.0432424	3.59148
1	650	0.961465	3.66248	4	1	0.207932	4.16032	0.273039	-1.08236	0.999611	0.00779181	3.59148
1	651	1.26499	4.69435	3	6	0.21227	2.37156	1.27813	-0.338233	0.89728	0.294679	3.23277
1	652	1.00259	4.59883	3.5	7.5	0.178988	3.49096	1.63085	-0.575394	0.924772	0.215471	3.23277
1	653	0.770307	2.64746	1.5	4.5	0.225383	1.94728	1.69974	-0.0620843	0.730346	0.595394	3.98707
1	654	1.28643	2.58146	4	2	0.332593	3.10937	0.774755	-0.585548	0.98235	0.0994071	3.98707
1	655	0.481555	2.66869	0	2	0.152863	0	0.749432	0.19973	0.717641	1	3.75223
1	656	0.845172	2.62193	2	2	0.243769	2.36638	0.762797	-0.427369	0.952651	0.251249	3.75223
1	657	0.146822	3.80714	1.5	5.5	0.0371328	10.2165	1.44465	-2.33776	0.986417	0.129133	3.75223
1	658	1.32459	2.64298	2	1	0.333855	1.5099	0.37836	-0.301564	0.962789	0.259955	3.75223
1	659	1.32459	2.64546	1	2	0.333646	0.754949	0.756011	0.000283114	0.740324	0.70412	3.75223
1	660	1.28602	2.58604	2	1	0.332129	1.55518	0.386692	-0.29307	0.963363	0.257655	3.98707
1	661	0.55536	2.69241	0	1	0.170997	0	0.371414	0.0931547	0.829003	1	3.98707
1	662	1.59135	3.40253	4	2	0.31866	2.5136	0.587799	-0.508239	0.985521	0.0862801	3.78916
1	663	0.379419	4.55747	2.16667	6.83333	0.0768539	5.71049	1.49937	-1.11214	0.977127	0.128044	3.7865
1	664	0.901056	3.26982	3.5	2.5	0.216035	3.88433	0.764568	-0.796218	0.987644	0.0709766	3.91823
1	665	0.961281	3.29157	3	4	0.226032	3.12084	1.21523	-0.485934	0.949469	0.195565	3.92154
1	666	1.47073	2.98423	3	4	0.330134	2.0398	1.34038	-0.165676	0.831583	0.421983	4.22159
1	667	1.3678	2.89441	4.5	8.5	0.320914	3.28995	2.9367	-0.0802205	0.689541	0.525971	4.40353
1	668	0.45933	3.56045	2	9	0.114267	4.35416	2.52777	-0.395595	0.877722	0.36323	4.61683
1	669	1.01554	2.65188	5	5	0.276909	4.92349	1.88545	-0.613131	0.967568	0.113537	4.95495
1	670	0.65842	2.60353	2	3	0.201849	3.03757	1.15228	-0.367356	0.94065	0.26651	5.13206
1	671	0.79787	2.59907	4.16667	6.83333	0.234879	5.22224	2.62914	-0.505274	0.919225	0.220293	5.13206
1	672	0.831679	2.75318	1	3	0.231998	1.20239	1.08965	-0.0330964	0.768266	0.652103	3.40635
1	673	0.80703	2.7651	1	1	0.225924	1.23911	0.36165	-0.257595	0.948958	0.400806	3.40635
1	674	1.02806	2.00428	2	3	0.339033	1.9454	1.49679	-0.0999788	0.781608	0.550304	4.48703
1	675	0.97719	2.134	5.5	10.5	0.314089	5.62839	4.92033	-0.113968	0.701258	0.492904	6.21273
1	676	0.417011	2.71797	1.16667	11.8333	0.133019	2.79769	4.35375	0.250463	0.516078	0.791662	6.21273
1	677	0.494422	2.63324	3	5	0.15808	6.0677	1.8988	-0.671025	0.974411	0.119167	6.21273
1	678	0.634346	2.48621	5	4	0.20328	7.88214	1.60887	-1.00974	0.996653	0.0209691	6.21273
1	679	0.395368	2.73984	1.66667	10.3333	0.126106	4.21549	3.77151	-0.0714628	0.723679	0.572596	6.21273
1	680	0.893621	2.11412	7.5	10.5	0.297107	8.39282	4.96661	-0.551481	0.904594	0.201792	6.21273
1	681	1.04547	2.03537	5	5	0.339346	4.78253	2.45656	-0.374389	0.91711	0.22561	6.21273
1	682	0.884247	2.52821	7.5	13.5	0.259123	8.4818	5.33975	-0.551834	0.889415	0.220954	5.69382
1	683	1.73293	3.61939	2	4	0.323772	1.15411	1.10516	-0.01537	0.699128	0.62968	3.18502
1	684	1.33618	2.67151	6	1	0.333404	4.4904	0.37432	-0.848151	0.999542	0.00686691	4.85301
1	685	1.25326	2.5391	7	5	0.33047	5.58542	1.9692	-0.76552	0.982244	0.0636232	4.72387
1	686	0.661548	2.63027	0	2	0.200967	0	0.760377	0.160965	0.638454	1	4.72387
1	687	0.698663	2.60319	4.5	5.5	0.211597	6.44087	2.11279	-0.916215	0.975201	0.0916285	4.72387
1	688	1.13832	2.64101	4.5	10.5	0.301197	3.95318	3.97576	0.00477876	0.614734	0.597615	4.72387
1	689	0.523875	2.78988	1.75	5.25	0.158091	3.34049	1.8818	-0.345235	0.86041	0.404615	4.22522
1	690	0.723974	2.44064	3	6	0.228772	4.1438	2.45837	-0.390641	0.871622	0.340012	4.31451
1	691	0.89821	3.15573	2.5	5.5	0.221565	2.78331	1.74286	-0.249235	0.834726	0.405245	4.17458
1	692	1.27199	2.72401	3.83333	10.1667	0.318315	3.01366	3.73224	0.150096	0.487105	0.727372	4.78754
1	693	1.21051	2.83249	4	14	0.299408	3.30441	4.94265	0.342189	0.334648	0.834119	4.78754
1	694	1.28297	2.73412	8	12	0.319378	6.23552	4.38898	-0.385698	0.844634	0.290132	4.78754
1	695	1.22216	2.75949	3.5	10.5	0.306948	2.86378	3.80504	0.196606	0.447858	0.758986	4.78754
1	696	1.15166	2.56178	6.5	14.5	0.310133	5.64402	5.66012	0.00313782	0.598525	0.582294	5.13206
1	697	1.17124	2.59404	7.5	11.5	0.311064	6.40345	4.43324	-0.383901	0.842882	0.293261	5.13206
1	698	1.24184	2.52144	7.5	8.5	0.329989	6.03942	3.37109	-0.519935	0.916296	0.186767	5.13206
1	699	1.08448	2.58311	7	5	0.295692	6.45473	1.93565	-0.880559	0.991373	0.0357547	5.13206
1	700	0.926721	2.57469	8	6	0.264671	8.63259	2.33038	-1.22801	0.996693	0.0147387	5.13206
1	701	1.21456	2.58589	8	12	0.319583	6.58675	4.64057	-0.384535	0.844147	0.290823	5.06114
1	702	0.882905	2.78686	7.33333	14.6667	0.240589	8.30592	5.2628	-0.592963	0.888873	0.221986	5.13206
1	703	0.677639	2.96642	3	6	0.185957	4.42714	2.02264	-0.468525	0.93177	0.225412	5.13206
1	704	0.66855	2.97453	4	1	0.183512	5.9831	0.336187	-1.10032	0.999792	0.0048381	5.13206
1	705	0.705031	3.09183	4	0	0.185688	5.67351	0	-1.1055	1	0.00118887	5.13206
1	706	1.26562	2.53124	3	0	0.333333	2.37038	0	-0.461877	1	0.037037	5.13206
1	707	0.774781	3.02208	4	0	0.204058	5.16275	0	-1.00598	1	0.00173388	5.13206
1	708	1.22673	2.54268	7	4	0.325443	5.70622	1.57314	-0.805346	0.992499	0.03392	5.13206
1	709	0.77539	3.02147	5	3	0.204219	6.44837	0.992895	-1.06302	0.998616	0.0114077	5.13206
1	710	1.27492	2.5187	3	1	0.336069	2.35309	0.39703	-0.381145	0.987244	0.113558	5.13206
1	711	0.604096	3.17412	4	1	0.159889	6.62146	0.315048	-1.22883	0.999896	0.00284977	5.13206
1	712	0.525072	3.0326	2.5	12.5	0.147589	4.76125	4.12187	-0.118085	0.722398	0.528683	5.41456

## Sheet: SalivTryps
Partition	Site	ES	EN	S	N	P[S]	dS	dN	dN-dS	P [dN/dS > 1]	P [dN/dS < 1]	Total branch length
1	1	0	3	0	0	0	null	0	null	1	1	0.715415
1	2	1	2	1	0	0.333333	1	0	-1.39779	1	0.333333	0.715415
1	3	0.554871	2.44513	1	0	0.184957	1.80222	0	-2.51913	1	0.184957	0.715415
1	4	0.627976	2.37202	1	2	0.209325	1.59242	0.843162	-1.0473	0.886893	0.505697	0.715415
1	5	0.861613	2.13839	0.5	1.5	0.287204	0.580307	0.701463	0.169351	0.712796	0.491922	0.715415
1	6	0.606598	2.24408	1	0	0.212791	1.64854	0	-2.30431	1	0.212791	0.715415
1	7	1	1.91458	1	1	0.343102	1	0.522307	-0.667716	0.882281	0.568485	0.715415
1	8	0.628731	2.37127	0	0	0.209577	0	0	0	1	1	0.715415
1	9	0.608111	2.24256	1	0	0.213322	1.64444	0	-2.29858	1	0.213322	0.715415
1	10	1	2	0	0	0.333333	0	0	0	1	1	0.715415
1	11	0.65057	2.20011	0	0	0.228216	0	0	0	1	1	0.715415
1	12	0.478378	2.52162	0	0	0.159459	0	0	0	1	1	0.715415
1	13	0.65057	2.20011	0	0	0.228216	0	0	0	1	1	0.715415
1	14	0.734625	2.26538	0	2	0.244875	0	0.882856	1.23405	0.570214	1	0.715415
1	15	0.552239	2.44776	1	0	0.18408	1.81081	0	-2.53113	1	0.18408	0.715415
1	16	1	1.58144	1	0	0.387381	1	0	-1.39779	1	0.387381	0.715415
1	17	1	1.73462	1	0	0.365681	1	0	-1.39779	1	0.365681	0.715415
1	18	0.65057	2.20011	0	0	0.228216	0	0	0	1	1	0.715415
1	19	1	2	1	0	0.333333	1	0	-1.39779	1	0.333333	0.715415
1	20	0.564138	2.28654	0	0	0.197896	0	0	0	1	1	0.715415
1	21	0.816722	2.18328	1	0	0.272241	1.22441	0	-1.71146	1	0.272241	0.715415
1	22	0.65057	2.2223	0	0	0.226453	0	0	0	1	1	0.715415
1	23	0.608111	2.24256	1	0	0.213322	1.64444	0	-2.29858	1	0.213322	0.715415
1	24	0.554871	2.23163	1	1	0.199128	1.80222	0.448104	-1.89277	0.960348	0.358605	0.715415
1	25	0.552239	2.44776	1	0	0.18408	1.81081	0	-2.53113	1	0.18408	0.715415
1	26	0.811963	2.09757	0.5	2.5	0.27907	0.615791	1.19186	0.80522	0.592261	0.625304	0.715415
1	27	0.628731	2.37127	0	0	0.209577	0	0	0	1	1	0.715415
1	28	1	2	0	0	0.333333	0	0	0	1	1	0.715415
1	29	1	2	0	1	0.333333	0	0.5	0.698895	0.666667	1	0.715415
1	30	0.606598	2.26627	1	0	0.211147	1.64854	0	-2.30431	1	0.211147	0.715415
1	31	1	2	1	0	0.333333	1	0	-1.39779	1	0.333333	0.715415
1	32	0.816722	2.18328	1	0	0.272241	1.22441	0	-1.71146	1	0.272241	0.715415
1	33	1.2793	1.50711	0	0	0.459121	0	0	0	1	1	0.715415
1	34	0.616139	2.38386	1	0	0.20538	1.62301	0	-2.26863	1	0.20538	0.715415
1	35	0	3	0	0	0	null	0	null	1	1	0.715415
1	36	1	1.93755	1	0	0.34042	1	0	-1.39779	1	0.34042	0.715415
1	37	1	2	0	0	0.333333	0	0	0	1	1	0.715415
1	38	1	2	1	0	0.333333	1	0	-1.39779	1	0.333333	0.715415
1	39	0.554871	2.44513	1	0	0.184957	1.80222	0	-2.51913	1	0.184957	0.715415
1	40	1	2	0	0	0.333333	0	0	0	1	1	0.715415
1	41	0.842317	2.15768	0	0	0.280772	0	0	0	1	1	0.715415
1	42	1	2	1	0	0.333333	1	0	-1.39779	1	0.333333	0.715415
1	43	0.65057	2.0327	0	1	0.242454	0	0.491957	0.687653	0.757546	1	0.715415
1	44	0.796346	2.1303	0	1	0.272102	0	0.469418	0.656148	0.727898	1	0.715415
1	45	1.19287	1.43586	0	0	0.453782	0	0	0	1	1	0.715415
1	46	0.554871	2.44513	1	0	0.184957	1.80222	0	-2.51913	1	0.184957	0.715415
1	47	0.608111	2.26476	1	0	0.211674	1.64444	0	-2.29858	1	0.211674	0.715415
1	48	0.608111	2.24256	1	0	0.213322	1.64444	0	-2.29858	1	0.213322	0.715415
1	49	1	2	1	1	0.333333	1	0.5	-0.698895	0.888889	0.555556	0.715415
1	50	0.803952	2.02672	0.75	2.25	0.284014	0.932891	1.11017	0.247793	0.69463	0.63296	0.715415
1	51	0.77195	2.17847	0.5	2.5	0.26164	0.64771	1.14759	0.698731	0.616495	0.597465	0.715415
1	52	0.565981	2.36934	0	1	0.192817	0	0.422058	0.589949	0.807183	1	0.715415
1	53	0.828343	2.10194	0	2	0.282684	0	0.951504	1.33	0.514542	1	0.715415
1	54	0.568929	2.3551	0	2	0.19457	0	0.84922	1.18703	0.648717	1	0.715415
1	55	0.733016	2.05833	0.5	2.5	0.262603	0.682114	1.21458	0.744274	0.61515	0.599038	0.715415
1	56	0.885562	1.95795	0	2	0.311432	0	1.02148	1.42781	0.474125	1	0.715415
1	57	0.65057	2.20011	0	0	0.228216	0	0	0	1	1	0.715415
1	58	0.568929	2.3551	0	2	0.19457	0	0.84922	1.18703	0.648717	1	0.715415
1	59	0.478378	2.52162	0	0	0.159459	0	0	0	1	1	0.715415
1	60	0.478378	2.52162	0	0	0.159459	0	0	0	1	1	0.715415
1	61	0.65057	2.20011	0	0	0.228216	0	0	0	1	1	0.715415
1	62	0.606598	2.24408	1	0	0.212791	1.64854	0	-2.30431	1	0.212791	0.715415
1	63	1	1.95836	1	1	0.338025	1	0.51063	-0.684037	0.885739	0.561789	0.715415
1	64	0.65057	2.20011	0	0	0.228216	0	0	0	1	1	0.715415
1	65	0.597	2.34055	0	1	0.203231	0	0.427251	0.597207	0.796769	1	0.715415
1	66	1.1089	1.73453	1	1	0.389986	0.901794	0.576523	-0.454661	0.847911	0.627883	0.715415
1	67	0.74068	2.00941	0	2	0.269329	0	0.995317	1.39124	0.53388	1	0.715415
1	68	1	2	0	0	0.333333	0	0	0	1	1	0.715415
1	69	0.478378	2	0	0	0.193021	0	0	0	1	1	0.715415
1	70	0.911247	2.08875	1	1	0.303749	1.0974	0.478755	-0.864733	0.907737	0.515234	0.715415
1	71	1	2	1	0	0.333333	1	0	-1.39779	1	0.333333	0.715415
1	72	1	2	1	0	0.333333	1	0	-1.39779	1	0.333333	0.715415
1	73	1	2	0	0	0.333333	0	0	0	1	1	0.715415
1	74	0.564138	2.30873	0	0	0.196368	0	0	0	1	1	0.715415
1	75	0.478378	2.52162	0	0	0.159459	0	0	0	1	1	0.715415
1	76	0.842317	2.15768	0	0	0.280772	0	0	0	1	1	0.715415
1	77	0.606598	2.26627	1	0	0.211147	1.64854	0	-2.30431	1	0.211147	0.715415
1	78	1	2	1	1	0.333333	1	0.5	-0.698895	0.888889	0.555556	0.715415
1	79	1.08408	1.78783	1	1	0.377477	0.922442	0.559337	-0.507545	0.857511	0.612465	0.715415
1	80	1	2	0	0	0.333333	0	0	0	1	1	0.715415
1	81	0	3	0	0	0	null	0	null	1	1	0.715415
1	82	0.628731	2.37127	0	0	0.209577	0	0	0	1	1	0.715415
1	83	1	2	0	0	0.333333	0	0	0	1	1	0.715415
1	84	1.12119	1.87881	1	0	0.373731	0.891908	0	-1.2467	1	0.373731	0.715415
1	85	0.628731	2.18239	0	1	0.223659	0	0.458214	0.640488	0.776341	1	0.715415
1	86	1	2	1	0	0.333333	1	0	-1.39779	1	0.333333	0.715415
1	87	1	2	1	0	0.333333	1	0	-1.39779	1	0.333333	0.715415
1	88	1	2	0	0	0.333333	0	0	0	1	1	0.715415
1	89	0.65057	2.20011	0	0	0.228216	0	0	0	1	1	0.715415
1	90	1.15319	1.61181	1	0	0.417067	0.86716	0	-1.21211	1	0.417067	0.715415
1	91	1	2	1	0	0.333333	1	0	-1.39779	1	0.333333	0.715415
1	92	0.554871	2.44513	1	0	0.184957	1.80222	0	-2.51913	1	0.184957	0.715415
1	93	0.478378	2.52162	0	0	0.159459	0	0	0	1	1	0.715415
1	94	0.65057	2.20011	0	0	0.228216	0	0	0	1	1	0.715415
1	95	0.712994	2.28701	0	1	0.237665	0	0.437253	0.611188	0.762335	1	0.715415
1	96	0.478378	2.52162	0	0	0.159459	0	0	0	1	1	0.715415
1	97	0.65057	2.2223	0	0	0.226453	0	0	0	1	1	0.715415
1	98	1	2	1	0	0.333333	1	0	-1.39779	1	0.333333	0.715415
1	99	1.1139	1.81241	1	1	0.380649	0.897748	0.55175	-0.483632	0.855106	0.616405	0.715415
1	100	1.1139	1.81241	1	1	0.380649	0.897748	0.55175	-0.483632	0.855106	0.616405	0.715415
1	101	1	2	0	0	0.333333	0	0	0	1	1	0.715415
1	102	0.554871	2.44513	1	0	0.184957	1.80222	0	-2.51913	1	0.184957	0.715415
1	103	1.12775	1.87225	1	0	0.375917	0.886721	0	-1.23945	1	0.375917	0.715415
1	104	0.608111	2.26476	1	0	0.211674	1.64444	0	-2.29858	1	0.211674	0.715415
1	105	1	2	0	0	0.333333	0	0	0	1	1	0.715415
1	106	0.608111	2.26476	1	0	0.211674	1.64444	0	-2.29858	1	0.211674	0.715415
1	107	0.781849	2.21815	0.5	1.5	0.260616	0.639509	0.676239	0.0513404	0.739384	0.453312	0.715415
1	108	1.2793	1.50711	0	0	0.459121	0	0	0	1	1	0.715415
1	109	0.628731	2.37127	0	0	0.209577	0	0	0	1	1	0.715415
1	110	1	2	0	0	0.333333	0	0	0	1	1	0.715415
1	111	0.905475	2.09453	1	1	0.301825	1.10439	0.477435	-0.876355	0.908902	0.512552	0.715415
1	112	1	2	1	0	0.333333	1	0	-1.39779	1	0.333333	0.715415
1	113	0.628731	2.37127	0	0	0.209577	0	0	0	1	1	0.715415
1	114	0.65057	2.20011	0	0	0.228216	0	0	0	1	1	0.715415
1	115	1	1.93532	1	0	0.340678	1	0	-1.39779	1	0.340678	0.715415
1	116	0.81581	2.18419	1	0	0.271937	1.22578	0	-1.71338	1	0.271937	0.715415
1	117	1.47838	1.52162	0	0	0.492793	0	0	0	1	1	0.715415
1	118	0.734625	2.26538	0	1	0.244875	0	0.441428	0.617024	0.755125	1	0.715415
1	119	1	2	0	0	0.333333	0	0	0	1	1	0.715415
1	120	0.552239	2.44776	1	0	0.18408	1.81081	0	-2.53113	1	0.18408	0.715415
1	121	0.478378	2.52162	0	0	0.159459	0	0	0	1	1	0.715415
1	122	0.628731	2.37127	0	0	0.209577	0	0	0	1	1	0.715415
1	123	0.564138	2.30873	0	0	0.196368	0	0	0	1	1	0.715415
1	124	1	2	0	0	0.333333	0	0	0	1	1	0.715415
1	125	1	2	0	0	0.333333	0	0	0	1	1	0.715415
1	126	1.31184	1.45316	1	0	0.474444	0.76229	0	-1.06552	1	0.474444	0.715415
1	127	0.554871	2.44513	1	1	0.184957	1.80222	0.408976	-1.94747	0.965791	0.335705	0.715415
1	128	0.639459	2.29809	0	1	0.217685	0	0.435144	0.608241	0.782315	1	0.715415
1	129	1	1.93755	1	0	0.34042	1	0	-1.39779	1	0.34042	0.715415
1	130	1.15319	1.84681	1	0	0.384396	0.86716	0	-1.21211	1	0.384396	0.715415
1	131	1.2793	1.50711	0	0	0.459121	0	0	0	1	1	0.715415
1	132	1	1.93532	1	0	0.340678	1	0	-1.39779	1	0.340678	0.715415
1	133	1	2	0	0	0.333333	0	0	0	1	1	0.715415
1	134	1	2	1	0	0.333333	1	0	-1.39779	1	0.333333	0.715415
1	135	1	2	1	0	0.333333	1	0	-1.39779	1	0.333333	0.715415
1	136	1	2	0	0	0.333333	0	0	0	1	1	0.715415
1	137	0	3	0	0	0	null	0	null	1	1	0.715415
1	138	0.608111	2.26476	1	0	0.211674	1.64444	0	-2.29858	1	0.211674	0.715415
1	139	0.478378	2	0	0	0.193021	0	0	0	1	1	0.715415
1	140	0.552239	2.18419	1	0	0.20181	1.81081	0	-2.53113	1	0.20181	0.715415
1	141	1	2	1	0	0.333333	1	0	-1.39779	1	0.333333	0.715415
1	142	1	1.93532	1	0	0.340678	1	0	-1.39779	1	0.340678	0.715415
1	143	0.554871	2.44513	1	1	0.184957	1.80222	0.408976	-1.94747	0.965791	0.335705	0.715415
1	144	1.08928	1.83703	1	1	0.372236	0.918039	0.544356	-0.522331	0.861441	0.605912	0.715415
1	145	0.606598	2.26627	1	0	0.211147	1.64854	0	-2.30431	1	0.211147	0.715415
1	146	0.65057	2.0327	0	1	0.242454	0	0.491957	0.687653	0.757546	1	0.715415
1	147	1	2	0	0	0.333333	0	0	0	1	1	0.715415
1	148	1.47838	1.52162	0	0	0.492793	0	0	0	1	1	0.715415
1	149	0.608111	1.91351	1	0	0.241159	1.64444	0	-2.29858	1	0.241159	0.715415
1	150	0.65057	1.87105	0	0	0.257997	0	0	0	1	1	0.715415
1	151	0.65057	2.2223	0	0	0.226453	0	0	0	1	1	0.715415
1	152	1	2	1	1	0.333333	1	0.5	-0.698895	0.888889	0.555556	0.715415
1	153	1.15865	1.84135	1	0	0.386216	0.863076	0	-1.2064	1	0.386216	0.715415
1	154	0.413787	2.58621	0	1	0.137929	0	0.386666	0.540478	0.862071	1	0.715415
1	155	1.23533	1.47086	1	0	0.456482	0.809501	0	-1.13151	1	0.456482	0.715415
1	156	0.606598	2.26627	1	0	0.211147	1.64854	0	-2.30431	1	0.211147	0.715415
1	157	0.84746	2.08645	0.5	1.5	0.28885	0.589998	0.718924	0.18021	0.71115	0.494265	0.715415
1	158	0.564138	2.30873	0	0	0.196368	0	0	0	1	1	0.715415
1	159	1	2	1	0	0.333333	1	0	-1.39779	1	0.333333	0.715415
1	160	1	2	1	0	0.333333	1	0	-1.39779	1	0.333333	0.715415
1	161	0.564138	1.95748	0	0	0.223721	0	0	0	1	1	0.715415
1	162	0.651495	2.3485	0.5	1.5	0.217165	0.767465	0.638704	-0.179981	0.782835	0.38717	0.715415
1	163	1.08928	1.83703	1	1	0.372236	0.918039	0.544356	-0.522331	0.861441	0.605912	0.715415
1	164	1.36643	1.50283	2	0	0.476231	1.46367	0	-2.0459	1	0.226796	0.715415
1	165	1	2	0	0	0.333333	0	0	0	1	1	0.715415
1	166	1.38058	1.51449	1	0	0.476872	0.724332	0	-1.01246	1	0.476872	0.715415
1	167	1	2	0	1	0.333333	0	0.5	0.698895	0.666667	1	0.715415
1	168	0.628731	2.37127	0	0	0.209577	0	0	0	1	1	0.715415
1	169	1	2	0	0	0.333333	0	0	0	1	1	0.715415
1	170	1.2793	1.50711	0	0	0.459121	0	0	0	1	1	0.715415
1	171	1	1.93755	2	0	0.34042	2	0	-2.79558	1	0.115886	0.715415
1	172	0.552239	2	1	0	0.216374	1.81081	0	-2.53113	1	0.216374	0.715415
1	173	1.3771	1.51424	1	0	0.476284	0.726165	0	-1.01503	1	0.476284	0.715415
1	174	0.478378	2.52162	0	0	0.159459	0	0	0	1	1	0.715415
1	175	1	1.74375	1	0	0.364464	1	0	-1.39779	1	0.364464	0.715415
1	176	1.12119	1.87881	1	0	0.373731	0.891908	0	-1.2467	1	0.373731	0.715415
1	177	0.608111	1.91351	1	0	0.241159	1.64444	0	-2.29858	1	0.241159	0.715415
1	178	1	2	1	0	0.333333	1	0	-1.39779	1	0.333333	0.715415
1	179	1	2	0	0	0.333333	0	0	0	1	1	0.715415
1	180	0.922538	2.07746	0	1	0.307513	0	0.481357	0.672836	0.692487	1	0.715415
1	181	1	2	1	0	0.333333	1	0	-1.39779	1	0.333333	0.715415
1	182	0.478378	2.52162	0	0	0.159459	0	0	0	1	1	0.715415
1	183	1	2	0	0	0.333333	0	0	0	1	1	0.715415
1	184	0.734625	2.26538	0	2	0.244875	0	0.882856	1.23405	0.570214	1	0.715415
1	185	0.642646	2.35735	1	0	0.214215	1.55607	0	-2.17506	1	0.214215	0.715415
1	186	0.554871	2.2135	1	1	0.200432	1.80222	0.451772	-1.88765	0.959827	0.360691	0.715415
1	187	1	2	0	0	0.333333	0	0	0	1	1	0.715415
1	188	0.759245	2.24076	1	1	0.253082	1.3171	0.446278	-1.21722	0.93595	0.442113	0.715415
1	189	0.628731	2.37127	0	0	0.209577	0	0	0	1	1	0.715415
1	190	1	2	0	0	0.333333	0	0	0	1	1	0.715415
1	191	1.23533	1.47086	1	0	0.456482	0.809501	0	-1.13151	1	0.456482	0.715415
1	192	0.816722	2.18328	1	0	0.272241	1.22441	0	-1.71146	1	0.272241	0.715415
1	193	0.478378	2.52162	0	1	0.159459	0	0.39657	0.554322	0.840541	1	0.715415
1	194	1	1.89242	1	1	0.345732	1	0.528425	-0.659163	0.88047	0.571933	0.715415
1	195	0.65057	2.2223	0	0	0.226453	0	0	0	1	1	0.715415
1	196	1	1.807	1	1	0.356252	1	0.553403	-0.624249	0.873084	0.585589	0.715415
1	197	1	2	1	0	0.333333	1	0	-1.39779	1	0.333333	0.715415
1	198	1	1.93532	1	0	0.340678	1	0	-1.39779	1	0.340678	0.715415
1	199	1	2	0	0	0.333333	0	0	0	1	1	0.715415
1	200	0.552239	2.44776	1	1	0.18408	1.81081	0.408537	-1.96008	0.966115	0.334274	0.715415
1	201	1	2	1	0	0.333333	1	0	-1.39779	1	0.333333	0.715415
1	202	0.478378	2	0	0	0.193021	0	0	0	1	1	0.715415
1	203	1	2	1	0	0.333333	1	0	-1.39779	1	0.333333	0.715415
1	204	1	2	1	0	0.333333	1	0	-1.39779	1	0.333333	0.715415
1	205	0.478378	2.10306	0	1	0.185315	0	0.475498	0.664647	0.814685	1	0.715415
1	206	0.478378	2.52162	0	0	0.159459	0	0	0	1	1	0.715415
1	207	0.628731	2.37127	0	0	0.209577	0	0	0	1	1	0.715415
1	208	0.893135	2.0309	1	0	0.305446	1.11965	0	-1.56504	1	0.305446	0.715415
1	209	0.628731	2.37127	0	0	0.209577	0	0	0	1	1	0.715415
1	210	1	2	1	0	0.333333	1	0	-1.39779	1	0.333333	0.715415
1	211	0.629178	2.37082	0.5	1.5	0.209726	0.794687	0.632692	-0.226436	0.790274	0.375467	0.715415
1	212	1	2	1	0	0.333333	1	0	-1.39779	1	0.333333	0.715415
1	213	0.565981	2.31182	0	2	0.196671	0	0.865118	1.20925	0.645337	1	0.715415
1	214	1	2	0	0	0.333333	0	0	0	1	1	0.715415
1	215	0.478378	2	0	0	0.193021	0	0	0	1	1	0.715415
1	216	0.562967	2.20203	0	1	0.203605	0	0.454126	0.634774	0.796395	1	0.715415
1	217	0.478378	2.20979	0	0	0.177957	0	0	0	1	1	0.715415
1	218	0.65057	2.2223	0	0	0.226453	0	0	0	1	1	0.715415
1	219	0.552239	2.44776	1	0	0.18408	1.81081	0	-2.53113	1	0.18408	0.715415
1	220	0.552239	2.44776	1	0	0.18408	1.81081	0	-2.53113	1	0.18408	0.715415
1	221	0.65057	2.2223	0	0	0.226453	0	0	0	1	1	0.715415
1	222	0.608111	2.26476	1	0	0.211674	1.64444	0	-2.29858	1	0.211674	0.715415
1	223	0.580123	2.41988	0.5	1.5	0.193374	0.861886	0.619866	-0.338293	0.806626	0.349355	0.715415
1	224	1	2	0	1	0.333333	0	0.5	0.698895	0.666667	1	0.715415
1	225	1	2	1	0	0.333333	1	0	-1.39779	1	0.333333	0.715415
1	226	1	2	0	0	0.333333	0	0	0	1	1	0.715415
1	227	0	3	0	0	0	null	0	null	1	1	0.715415
1	228	0.606598	2.26627	1	0	0.211147	1.64854	0	-2.30431	1	0.211147	0.715415
1	229	0.552239	2.44776	1	0	0.18408	1.81081	0	-2.53113	1	0.18408	0.715415
1	230	0.691971	2.30803	1	1	0.230657	1.44515	0.43327	-1.41439	0.946797	0.408112	0.715415
1	231	0.8661	2.1339	1	2	0.2887	1.1546	0.937251	-0.303811	0.798082	0.640119	0.715415
1	232	1	2	0	0	0.333333	0	0	0	1	1	0.715415
1	233	0.478378	2.25625	0	1	0.174934	0	0.443214	0.61952	0.825066	1	0.715415
1	234	1	2	1	0	0.333333	1	0	-1.39779	1	0.333333	0.715415
1	235	0.784609	2.21539	0.5	1.5	0.261536	0.63726	0.677081	0.0556621	0.738464	0.454671	0.715415
1	236	1	2	1	1	0.333333	1	0.5	-0.698895	0.888889	0.555556	0.715415
1	237	1	2	1	0	0.333333	1	0	-1.39779	1	0.333333	0.715415
1	238	0.478378	2	0	0	0.193021	0	0	0	1	1	0.715415
1	239	1.15865	1.84135	1	0	0.386216	0.863076	0	-1.2064	1	0.386216	0.715415
1	240	1	2	0	0	0.333333	0	0	0	1	1	0.715415
1	241	1	2	1	0	0.333333	1	0	-1.39779	1	0.333333	0.715415
1	242	0.564138	2.30873	0	0	0.196368	0	0	0	1	1	0.715415
1	243	0	3	0	0	0	null	0	null	1	1	0.715415
1	244	1.11228	1.72466	1	1	0.392069	0.899058	0.579824	-0.446222	0.846282	0.63042	0.715415
1	245	0.552239	2.44776	1	0	0.18408	1.81081	0	-2.53113	1	0.18408	0.715415
1	246	1	2	0	0	0.333333	0	0	0	1	1	0.715415
1	247	0.786496	2.2135	1	1	0.262165	1.27146	0.451772	-1.14575	0.931269	0.4556	0.715415
1	248	0.628731	2.37127	0	1	0.209577	0	0.421715	0.589469	0.790423	1	0.715415
1	249	0.478378	2.52162	0	0	0.159459	0	0	0	1	1	0.715415
1	250	0.65057	2.20011	0	0	0.228216	0	0	0	1	1	0.715415
1	251	1	2	0	0	0.333333	0	0	0	1	1	0.715415
1	252	0.842317	2.15768	0	0	0.280772	0	0	0	1	1	0.715415
1	253	0.554871	2.44513	1	0	0.184957	1.80222	0	-2.51913	1	0.184957	0.715415
1	254	0.606598	2.26627	1	0	0.211147	1.64854	0	-2.30431	1	0.211147	0.715415
1	255	0.845094	1.98986	0.5	1.5	0.298097	0.59165	0.75382	0.226679	0.701903	0.507333	0.715415
1	256	1	2	1	0	0.333333	1	0	-1.39779	1	0.333333	0.715415
1	257	0.628731	2.37127	0	0	0.209577	0	0	0	1	1	0.715415
1	258	0	3	0	0	0	null	0	null	1	1	0.715415
1	259	0	1.69886	0	0	0	null	0	null	1	1	0.715415
1	260	1	2	1	1	0.333333	1	0.5	-0.698895	0.888889	0.555556	0.715415
1	261	1	2	0	0	0.333333	0	0	0	1	1	0.715415
1	262	1	2	0	0	0.333333	0	0	0	1	1	0.715415
1	263	1	2	0	0	0.333333	0	0	0	1	1	0.715415
1	264	1.47838	1.52162	1	0	0.492793	0.676417	0	-0.945489	1	0.492793	0.715415
1	265	1.47838	1.52162	0	0	0.492793	0	0	0	1	1	0.715415
1	266	0.478378	2	0	0	0.193021	0	0	0	1	1	0.715415
1	267	0.478378	2.25625	0	1	0.174934	0	0.443214	0.61952	0.825066	1	0.715415
1	268	0.838918	2.16108	1	2	0.279639	1.19201	0.925462	-0.37258	0.80914	0.626191	0.715415
1	269	0	3	0	0	0	null	0	null	1	1	0.715415
1	270	0.552239	2	1	0	0.216374	1.81081	0	-2.53113	1	0.216374	0.715415
1	271	0.65057	1.87105	0	0	0.257997	0	0	0	1	1	0.715415
1	272	1.15319	1.61181	1	0	0.417067	0.86716	0	-1.21211	1	0.417067	0.715415
1	273	1.47838	1.52162	0	0	0.492793	0	0	0	1	1	0.715415
1	274	1	2	0	0	0.333333	0	0	0	1	1	0.715415
1	275	0.478378	2.52162	0	0	0.159459	0	0	0	1	1	0.715415
1	276	1	2	1	0	0.333333	1	0	-1.39779	1	0.333333	0.715415
1	277	0.554871	2.44513	1	0	0.184957	1.80222	0	-2.51913	1	0.184957	0.715415
1	278	1	2	1	0	0.333333	1	0	-1.39779	1	0.333333	0.715415
1	279	0.478378	2.20979	0	0	0.177957	0	0	0	1	1	0.715415
1	280	0	1.69886	0	0	0	null	0	null	1	1	0.715415
1	281	1	1.93755	1	0	0.34042	1	0	-1.39779	1	0.34042	0.715415
1	282	1.47838	1.52162	0	0	0.492793	0	0	0	1	1	0.715415
1	283	1	2	0	0	0.333333	0	0	0	1	1	0.715415
1	284	0.893135	2.0309	1	0	0.305446	1.11965	0	-1.56504	1	0.305446	0.715415
1	285	0.606598	2.24408	1	0	0.212791	1.64854	0	-2.30431	1	0.212791	0.715415
1	286	1	2	1	0	0.333333	1	0	-1.39779	1	0.333333	0.715415
1	287	0.65057	2.20011	0	0	0.228216	0	0	0	1	1	0.715415
1	288	1.33313	1.47799	1	0	0.474233	0.750117	0	-1.04851	1	0.474233	0.715415
1	289	0.85121	1.99212	0.5	1.5	0.299371	0.587399	0.752966	0.231428	0.700629	0.509118	0.715415
1	290	0.478378	2.25625	0	1	0.174934	0	0.443214	0.61952	0.825066	1	0.715415
1	291	1	2	0	0	0.333333	0	0	0	1	1	0.715415
1	292	0.83625	2.16375	0	2	0.27875	0	0.924321	1.29201	0.520201	1	0.715415
1	293	0.564138	2.30873	0	0	0.196368	0	0	0	1	1	0.715415
1	294	0.817615	2.18239	0	2	0.272538	0	0.916428	1.28098	0.529201	1	0.715415
1	295	0.606598	2.26627	1	0	0.211147	1.64854	0	-2.30431	1	0.211147	0.715415
1	296	0.99247	1.96451	0.833333	2.16667	0.335636	0.839656	1.1029	0.367966	0.663593	0.706764	0.715415
1	297	0	1.69886	0	0	0	null	0	null	1	1	0.715415
1	298	0.478378	2	0	0	0.193021	0	0	0	1	1	0.715415
1	299	0.791385	2.02409	0.5	2.5	0.281084	0.631803	1.23512	0.843314	0.589478	0.628435	0.715415
1	300	1	1.93755	1	0	0.34042	1	0	-1.39779	1	0.34042	0.715415
1	301	1	1.73462	1	0	0.365681	1	0	-1.39779	1	0.365681	0.715415
1	302	1.47838	1.52162	1	0	0.492793	0.676417	0	-0.945489	1	0.492793	0.715415
1	303	1	2	1	0	0.333333	1	0	-1.39779	1	0.333333	0.715415
1	304	0.893272	2.10673	0	1	0.297757	0	0.47467	0.663489	0.702243	1	0.715415
1	305	1	2	0	0	0.333333	0	0	0	1	1	0.715415
1	306	1	2	0	0	0.333333	0	0	0	1	1	0.715415
1	307	0.65057	2.2223	0	0	0.226453	0	0	0	1	1	0.715415
1	308	0.554871	2.44513	1	0	0.184957	1.80222	0	-2.51913	1	0.184957	0.715415
1	309	1	2	0	0	0.333333	0	0	0	1	1	0.715415
1	310	1	2	1	0	0.333333	1	0	-1.39779	1	0.333333	0.715415
1	311	0.606598	2.26627	1	0	0.211147	1.64854	0	-2.30431	1	0.211147	0.715415
1	312	1	2	0	0	0.333333	0	0	0	1	1	0.715415
1	313	0.628731	2.37127	0	0	0.209577	0	0	0	1	1	0.715415
1	314	1	2	1	0	0.333333	1	0	-1.39779	1	0.333333	0.715415
1	315	0.65057	2.2223	0	0	0.226453	0	0	0	1	1	0.715415
1	316	0.65057	2.03846	0	1	0.241935	0	0.490567	0.68571	0.758065	1	0.715415
1	317	1.12119	1.87881	1	0	0.373731	0.891908	0	-1.2467	1	0.373731	0.715415
1	318	0	1.69886	0	0	0	null	0	null	1	1	0.715415
1	319	0.554871	2.44513	1	0	0.184957	1.80222	0	-2.51913	1	0.184957	0.715415
1	320	1	2	1	0	0.333333	1	0	-1.39779	1	0.333333	0.715415
1	321	0.628731	2.37127	0	0	0.209577	0	0	0	1	1	0.715415
1	322	1	2	1	0	0.333333	1	0	-1.39779	1	0.333333	0.715415
1	323	1	2	0	0	0.333333	0	0	0	1	1	0.715415
1	324	0.790215	2.20979	0	0	0.263405	0	0	0	1	1	0.715415
1	325	0.478378	2.52162	0	0	0.159459	0	0	0	1	1	0.715415
1	326	0.552239	2.44776	1	0	0.18408	1.81081	0	-2.53113	1	0.18408	0.715415
1	327	0.491249	2.50875	0	1	0.16375	0	0.398605	0.557166	0.83625	1	0.715415
1	328	1.15319	1.61181	1	0	0.417067	0.86716	0	-1.21211	1	0.417067	0.715415
1	329	0.552239	2.44776	1	0	0.18408	1.81081	0	-2.53113	1	0.18408	0.715415
1	330	0.552239	2.44776	1	0	0.18408	1.81081	0	-2.53113	1	0.18408	0.715415
1	331	0.628731	2.37127	0	1	0.209577	0	0.421715	0.589469	0.790423	1	0.715415
1	332	0.478378	2.52162	0	0	0.159459	0	0	0	1	1	0.715415
1	333	1.36643	1.50283	2	0	0.476231	1.46367	0	-2.0459	1	0.226796	0.715415
1	334	0.478378	2.32862	0	2	0.170423	0	0.858877	1.20053	0.688197	1	0.715415
1	335	0.752374	2.12275	1	1	0.261684	1.32913	0.471086	-1.19936	0.931522	0.454889	0.715415
1	336	0.552239	2.44776	1	0	0.18408	1.81081	0	-2.53113	1	0.18408	0.715415
1	337	0.842317	2.15768	0	0	0.280772	0	0	0	1	1	0.715415
1	338	1	1.87287	0	0	0.348084	0	0	0	1	1	0.715415
1	339	1	2	0	0	0.333333	0	0	0	1	1	0.715415
1	340	0.478378	2.52162	0	0	0.159459	0	0	0	1	1	0.715415
1	341	0.478378	2.20979	0	0	0.177957	0	0	0	1	1	0.715415
1	342	0.552239	2.44776	1	0	0.18408	1.81081	0	-2.53113	1	0.18408	0.715415
1	343	1	1.84135	0	1	0.351945	0	0.543079	0.759111	0.648055	1	0.715415
1	344	1.12759	1.63742	1	1	0.407805	0.88685	0.610715	-0.385979	0.833695	0.649306	0.715415
1	345	1	2	1	0	0.333333	1	0	-1.39779	1	0.333333	0.715415
1	346	0.65057	2.2223	0	0	0.226453	0	0	0	1	1	0.715415
1	347	1.15865	1.84135	1	0	0.386216	0.863076	0	-1.2064	1	0.386216	0.715415
1	348	1	2	1	0	0.333333	1	0	-1.39779	1	0.333333	0.715415
1	349	0.65057	2.2223	0	0	0.226453	0	0	0	1	1	0.715415
1	350	1	1.87287	0	0	0.348084	0	0	0	1	1	0.715415
1	351	0	1.69886	0	0	0	null	0	null	1	1	0.715415
1	352	0.606598	2.26627	1	0	0.211147	1.64854	0	-2.30431	1	0.211147	0.715415
1	353	1	2	0	0	0.333333	0	0	0	1	1	0.715415
1	354	0.608111	1.91351	1	0	0.241159	1.64444	0	-2.29858	1	0.241159	0.715415
1	355	0.478378	2.52162	0	0	0.159459	0	0	0	1	1	0.715415
1	356	1	2	0	0	0.333333	0	0	0	1	1	0.715415
1	357	0.65057	2.20011	0	0	0.228216	0	0	0	1	1	0.715415
1	358	1	2	1	0	0.333333	1	0	-1.39779	1	0.333333	0.715415
1	359	0.842317	2.15768	0	0	0.280772	0	0	0	1	1	0.715415
1	360	1	1.93755	1	0	0.34042	1	0	-1.39779	1	0.34042	0.715415
1	361	1	2	1	0	0.333333	1	0	-1.39779	1	0.333333	0.715415
1	362	1	2	0	0	0.333333	0	0	0	1	1	0.715415
1	363	1	2	0	0	0.333333	0	0	0	1	1	0.715415
1	364	1	2	1	0	0.333333	1	0	-1.39779	1	0.333333	0.715415
1	365	0.743754	2.25625	0	1	0.247918	0	0.443214	0.61952	0.752082	1	0.715415
1	366	0.606598	2.24408	1	0	0.212791	1.64854	0	-2.30431	1	0.212791	0.715415
1	367	1	2	0	0	0.333333	0	0	0	1	1	0.715415
1	368	1	2	0	0	0.333333	0	0	0	1	1	0.715415
1	369	1	2	1	0	0.333333	1	0	-1.39779	1	0.333333	0.715415
1	370	0.65057	2.2223	0	0	0.226453	0	0	0	1	1	0.715415
1	371	0.95385	1.98006	1	1	0.325112	1.04838	0.505034	-0.759488	0.894302	0.544526	0.715415
1	372	1.24222	1.75654	1	1	0.414245	0.80501	0.569301	-0.329472	0.828401	0.656891	0.715415
1	373	0.936753	1.79608	1	1	0.342777	1.06752	0.556768	-0.71392	0.882504	0.568058	0.715415
1	374	0.713391	2.28661	1	2	0.237797	1.40176	0.874658	-0.736772	0.857251	0.557196	0.715415
1	375	1	2	1	0	0.333333	1	0	-1.39779	1	0.333333	0.715415
1	376	0.952143	2.04786	0.833333	2.16667	0.317381	0.875219	1.05802	0.255513	0.687803	0.681921	0.715415
1	377	0.608111	1.91351	1	0	0.241159	1.64444	0	-2.29858	1	0.241159	0.715415
1	378	0.973083	1.95381	0.833333	2.16667	0.332463	0.856384	1.10894	0.353025	0.667827	0.702541	0.715415
1	379	0.734625	2.26538	0	1	0.244875	0	0.441428	0.617024	0.755125	1	0.715415
1	380	0.639242	2.2983	1	1	0.217611	1.56435	0.435103	-1.57845	0.952646	0.387867	0.715415
1	381	1.05106	1.87854	1	2	0.358773	0.951418	1.06465	0.158282	0.706207	0.736345	0.715415
1	382	0.817615	2.18239	0	2	0.272538	0	0.916428	1.28098	0.529201	1	0.715415
1	383	1	2	1	0	0.333333	1	0	-1.39779	1	0.333333	0.715415
1	384	1	2	1	1	0.333333	1	0.5	-0.698895	0.888889	0.555556	0.715415
1	385	1	2	1	1	0.333333	1	0.5	-0.698895	0.888889	0.555556	0.715415
1	386	1	2	1	1	0.333333	1	0.5	-0.698895	0.888889	0.555556	0.715415
1	387	0.748668	2.18888	0.5	1.5	0.254862	0.667853	0.685282	0.0243625	0.745138	0.444769	0.715415
1	388	0.552239	2.44776	1	0	0.18408	1.81081	0	-2.53113	1	0.18408	0.715415
1	389	0.806645	2.12727	0	2	0.274938	0	0.940173	1.31417	0.525715	1	0.715415
1	390	0.625344	2.37466	1	2	0.208448	1.59912	0.842227	-1.05798	0.887763	0.50405	0.715415
1	391	0.606598	2.26627	1	0	0.211147	1.64854	0	-2.30431	1	0.211147	0.715415
1	392	57.1368	114.274	0	0	0.333333	0	0	0	1	1	0.0125211
1	393	57.1368	114.274	0	0	0.333333	0	0	0	1	1	0.0125211
1	394	57.1368	114.274	0	0	0.333333	0	0	0	1	1	0.0125211
1	395	27.5059	143.905	0	1	0.160468	0	0.00694905	0.554988	0.839532	1	0.0125211
1	396	57.1368	114.274	0	0	0.333333	0	0	0	1	1	0.0125211
1	397	57.1368	114.274	0	0	0.333333	0	0	0	1	1	0.0125211
1	398	37.1715	125.707	0	0	0.228216	0	0	0	1	1	0.0125211
1	399	27.333	144.077	0	0	0.159459	0	0	0	1	1	0.0125211
1	400	57.0937	114.291	0	1	0.333132	0	0.0087496	0.698789	0.666868	1	0.0125211
1	401	57.1368	114.274	0	0	0.333333	0	0	0	1	1	0.0125211
1	402	57.1368	114.274	0	0	0.333333	0	0	0	1	1	0.0125211
1	403	57.1368	114.274	0	0	0.333333	0	0	0	1	1	0.0125211
1	404	37.1715	106.906	0	0	0.257997	0	0	0	1	1	0.0125211
1	405	37.1715	126.975	0	0	0.226453	0	0	0	1	1	0.0125211
1	406	57.1368	114.274	0	0	0.333333	0	0	0	1	1	0.0125211
1	407	57.1368	107.01	0	0	0.348084	0	0	0	1	1	0.0125211
1	408	35.9237	135.487	0	0	0.209577	0	0	0	1	1	0.0125211
1	409	35.9237	135.487	0	0	0.209577	0	0	0	1	1	0.0125211
1	410	35.9237	135.487	0	0	0.209577	0	0	0	1	1	0.0125211
1	411	0.564138	1.95748	0	0	0.223721	0	0	0	1	1	0.715415
1	412	0.690685	2.30932	0.666667	2.33333	0.230228	0.965226	1.0104	0.0631452	0.72897	0.543873	0.715415
1	413	1	2	1	1	0.333333	1	0.5	-0.698895	0.888889	0.555556	0.715415
1	414	1	2	0	0	0.333333	0	0	0	1	1	0.715415
1	415	0.892825	1.8476	1.5	1.5	0.325798	1.68006	0.811866	-1.21355	0.858074	0.471407	0.715415
1	416	1	2	0	1	0.333333	0	0.5	0.698895	0.666667	1	0.715415
1	417	1	2	1	1	0.333333	1	0.5	-0.698895	0.888889	0.555556	0.715415
1	418	1	2	1	1	0.333333	1	0.5	-0.698895	0.888889	0.555556	0.715415
1	419	1	2	1	0	0.333333	1	0	-1.39779	1	0.333333	0.715415
1	420	1.47838	1.52162	0	0	0.492793	0	0	0	1	1	0.715415
1	421	0.786496	2.2135	1	1	0.262165	1.27146	0.451772	-1.14575	0.931269	0.4556	0.715415
1	422	0.951096	1.82004	0	2	0.343215	0	1.09888	1.536	0.431366	1	0.715415
1	423	0.597	2.34055	0	1	0.203231	0	0.427251	0.597207	0.796769	1	0.715415
1	424	0.914585	2.08542	0	2	0.304862	0	0.959042	1.34054	0.483217	1	0.715415
1	425	0.817615	2.18239	0	1	0.272538	0	0.458214	0.640488	0.727462	1	0.715415
1	426	0.926895	2.07311	1	2	0.308965	1.07887	0.964736	-0.159537	0.772609	0.67001	0.715415
1	427	1	2	1	1	0.333333	1	0.5	-0.698895	0.888889	0.555556	0.715415
1	428	0.554871	2.2135	1	1	0.200432	1.80222	0.451772	-1.88765	0.959827	0.360691	0.715415
1	429	1	2	1	0	0.333333	1	0	-1.39779	1	0.333333	0.715415
1	430	0.818651	2.13749	0.5	1.5	0.276932	0.610761	0.701758	0.127195	0.723068	0.477173	0.715415
1	431	1.235	1.765	0	1	0.411668	0	0.566573	0.791951	0.588332	1	0.715415
1	432	1.47838	1.52162	1	0	0.492793	0.676417	0	-0.945489	1	0.492793	0.715415
1	433	1	2	1	0	0.333333	1	0	-1.39779	1	0.333333	0.715415
1	434	0.552239	2.20701	1	1	0.200141	1.81081	0.453103	-1.89779	0.959943	0.360226	0.715415
1	435	0.817615	2.07746	0	1	0.282416	0	0.481357	0.672836	0.717584	1	0.715415
1	436	0.564138	2.30873	0	0	0.196368	0	0	0	1	1	0.715415
1	437	0.65057	2.20011	0	0	0.228216	0	0	0	1	1	0.715415
1	438	0.716483	2.28352	0.5	1.5	0.238828	0.697854	0.656881	-0.0572705	0.761172	0.420617	0.715415
1	439	0.842317	2.15768	0	0	0.280772	0	0	0	1	1	0.715415
1	440	0.817615	2.18239	0	1	0.272538	0	0.458214	0.640488	0.727462	1	0.715415
1	441	0.606598	2.26627	1	0	0.211147	1.64854	0	-2.30431	1	0.211147	0.715415
1	442	0.65057	1.87105	0	0	0.257997	0	0	0	1	1	0.715415
1	443	0.608111	2.26476	1	0	0.211674	1.64444	0	-2.29858	1	0.211674	0.715415
1	444	0.65057	2.2114	0	1	0.227316	0	0.452203	0.632085	0.772684	1	0.715415
1	445	1	2	0	0	0.333333	0	0	0	1	1	0.715415
1	446	0	1.69886	0	0	0	null	0	null	1	1	0.715415
1	447	0.606598	1.91502	1	0	0.240559	1.64854	0	-2.30431	1	0.240559	0.715415
1	448	0.800037	2.13751	1	1	0.272349	1.24994	0.467834	-1.09322	0.925826	0.470523	0.715415
1	449	1	2	0	0	0.333333	0	0	0	1	1	0.715415
1	450	0.522009	2.40968	0	2	0.178057	0	0.829986	1.16015	0.675589	1	0.715415
1	451	0.478378	2.52162	0	0	0.159459	0	0	0	1	1	0.715415
1	452	0.81419	2.11609	1	2	0.277854	1.22822	0.94514	-0.39568	0.811294	0.623405	0.715415
1	453	0.734625	2.26538	0	2	0.244875	0	0.882856	1.23405	0.570214	1	0.715415
1	454	0.606598	2.24408	1	0	0.212791	1.64854	0	-2.30431	1	0.212791	0.715415
1	455	0.794031	2.15627	0.5	2.5	0.269136	0.629698	1.15941	0.740426	0.606044	0.6096	0.715415
1	456	1.15865	1.84135	0	1	0.386216	0	0.543079	0.759111	0.613784	1	0.715415
1	457	0.80054	2.13701	0.5	1.5	0.27252	0.624579	0.701916	0.108102	0.72748	0.470773	0.715415
1	458	0.639842	2.28782	0	2	0.21855	0	0.874193	1.22194	0.610664	1	0.715415
1	459	0.941098	1.93218	1	2	0.327534	1.06259	1.0351	-0.038424	0.748439	0.695904	0.715415
1	460	0.759245	2.24076	1	2	0.253082	1.3171	0.892556	-0.593421	0.840269	0.583304	0.715415
1	461	0.65057	2.20011	0	0	0.228216	0	0	0	1	1	0.715415
1	462	35.9237	135.487	0	0	0.209577	0	0	0	1	1	0.0125211
1	463	57.1368	114.274	0	0	0.333333	0	0	0	1	1	0.0125211
1	464	57.1368	114.274	0	1	0.333333	0	0.00875092	0.698895	0.666667	1	0.0125211
1	465	57.1368	114.274	0	0	0.333333	0	0	0	1	1	0.0125211
1	466	57.1368	114.274	0	0	0.333333	0	0	0	1	1	0.0125211
1	467	57.1368	107.01	0	0	0.348084	0	0	0	1	1	0.0125211
1	468	1	1.94894	1	1	0.339105	1	0.5131	-0.680584	0.885008	0.563218	0.715415
1	469	1	1.97918	1	1	0.335663	1	0.505259	-0.691544	0.887331	0.558656	0.715415
1	470	0.628731	2.37127	0	0	0.209577	0	0	0	1	1	0.715415
1	471	1	2	0	1	0.333333	0	0.5	0.698895	0.666667	1	0.715415
1	472	0.811117	2.18888	0	2	0.270372	0	0.913708	1.27717	0.532357	1	0.715415
1	473	1	1.47838	0	0	0.40349	0	0	0	1	1	0.715415
1	474	1.1139	1.81241	1	1	0.380649	0.897748	0.55175	-0.483632	0.855106	0.616405	0.715415
1	475	0.811117	2.18888	0	1	0.270372	0	0.456854	0.638586	0.729628	1	0.715415
1	476	1	1.93755	1	0	0.34042	1	0	-1.39779	1	0.34042	0.715415
1	477	0.786521	2.21348	0.666667	2.33333	0.262174	0.847615	1.05415	0.28869	0.687112	0.598336	0.715415
1	478	1	2	0	1	0.333333	0	0.5	0.698895	0.666667	1	0.715415
1	479	0.792408	2.1221	1	1	0.271884	1.26198	0.471232	-1.10529	0.926079	0.469848	0.715415
1	480	0.565981	2.35805	0	1	0.193562	0	0.424079	0.592774	0.806438	1	0.715415
1	481	0.657024	2.24435	0	0	0.226453	0	0	0	1	1	0.705654
1	482	0.746174	2.20413	0.333333	2.66667	0.252915	0.446723	1.20985	1.06669	0.558137	0.583024	0.715415
1	483	0.778255	2.09461	0	1	0.270898	0	0.477415	0.667326	0.729102	1	0.715415
1	484	1	2	1	1	0.333333	1	0.5	-0.698895	0.888889	0.555556	0.715415
1	485	0.837482	2.13988	1.66667	2.33333	0.281283	1.99009	1.0904	-1.25758	0.84802	0.454697	0.715415
1	486	0.65057	2.03846	0	1	0.241935	0	0.490567	0.68571	0.758065	1	0.715415
1	487	0.606598	2.25537	1	1	0.211951	1.64854	0.443387	-1.68455	0.955077	0.37898	0.715415
1	488	0.478378	2.52162	0	0	0.159459	0	0	0	1	1	0.715415
1	489	0.65057	2.21101	0	1	0.227347	0	0.452282	0.632196	0.772653	1	0.715415
1	490	1	2	1	0	0.333333	1	0	-1.39779	1	0.333333	0.715415
1	491	1	2	0	0	0.333333	0	0	0	1	1	0.715415
1	492	1	2	1	0	0.333333	1	0	-1.39779	1	0.333333	0.715415
1	493	0.842317	2.15768	0	0	0.280772	0	0	0	1	1	0.715415
1	494	0.552239	2.44776	1	0	0.18408	1.81081	0	-2.53113	1	0.18408	0.715415
1	495	0.552239	2.44776	1	0	0.18408	1.81081	0	-2.53113	1	0.18408	0.715415
1	496	1.34728	1.48966	2	0	0.474906	1.48447	0	-2.07498	1	0.225536	0.715415
1	497	0.628731	2.37127	0	0	0.209577	0	0	0	1	1	0.715415
1	498	1	2	1	0	0.333333	1	0	-1.39779	1	0.333333	0.715415
1	499	1	1.93755	1	0	0.34042	1	0	-1.39779	1	0.34042	0.715415
1	500	1	2	0	0	0.333333	0	0	0	1	1	0.715415
1	501	1	1.73462	0	1	0.365681	0	0.576494	0.805817	0.634319	1	0.715415
1	502	0.808074	1.94855	1	1	0.293139	1.23751	0.513202	-1.01243	0.91407	0.500347	0.715415
1	503	1	2	1	2	0.333333	1	1	0	0.740741	0.703704	0.715415
1	504	0.778255	1.97837	0	1	0.282322	0	0.505467	0.706537	0.717678	1	0.715415
1	505	0.59587	2.32816	0	1	0.203784	0	0.429524	0.600384	0.796216	1	0.715415
1	506	1	2	1	0	0.333333	1	0	-1.39779	1	0.333333	0.715415
1	507	1	2	1	0	0.333333	1	0	-1.39779	1	0.333333	0.715415
1	508	0.868111	2.13189	0.5	1.5	0.28937	0.575963	0.703601	0.178411	0.71063	0.495005	0.715415
1	509	0.628731	2.37127	0	0	0.209577	0	0	0	1	1	0.715415
1	510	0.478378	2.52162	0	0	0.159459	0	0	0	1	1	0.715415
1	511	1.08439	1.84566	1	1	0.370093	0.922178	0.541811	-0.531672	0.863032	0.603217	0.715415
1	512	1	2	1	1	0.333333	1	0.5	-0.698895	0.888889	0.555556	0.715415
1	513	1	1.91458	1	1	0.343102	1	0.522307	-0.667716	0.882281	0.568485	0.715415
1	514	1	2	1	1	0.333333	1	0.5	-0.698895	0.888889	0.555556	0.715415
1	515	1	2	1	1	0.333333	1	0.5	-0.698895	0.888889	0.555556	0.715415
1	516	1	2	1	1	0.333333	1	0.5	-0.698895	0.888889	0.555556	0.715415
1	517	1	2	1	0	0.333333	1	0	-1.39779	1	0.333333	0.715415
1	518	0.552239	2.44776	1	1	0.18408	1.81081	0.408537	-1.96008	0.966115	0.334274	0.715415
1	519	0.762821	2.21454	0.5	2.5	0.256207	0.655462	1.1289	0.661768	0.624099	0.588512	0.715415
1	520	0.606598	1.91502	1	0	0.240559	1.64854	0	-2.30431	1	0.240559	0.715415
1	521	0.843678	2.11287	0.833333	2.16667	0.285359	0.987739	1.02546	0.0527281	0.729316	0.635025	0.715415
1	522	1	2	1	0	0.333333	1	0	-1.39779	1	0.333333	0.715415
1	523	57.1368	114.274	0	0	0.333333	0	0	0	1	1	0.0125211
1	524	0.794031	2.06787	0.5	2.5	0.277449	0.629698	1.20897	0.809706	0.594505	0.62277	0.715415
1	525	0.975548	1.95688	1	2	0.332676	1.02506	1.02204	-0.00423271	0.741616	0.702827	0.715415
1	526	1	2	1	0	0.333333	1	0	-1.39779	1	0.333333	0.715415
1	527	0.606598	1.91502	1	0	0.240559	1.64854	0	-2.30431	1	0.240559	0.715415
1	528	0.483125	2.54664	0	0	0.159459	0	0	0	1	1	0.705654
1	529	1.00992	2.01984	0	0	0.333333	0	0	0	1	1	0.705654
1	530	1.00992	1.60043	1	0	0.386891	0.990176	0	-1.4032	1	0.386891	0.705654
1	531	1	1.95836	1	1	0.338025	1	0.51063	-0.684037	0.885739	0.561789	0.715415
1	532	1	1.93532	1	0	0.340678	1	0	-1.39779	1	0.340678	0.715415
1	533	0.768374	2.23163	1	2	0.256125	1.30145	0.896208	-0.566443	0.836804	0.588376	0.715415
1	534	0.478378	2.52162	0	0	0.159459	0	0	0	1	1	0.715415
1	535	0.478378	2.52162	0	0	0.159459	0	0	0	1	1	0.715415
1	536	0.554871	2.44513	1	1	0.184957	1.80222	0.408976	-1.94747	0.965791	0.335705	0.715415
1	537	0	1.69886	0	0	0	null	0	null	1	1	0.715415
1	538	0.608111	2.24256	1	0	0.213322	1.64444	0	-2.29858	1	0.213322	0.715415
1	539	0.628731	2.37127	0	1	0.209577	0	0.421715	0.589469	0.790423	1	0.715415
1	540	0.811117	2.12809	0	2	0.275965	0	0.939811	1.31366	0.524227	1	0.715415
1	541	1	2	0	0	0.333333	0	0	0	1	1	0.715415
1	542	0.552239	2.44776	1	0	0.18408	1.81081	0	-2.53113	1	0.18408	0.715415
1	543	0.768374	2.23163	1	1	0.256125	1.30145	0.448104	-1.1928	0.9344	0.44665	0.715415
1	544	1	2	1	1	0.333333	1	0.5	-0.698895	0.888889	0.555556	0.715415
1	545	57.1368	114.274	0	0	0.333333	0	0	0	1	1	0.0125211
1	546	57.1368	114.274	0	0	0.333333	0	0	0	1	1	0.0125211
1	547	0.65057	1.87105	0	0	0.257997	0	0	0	1	1	0.715415
1	548	0.606598	2.08757	1	1	0.225152	1.64854	0.479025	-1.63474	0.949307	0.39961	0.715415
1	549	0.785883	1.97911	0	1	0.284226	0	0.505277	0.706271	0.715774	1	0.715415
1	550	0.564138	1.95748	0	0	0.223721	0	0	0	1	1	0.715415
1	551	0	3	0	0	0	null	0	null	1	1	0.715415
1	552	0.564138	1.95748	0	0	0.223721	0	0	0	1	1	0.715415
1	553	1.02553	1.90407	1	2	0.350058	0.975104	1.05038	0.105219	0.718171	0.725448	0.715415
1	554	0.792408	1.96422	1	1	0.287456	1.26198	0.509109	-1.05235	0.917369	0.492281	0.715415
1	555	1	2	0	0	0.333333	0	0	0	1	1	0.715415
1	556	1	2	1	1	0.333333	1	0.5	-0.698895	0.888889	0.555556	0.715415
1	557	0.554871	2.44513	1	0	0.184957	1.80222	0	-2.51913	1	0.184957	0.715415
1	558	1	1.74375	0	1	0.364464	0	0.573475	0.801599	0.635536	1	0.715415
1	559	0	3	0	0	0	null	0	null	1	1	0.715415
1	560	1	2	0	1	0.333333	0	0.5	0.698895	0.666667	1	0.715415
1	561	0.948359	2.05164	0	2	0.31612	0	0.974829	1.36261	0.467692	1	0.715415
1	562	0.478378	2.52162	0	0	0.159459	0	0	0	1	1	0.715415
1	563	0.554871	2.44513	1	0	0.184957	1.80222	0	-2.51913	1	0.184957	0.715415
1	564	0.554871	2.44513	1	0	0.184957	1.80222	0	-2.51913	1	0.184957	0.715415
1	565	0	1.69886	0	0	0	null	0	null	1	1	0.715415
1	566	0.622362	2.31155	0.166667	2.83333	0.212127	0.267797	1.22573	1.33899	0.554906	0.510933	0.715415
1	567	1	2	1	0	0.333333	1	0	-1.39779	1	0.333333	0.715415
1	568	1	1.93532	1	0	0.340678	1	0	-1.39779	1	0.340678	0.715415
1	569	1	2	1	0	0.333333	1	0	-1.39779	1	0.333333	0.715415
1	570	1	2	1	0	0.333333	1	0	-1.39779	1	0.333333	0.715415
1	571	0.975802	2.0242	1	2	0.325267	1.0248	0.988046	-0.0513716	0.751429	0.692819	0.715415
1	572	0.875417	1.91016	1.83333	2.16667	0.314267	2.09424	1.13428	-1.34182	0.858668	0.441098	0.715415
1	573	0.392597	2.58295	0	2	0.131941	0	0.774308	1.08232	0.753526	1	0.715415
1	574	0.628731	2.37127	0	0	0.209577	0	0	0	1	1	0.715415
1	575	1	2	1	1	0.333333	1	0.5	-0.698895	0.888889	0.555556	0.715415
1	576	1	2	1	0	0.333333	1	0	-1.39779	1	0.333333	0.715415
1	577	1	2	1	1	0.333333	1	0.5	-0.698895	0.888889	0.555556	0.715415
1	578	0.875417	1.91593	0.833333	2.16667	0.313619	0.951927	1.13087	0.250128	0.692747	0.676633	0.715415
1	579	0	171.41	0	0	0	null	0	null	1	1	0.0125211
1	580	0.553323	2.4117	0	2	0.186617	0	0.82929	1.15917	0.661592	1	0.715415
1	581	1	1.93755	1	0	0.34042	1	0	-1.39779	1	0.34042	0.715415
1	582	0.522009	2.2885	0	2	0.185735	0	0.873936	1.22158	0.663028	1	0.715415
1	583	0.650069	1.87155	1	0	0.257798	1.5383	0	-2.15022	1	0.257798	0.715415
1	584	0.65057	1.87105	0	0	0.257997	0	0	0	1	1	0.715415
1	585	1	2	0	0	0.333333	0	0	0	1	1	0.715415
1	586	0.77184	2.07149	0.5	1.5	0.271456	0.647802	0.724116	0.10667	0.728544	0.469224	0.715415
1	587	0.67184	2.32816	0.5	2.5	0.223947	0.744224	1.07381	0.460691	0.669696	0.532615	0.715415
1	588	1	1.93532	1	0	0.340678	1	0	-1.39779	1	0.340678	0.715415
1	589	0	1.69886	0	0	0	null	0	null	1	1	0.715415
1	590	1	1.93532	1	0	0.340678	1	0	-1.39779	1	0.340678	0.715415
1	591	0.597	2.33691	0	2	0.203483	0	0.85583	1.19627	0.63444	1	0.715415
1	592	1	1.95614	1	1	0.338279	1	0.511211	-0.683225	0.885567	0.562125	0.715415
1	593	1	2	0	2	0.333333	0	1	1.39779	0.444444	1	0.715415
1	594	1	2	0	1	0.333333	0	0.5	0.698895	0.666667	1	0.715415
1	595	1	2	0	2	0.333333	0	1	1.39779	0.444444	1	0.715415
1	596	1	1.94894	1	1	0.339105	1	0.5131	-0.680584	0.885008	0.563218	0.715415
1	597	1	2	1	0	0.333333	1	0	-1.39779	1	0.333333	0.715415
1	598	0.479357	2.52678	0	0	0.159459	0	0	0	1	1	0.713955
1	599	0.765774	2.07498	0.5	1.5	0.269567	0.652934	0.722898	0.0979956	0.730433	0.466468	0.713955
1	600	1.02763	1.92883	1	2	0.347588	0.973114	1.0369	0.0893399	0.721537	0.722306	0.713955
1	601	0	3.00613	0	0	0	null	0	null	1	1	0.713955
1	602	0.779846	1.98241	0	1	0.282322	0	0.504435	0.706537	0.717678	1	0.713955
1	603	0.826453	2.04969	0.5	2.5	0.287348	0.604995	1.2197	0.860982	0.580841	0.638063	0.713955
1	604	0.815854	1.9548	1	1	0.294463	1.22571	0.511562	-1.00027	0.913291	0.502218	0.713955
1	605	0.607838	1.91894	1	0	0.240559	1.64517	0	-2.30431	1	0.240559	0.713955
1	606	0.721169	2.28496	0.666667	2.33333	0.239899	0.924425	1.02117	0.135503	0.716356	0.560849	0.713955
1	607	0.607838	1.91894	1	0	0.240559	1.64517	0	-2.30431	1	0.240559	0.713955
1	608	0.607838	1.91894	1	0	0.240559	1.64517	0	-2.30431	1	0.240559	0.713955
1	609	0.607838	1.91894	1	0	0.240559	1.64517	0	-2.30431	1	0.240559	0.713955
1	610	1.00204	2.00409	1	1	0.333333	0.99796	0.49898	-0.698895	0.888889	0.555556	0.713955
1	611	0.798089	2.05106	0.5	1.5	0.280115	0.626497	0.731331	0.146836	0.719885	0.481766	0.713955
1	612	1.00204	2.00409	1	0	0.333333	0.99796	0	-1.39779	1	0.333333	0.713955
1	613	1.00204	1.93928	1	0	0.340678	0.99796	0	-1.39779	1	0.340678	0.713955
1	614	0	1.70233	0	0	0	null	0	null	1	1	0.713955
1	615	1.00204	1.93928	1	0	0.340678	0.99796	0	-1.39779	1	0.340678	0.713955
1	616	0.759466	2.18045	0.333333	2.66667	0.258329	0.438905	1.22299	1.09823	0.550075	0.592025	0.713955
1	617	0.0154614	0.0309228	0	0	0.333333	0	0	0	1	1	0.715415
1	618	0.00872237	0.0302654	0	0	0.223721	0	0	0	1	1	0.715415
1	619	0	0.0463842	0	0	0	null	0	null	1	1	0.715415
1	620	0.607838	1.91894	1	0	0.240559	1.64517	0	-2.30431	1	0.240559	0.713955
1	621	0.607838	1.91894	1	0	0.240559	1.64517	0	-2.30431	1	0.240559	0.713955
1	622	0.607838	1.91894	1	0	0.240559	1.64517	0	-2.30431	1	0.240559	0.713955
1	623	1.00204	2.00409	1	1	0.333333	0.99796	0.49898	-0.698895	0.888889	0.555556	0.713955
1	624	0.826453	2.02269	0.5	1.5	0.290071	0.604995	0.741586	0.191316	0.709929	0.496	0.713955
1	625	1.00204	2.00409	1	0	0.333333	0.99796	0	-1.39779	1	0.333333	0.713955
1	626	1.00204	1.93928	1	0	0.340678	0.99796	0	-1.39779	1	0.340678	0.713955
1	627	0	1.70233	0	0	0	null	0	null	1	1	0.713955
1	628	1.00204	1.93928	1	0	0.340678	0.99796	0	-1.39779	1	0.340678	0.713955
1	629	0.00972107	0.0366632	0	0	0.209577	0	0	0	1	1	0.715415
1	630	0.0154614	0.0289572	0	0	0.348084	0	0	0	1	1	0.715415
1	631	0.0154614	0.0309228	0	0	0.333333	0	0	0	1	1	0.715415
1	632	0.0154614	0.0309228	0	0	0.333333	0	0	0	1	1	0.715415
1	633	0.0154614	0.0309228	0	0	0.333333	0	0	0	1	1	0.715415
1	634	0.0154614	0.0309228	0	0	0.333333	0	0	0	1	1	0.715415
1	635	0.0133074	0.0330768	0	1	0.286895	0	30.2327	42.2589	0.713105	1	0.715415
1	636	0.671513	2.24243	1.25	2.75	0.230448	1.86147	1.22635	-0.887766	0.817982	0.544264	0.715415
1	637	0.792408	2.02173	1	2	0.281581	1.26198	0.98925	-0.381213	0.806789	0.629205	0.715415
1	638	1	2	0	0	0.333333	0	0	0	1	1	0.715415
1	639	0.733333	2.26667	0	2	0.244444	0	0.882353	1.23334	0.570864	1	0.715415
1	640	0.788832	2.07489	0.5	2.5	0.275457	0.633848	1.20489	0.798191	0.597264	0.619643	0.715415
1	641	1	2	1	1	0.333333	1	0.5	-0.698895	0.888889	0.555556	0.715415
1	642	1.02553	1.92489	1	2	0.347588	0.975104	1.03902	0.0893399	0.721537	0.722306	0.715415
1	643	0.731692	2.0876	0.5	2.5	0.25953	0.683348	1.19754	0.71874	0.619445	0.594003	0.715415
1	644	0.76313	2.23687	0.666667	2.33333	0.254377	0.873595	1.04312	0.236967	0.697376	0.585468	0.715415
1	645	1.00992	2.01984	0	0	0.333333	0	0	0	1	1	0.705654
1	646	0	3.02976	0	0	0	null	0	null	1	1	0.705654
1	647	1.00992	2.01984	1	0	0.333333	0.990176	0	-1.4032	1	0.333333	0.705654
1	648	0.606598	1.91502	1	0	0.240559	1.64854	0	-2.30431	1	0.240559	0.715415
1	649	0.606598	1.91502	1	0	0.240559	1.64854	0	-2.30431	1	0.240559	0.715415
1	650	0.606598	1.91502	1	0	0.240559	1.64854	0	-2.30431	1	0.240559	0.715415
1	651	1	2	1	1	0.333333	1	0.5	-0.698895	0.888889	0.555556	0.715415
1	652	0.824767	2.01856	0.5	1.5	0.290071	0.606232	0.743102	0.191316	0.709929	0.496	0.715415
1	653	1	2	1	0	0.333333	1	0	-1.39779	1	0.333333	0.715415
1	654	1	1.93532	1	0	0.340678	1	0	-1.39779	1	0.340678	0.715415
1	655	0	1.69886	0	0	0	null	0	null	1	1	0.715415
1	656	1	1.93532	1	0	0.340678	1	0	-1.39779	1	0.340678	0.715415
1	657	0.757916	2.176	0.333333	2.66667	0.258329	0.439802	1.22549	1.09823	0.550075	0.592025	0.715415
1	658	1	1.95614	1	1	0.338279	1	0.511211	-0.683225	0.885567	0.562125	0.715415
1	659	1	1.94894	1	1	0.339105	1	0.5131	-0.680584	0.885008	0.563218	0.715415
1	660	1	2	0	0	0.333333	0	0	0	1	1	0.715415
1	661	0.478378	2.52162	0	0	0.159459	0	0	0	1	1	0.715415
1	662	57.1368	114.274	0	0	0.333333	0	0	0	1	1	0.0125211
1	663	0	171.41	0	0	0	null	0	null	1	1	0.0125211
1	664	32.2331	111.844	0	0	0.223721	0	0	0	1	1	0.0125211
1	665	57.1368	114.274	0	0	0.333333	0	0	0	1	1	0.0125211
1	666	1	2	0	0	0.333333	0	0	0	1	1	0.715415
1	667	0.789743	2.0244	0.5	2.5	0.280634	0.633117	1.23494	0.841216	0.5901	0.627737	0.715415
1	668	0	3	0	0	0	null	0	null	1	1	0.715415
1	669	0.792408	1.96422	1	1	0.287456	1.26198	0.509109	-1.05235	0.917369	0.492281	0.715415
1	670	0.606598	1.91502	1	0	0.240559	1.64854	0	-2.30431	1	0.240559	0.715415
1	671	0.606598	1.91502	1	0	0.240559	1.64854	0	-2.30431	1	0.240559	0.715415
1	672	57.1368	114.274	0	0	0.333333	0	0	0	1	1	0.0125211
1	673	57.1368	114.274	0	0	0.333333	0	0	0	1	1	0.0125211
1	674	57.1368	114.274	0	0	0.333333	0	0	0	1	1	0.0125211
1	675	0.800147	2.07194	0.5	2.5	0.278594	0.624886	1.2066	0.813111	0.592921	0.624561	0.715415
1	676	1	2	0	1	0.333333	0	0.5	0.698895	0.666667	1	0.715415
1	677	0.821992	2.00052	0.5	2.5	0.291227	0.608278	1.24967	0.896537	0.57551	0.643941	0.715415
1	678	0.734625	2.21431	0	2	0.249115	0	0.903215	1.26251	0.563828	1	0.715415
1	679	0.492668	2.4847	0.166667	3.83333	0.165471	0.338294	1.54278	1.68361	0.549141	0.514973	0.715415
1	680	0.893987	2.10601	0.5	1.5	0.297996	0.559292	0.712246	0.213798	0.702004	0.50719	0.715415
1	681	1	1.93532	1	0	0.340678	1	0	-1.39779	1	0.340678	0.715415
1	682	0.759245	2.24076	1	2	0.253082	1.3171	0.892556	-0.593421	0.840269	0.583304	0.715415
1	683	1.00992	2.01984	0	0	0.333333	0	0	0	1	1	0.705654
1	684	1.00992	2.01984	1	0	0.333333	0.990176	0	-1.4032	1	0.333333	0.705654
1	685	1.00992	2.01984	1	0	0.333333	0.990176	0	-1.4032	1	0.333333	0.705654
1	686	0.657024	1.88961	0	0	0.257997	0	0	0	1	1	0.705654
1	687	1.00992	1.95653	1	0	0.340448	0.990176	0	-1.4032	1	0.340448	0.705654
1	688	0.483125	2.54664	0	0	0.159459	0	0	0	1	1	0.705654
1	689	27.333	144.077	0	0	0.159459	0	0	0	1	1	0.0125211
1	690	84.4698	86.9406	0	0	0.492793	0	0	0	1	1	0.0125211
1	691	27.333	144.077	0	0	0.159459	0	0	0	1	1	0.0125211
1	692	0.564138	1.95748	0	0	0.223721	0	0	0	1	1	0.715415
1	693	0.978302	2.0217	0	2	0.326101	0	0.989267	1.38279	0.45414	1	0.715415
1	694	0.786521	2.21348	0.666667	2.33333	0.262174	0.847615	1.05415	0.28869	0.687112	0.598336	0.715415
1	695	0.65057	1.87105	0	0	0.257997	0	0	0	1	1	0.715415
1	696	0.65057	1.87105	0	0	0.257997	0	0	0	1	1	0.715415
1	697	0.788832	2.04613	0.5	1.5	0.278252	0.633848	0.733092	0.138722	0.721748	0.479079	0.715415
1	698	0.808074	1.94855	1	1	0.293139	1.23751	0.513202	-1.01243	0.91407	0.500347	0.715415
1	699	0.81419	1.95081	1	1	0.294463	1.22822	0.512608	-1.00027	0.913291	0.502218	0.715415
1	700	0.65057	1.87105	0	0	0.257997	0	0	0	1	1	0.715415
1	701	0.788832	2.07307	0.5	2.5	0.275632	0.633848	1.20594	0.799667	0.597022	0.619918	0.715415
1	702	0.81419	2.06584	1	2	0.282702	1.22822	0.968129	-0.363546	0.805426	0.630938	0.715415
1	703	0.565981	2.36571	0	2	0.193056	0	0.845413	1.18171	0.651158	1	0.715415
1	704	0.65057	2.20011	0	0	0.228216	0	0	0	1	1	0.715415
1	705	0.478378	2.52162	0	0	0.159459	0	0	0	1	1	0.715415
1	706	1	2	0	0	0.333333	0	0	0	1	1	0.715415
1	707	0.552239	2.44776	1	0	0.18408	1.81081	0	-2.53113	1	0.18408	0.715415
1	708	1	1.82917	1	1	0.353461	1	0.546696	-0.633624	0.875066	0.581987	0.715415
1	709	0.554871	2.44513	1	0	0.184957	1.80222	0	-2.51913	1	0.184957	0.715415
1	710	1.08439	1.84566	1	1	0.370093	0.922178	0.541811	-0.531672	0.863032	0.603217	0.715415
1	711	0.478378	2.52162	0	0	0.159459	0	0	0	1	1	0.715415
1	712	0.879446	1.96691	0	2	0.308973	0	1.01682	1.42131	0.477519	1	0.715415

## Sheet: Others
Partition	Site	ES	EN	S	N	P[S]	dS	dN	dN-dS	P [dN/dS > 1]	P [dN/dS < 1]	Total branch length
1	1	0	3	0	0	0	null	0	null	1	1	5.44984
1	2	0.581963	3.11432	5	5	0.157446	8.59161	1.60549	-1.58293	0.998203	0.0121493	4.41341
1	3	0.994056	2.48127	6	5	0.286033	6.03588	2.0151	-0.855254	0.983488	0.0634498	4.70127
1	4	0.726769	2.75091	4	6	0.208981	5.50382	2.1811	-0.706771	0.960901	0.137221	4.70127
1	5	0.998699	2.46373	4	10	0.288439	4.00521	4.05888	0.0114163	0.621872	0.608682	4.70127
1	6	0.951912	2.11489	5	7	0.310392	5.25259	3.30986	-0.366083	0.864989	0.304248	5.3068
1	7	0.97536	2.02464	3.5	3.5	0.32512	3.58842	1.7287	-0.341243	0.899189	0.285673	5.44984
1	8	0.790764	2.15795	6	9	0.268173	7.5876	4.17063	-0.626985	0.92088	0.19121	5.44984
1	9	0.8689	2.07865	5	8	0.294787	5.7544	3.84865	-0.34969	0.845156	0.330104	5.44984
1	10	0.728628	2.23007	5.5	10.5	0.246267	7.54843	4.70837	-0.521127	0.872944	0.268156	5.44984
1	11	0.542917	2.35488	2	4	0.187355	3.6838	1.6986	-0.364269	0.916038	0.31359	5.44984
1	12	0.533056	2.46446	2	7	0.177832	3.75195	2.84038	-0.167267	0.794895	0.494204	5.44984
1	13	0.611489	2.29165	5.5	5.5	0.21063	8.99444	2.40002	-1.21002	0.991117	0.0382333	5.44984
1	14	0.873694	2.09103	5.5	3.5	0.294696	6.29511	1.67381	-0.84797	0.986513	0.0577901	5.44984
1	15	0.512086	2.48791	4	1	0.170695	7.81119	0.401943	-1.35954	0.999855	0.00366513	5.44984
1	16	0.95971	1.94741	7.5	2.5	0.330124	7.81486	1.28375	-1.1984	0.998248	0.0108825	5.44984
1	17	1	1.94952	4	3	0.339039	4	1.53884	-0.451602	0.95136	0.182174	5.44984
1	18	0.539731	2.36213	2.33333	2.66667	0.185995	4.32314	1.12893	-0.586111	0.966484	0.17212	5.44984
1	19	0.623902	2.37151	5	4	0.208286	8.01408	1.68669	-1.16102	0.996187	0.0232197	5.44984
1	20	0.559735	2.34212	3.5	2.5	0.192889	6.25295	1.06741	-0.951505	0.991892	0.0526039	5.44984
1	21	0.999241	2.70526	5	2	0.269737	5.0038	0.7393	-0.966259	0.997927	0.0180639	4.41341
1	22	0.626483	2.63178	3	1	0.192275	4.78864	0.37997	-0.998924	0.998633	0.0243331	4.41341
1	23	0.65134	2.66418	3.5	3.5	0.196452	5.37354	1.31373	-0.919879	0.982174	0.0866665	4.41341
1	24	0.571326	2.4977	4	2	0.186159	7.00126	0.800736	-1.40493	0.998867	0.0130651	4.41341
1	25	0.519758	2.6628	5	3	0.163315	9.61985	1.12663	-1.66637	0.999607	0.00420381	5.09684
1	26	0.834433	2.13287	4.5	6.5	0.28121	5.39288	3.04754	-0.430351	0.885155	0.273156	5.44984
1	27	0.557984	2.42729	8.5	1.5	0.186912	15.2334	0.617974	-2.68181	0.999999	2.44755e-05	5.44984
1	28	0.988082	2.00917	6.83333	2.16667	0.329663	6.91575	1.07839	-1.07111	0.997972	0.0131455	5.44984
1	29	0.82987	2.17013	7.5	5.5	0.276623	9.03756	2.53441	-1.19327	0.993458	0.0261493	5.44984
1	30	0.507903	2.32707	2	1	0.179156	3.93776	0.429724	-0.643696	0.99425	0.0847898	5.44984
1	31	0.993546	1.74467	7	3	0.362845	7.04547	1.71953	-0.977266	0.993777	0.0319247	5.44984
1	32	0.72176	2.27824	3	0	0.240587	4.15651	0	-0.762685	1	0.0139256	5.44984
1	33	0.743129	2.25687	3.5	3.5	0.24771	4.70982	1.55082	-0.57965	0.95959	0.153656	5.44984
1	34	0.959724	2.03633	6.5	4.5	0.32033	6.77278	2.20986	-0.837258	0.98108	0.067304	5.44984
1	35	0.146817	2.84893	1	4	0.0490084	6.81122	1.40404	-0.992173	0.978251	0.222172	5.44984
1	36	1	1.97612	7	0	0.336008	7	0	-1.28444	1	0.000483561	5.44984
1	37	0.964024	2.00513	6.5	2.5	0.32468	6.74257	1.2468	-1.00843	0.996087	0.0221886	5.44984
1	38	0.945205	2.01862	10	4	0.318914	10.5797	1.98155	-1.57769	0.999551	0.00279343	5.44984
1	39	0.499254	2.47699	4	1	0.167746	8.01196	0.403716	-1.39605	0.999867	0.00342769	5.44984
1	40	0.959207	2.01721	7.5	2.5	0.322269	7.81896	1.23933	-1.20731	0.998531	0.00941392	5.44984
1	41	1	2	9	0	0.333333	9	0	-1.65143	1	5.08053e-05	5.44984
1	42	1.26742	1.71058	8.5	3.5	0.425595	6.70652	2.04609	-0.85515	0.985597	0.0529551	5.44984
1	43	0.563035	2.0168	3	2	0.218244	5.32827	0.991668	-0.79573	0.990637	0.0728915	5.44984
1	44	0.528938	2.37022	2.5	4.5	0.182446	4.72645	1.89856	-0.518895	0.928274	0.24686	5.44984
1	45	0.769265	2.23073	6.5	3.5	0.256422	8.44962	1.56899	-1.26254	0.9977	0.013223	5.44984
1	46	0.762089	2.23791	5	6	0.25403	6.56091	2.68107	-0.711919	0.963014	0.121202	5.44984
1	47	0.557214	2.43345	6	6	0.186318	10.7679	2.46563	-1.52339	0.997449	0.0137695	5.44984
1	48	0.960014	2.0262	7	10	0.321482	7.29156	4.93536	-0.432344	0.854323	0.28843	5.44984
1	49	0.706894	1.54876	7	4	0.313388	9.90247	2.58272	-1.37937	0.994203	0.027571	5.30658
1	50	0.707082	1.72175	3.5	3.5	0.29112	4.94992	2.03282	-0.588887	0.92996	0.223846	4.95359
1	51	0.658137	1.77516	4	1	0.270472	6.07777	0.563331	-1.11322	0.998553	0.0209683	4.95359
1	52	0.771765	3.00977	4	4	0.204088	5.18292	1.32901	-0.949142	0.988624	0.0601091	4.06042
1	53	0.322596	3.65677	3.16667	8.83333	0.0810671	9.8162	2.41561	-1.82262	0.989236	0.0582139	4.06042
1	54	1.16551	2.85351	5.5	6.5	0.289998	4.71898	2.2779	-0.601189	0.932564	0.176512	4.06042
1	55	0.848117	2.64598	3	7	0.242729	3.53725	2.64552	-0.202049	0.792608	0.452471	4.41341
1	56	0.975822	2.68828	3	4	0.26632	3.07433	1.48794	-0.359447	0.913394	0.278167	4.41341
1	57	0.688677	2.61604	1.5	4.5	0.208392	2.17809	1.72016	-0.103758	0.762641	0.559594	4.41341
1	58	1.24114	2.42565	6	4	0.338482	4.83426	1.64904	-0.721712	0.978518	0.0819598	4.41341
1	59	0.835819	2.85253	4	12	0.226611	4.78572	4.20679	-0.131176	0.712518	0.507254	4.41341
1	60	1.33923	2.2993	7.5	11.5	0.368069	5.60023	5.00152	-0.135655	0.68429	0.490909	4.41341
1	61	0.621857	2.924	1	2	0.175376	1.60809	0.683994	-0.209383	0.918518	0.439251	4.41341
1	62	0.610168	2.86063	3.5	9.5	0.1758	5.73612	3.32095	-0.547236	0.877667	0.294651	4.41341
1	63	1.22069	2.48382	6	5	0.329515	4.91526	2.01303	-0.657592	0.963707	0.116431	4.41341
1	64	0.636723	2.92101	0.5	4.5	0.178969	0.785271	1.54056	0.171136	0.576386	0.626923	4.41341
1	65	0.843655	2.85465	5	5	0.228119	5.92659	1.75153	-0.945995	0.987511	0.0551429	4.41341
1	66	0.967628	2.00044	4.33333	8.66667	0.326013	4.4783	4.33238	-0.0267752	0.641993	0.579813	5.44984
1	67	0.613159	2.36026	3.16667	5.83333	0.206214	5.16451	2.47148	-0.494148	0.917893	0.247632	5.44984
1	68	0.959977	2.02219	6	3	0.321906	6.25015	1.48354	-0.874633	0.99333	0.035812	5.44984
1	69	0.561466	2.11951	6	4	0.209426	10.6863	1.88723	-1.61456	0.998842	0.0080791	5.44984
1	70	0.963891	2.03611	6	1	0.321297	6.22477	0.491133	-1.05208	0.999647	0.00558004	5.44984
1	71	0.4514	2.14111	3	1	0.174117	6.64599	0.467047	-1.13379	0.999081	0.0183572	5.44984
1	72	1.34075	1.6329	7	0	0.450878	5.22094	0	-0.957999	1	0.00378803	5.44984
1	73	0.950724	2.01935	5.5	2.5	0.320101	5.78506	1.23802	-0.834344	0.991055	0.0454828	5.44984
1	74	0.559062	2.29845	4.5	2.5	0.195646	8.0492	1.08769	-1.27738	0.997726	0.0175648	5.44984
1	75	0.442889	2.55711	2	0	0.14763	4.5158	0	-0.828612	1	0.0217946	5.44984
1	76	0.954193	2.01551	6.5	8.5	0.32131	6.81204	4.2173	-0.476113	0.876091	0.259251	5.44984
1	77	0.643855	2.31399	4.5	6.5	0.217677	6.98916	2.809	-0.767025	0.956416	0.135906	5.44984
1	78	0.761327	2.19738	5	7	0.257317	6.56748	3.18561	-0.620545	0.938234	0.173117	5.44984
1	79	1.27501	1.71156	7.5	1.5	0.426914	5.8823	0.876392	-0.918542	0.996683	0.0214411	5.44984
1	80	0.962134	1.98552	9.5	4.5	0.326407	9.87388	2.26641	-1.39591	0.998022	0.00923037	5.44984
1	81	0.564352	2.27456	1	3	0.198792	1.77195	1.31894	-0.083123	0.821053	0.58792	5.44984
1	82	0.645374	2.35463	10	1	0.215125	15.4949	0.424696	-2.76526	1	1.87839e-06	5.44984
1	83	1	2	5	0	0.333333	5	0	-0.917459	1	0.00411523	5.44984
1	84	1.03848	1.93559	9	4	0.349178	8.66654	2.06655	-1.21104	0.997536	0.0123627	5.44984
1	85	0.660013	2.32734	6	2	0.220936	9.09073	0.85935	-1.51039	0.999834	0.00214234	5.44984
1	86	0.980598	2.00459	5	7	0.328488	5.09893	3.49199	-0.29486	0.83184	0.354669	5.44984
1	87	1	2	8	3	0.333333	8	1.5	-1.1927	0.998628	0.00882318	5.44984
1	88	1.28537	1.67325	6	1	0.434448	4.66792	0.597638	-0.746863	0.997079	0.0295407	5.44984
1	89	0.507405	2.38099	2	0	0.17567	3.94163	0	-0.723256	1	0.03086	5.44984
1	90	1.1708	1.80754	9	0	0.393104	7.68706	0	-1.41051	1	0.000224167	5.44984
1	91	0.821056	2.03651	4	5	0.287328	4.87178	2.45519	-0.443424	0.915971	0.241909	5.44984
1	92	0.442591	2.50361	1	2	0.150224	2.25942	0.798846	-0.268004	0.939078	0.386361	5.44984
1	93	0.574917	2.40115	5	2	0.19318	8.69691	0.832934	-1.44297	0.999696	0.00398134	5.44984
1	94	0.679106	2.3194	4	7	0.226482	5.8901	3.01802	-0.527002	0.91957	0.22429	5.44984
1	95	1.02587	1.97413	4.5	2.5	0.341957	4.38652	1.26638	-0.572519	0.970829	0.118616	5.44984
1	96	0.46831	2.49925	5	6	0.15781	10.6767	2.40072	-1.51857	0.996532	0.0196035	5.44984
1	97	0.498971	2.18094	3	2	0.186189	6.01237	0.917034	-0.934952	0.994886	0.0478612	5.44984
1	98	0.943782	2.0464	6.5	2.5	0.315627	6.88718	1.22166	-1.03958	0.996732	0.019209	5.44984
1	99	1.03265	1.92815	8	7	0.348774	7.74708	3.63043	-0.755371	0.958736	0.111252	5.44984
1	100	0.650047	2.21287	3	5	0.227058	4.61505	2.25951	-0.432222	0.915492	0.265364	5.44984
1	101	1	1.97624	4	1	0.335994	4	0.506011	-0.641118	0.995718	0.0465948	5.44984
1	102	0.514984	2.46674	1.75	2.25	0.172713	3.39817	0.912134	-0.456166	0.951438	0.238222	5.44984
1	103	0.644894	2.28607	3.5	5.5	0.220028	5.42725	2.40588	-0.554396	0.92822	0.215133	5.44984
1	104	0.525265	2.31985	6	0	0.18462	11.4228	0	-2.09599	1	3.95978e-05	5.44984
1	105	1.00411	1.99589	4.5	5.5	0.334705	4.48156	2.75567	-0.316687	0.853038	0.330214	5.44984
1	106	0.49961	2.43624	2	8	0.170176	4.00312	3.28375	-0.131999	0.765374	0.527646	5.44984
1	107	0.774379	2.20353	5.5	5.5	0.260041	7.10247	2.49599	-0.84525	0.974626	0.0863077	5.44984
1	108	0.963239	2.03676	5.5	2.5	0.32108	5.7099	1.22744	-0.822495	0.990906	0.0460649	5.44984
1	109	0.973179	1.82538	7	6	0.347743	7.19292	3.28698	-0.716707	0.95551	0.125742	5.44984
1	110	0.999766	1.9624	6	5	0.337511	6.00141	2.5479	-0.63369	0.95869	0.12846	5.44984
1	111	0.786217	2.21378	6.5	3.5	0.262072	8.26744	1.581	-1.2269	0.997363	0.0147713	5.44984
1	112	0.521147	2.32935	2.5	8.5	0.182827	4.79711	3.64908	-0.210653	0.774519	0.475093	5.44984
1	113	0.465632	2.5006	2	2	0.156978	4.29524	0.79981	-0.641382	0.986349	0.118728	5.44984
1	114	0.557664	2.33112	5	2	0.193045	8.96597	0.857958	-1.48775	0.999698	0.00396847	5.44984
1	115	0.474752	2.47145	4	5	0.16114	8.42545	2.0231	-1.17478	0.992278	0.0430105	5.44984
1	116	0.736461	2.26354	5	1	0.245487	6.78922	0.441786	-1.1647	0.999781	0.00425495	5.44984
1	117	1.00033	1.99831	7	4	0.333595	6.99768	2.0017	-0.916722	0.99113	0.0387932	5.44984
1	118	1.02156	1.95295	7	4	0.343438	6.85226	2.04818	-0.881509	0.989213	0.0453455	5.44984
1	119	1	2	5	0	0.333333	5	0	-0.917459	1	0.00411523	5.44984
1	120	0.65655	2.26258	4.25	7.75	0.224913	6.47323	3.42529	-0.559271	0.908829	0.234067	5.44984
1	121	0.462481	2.51394	5	2	0.155382	10.8113	0.795565	-1.8378	0.999915	0.00144226	5.44984
1	122	0.657114	2.32739	7	6	0.220175	10.6526	2.57799	-1.48163	0.997589	0.0120907	5.44984
1	123	0.518365	2.32675	5	0	0.182195	9.64572	0	-1.76991	1	0.000200761	5.44984
1	124	0.816165	2.18383	5	5	0.272055	6.12621	2.28955	-0.703995	0.970208	0.106559	5.44984
1	125	1	1.85157	5	3	0.350684	5	1.62024	-0.620157	0.974427	0.106882	5.44984
1	126	1.00809	1.99191	3	0	0.336031	2.97592	0	-0.546056	1	0.0379435	5.44984
1	127	0.674284	2.32218	1.5	3.5	0.225027	2.22458	1.50721	-0.131633	0.803212	0.517548	5.44984
1	128	0.550596	2.30835	3	2	0.192587	5.44864	0.86642	-0.8408	0.994181	0.0523849	5.44984
1	129	1	1.99347	8	0	0.334061	8	0	-1.46793	1	0.000155097	5.44984
1	130	0.724212	2.18877	6	5	0.248615	8.28487	2.28438	-1.10104	0.992683	0.033446	5.44984
1	131	1.07568	1.92352	6	1	0.358655	5.57788	0.51988	-0.928101	0.999237	0.0103188	5.44984
1	132	0.930926	2.04531	6	2	0.312786	6.44519	0.977845	-1.00321	0.998298	0.014085	5.44984
1	133	1	2	8	0	0.333333	8	0	-1.46793	1	0.000152416	5.44984
1	134	0.764708	2.23529	6	2	0.254903	7.84613	0.894738	-1.27552	0.999565	0.00469874	5.44984
1	135	0.803928	2.19607	4	2	0.267976	4.97557	0.910717	-0.745867	0.99356	0.04789	5.44984
1	136	0.954358	2.02439	2.66667	3.33333	0.320389	2.7942	1.64659	-0.210578	0.843332	0.403799	5.44984
1	137	0.109712	2.87751	0	1	0.036727	0	0.347522	0.0637674	0.963273	1	5.44984
1	138	0.515048	2.33007	4	0	0.181029	7.76627	0	-1.42505	1	0.00107397	5.44984
1	139	0.434224	2.01832	0	1	0.17705	0	0.495461	0.0909129	0.82295	1	5.44984
1	140	0.457267	2.30511	4	0	0.165534	8.74763	0	-1.60512	1	0.000750841	5.44984
1	141	0.842237	2.14162	5.5	6.5	0.282265	6.53023	3.03509	-0.641329	0.940187	0.161375	5.44984
1	142	0.466661	2.53334	3	4	0.155554	6.42865	1.57894	-0.88988	0.98621	0.0807776	5.44984
1	143	0.525602	2.4744	4	2	0.175201	7.61032	0.808277	-1.24812	0.999154	0.0104604	5.44984
1	144	1.08339	1.87897	8	2	0.365718	7.38424	1.06441	-1.15964	0.999215	0.00657875	5.44984
1	145	0.508131	2.07139	1.75	8.25	0.196986	3.444	3.98283	0.0988718	0.611406	0.683394	5.44984
1	146	0.932223	2.05273	5	4	0.312308	5.36352	1.94863	-0.626604	0.969129	0.114597	5.44984
1	147	0.997555	1.9164	6	3	0.342337	6.0147	1.56543	-0.816405	0.990239	0.0482212	5.44984
1	148	0.826264	2.17374	5	3	0.275421	6.05133	1.38011	-0.85713	0.992853	0.0409091	5.44984
1	149	0.951709	2.03051	6	4	0.319128	6.30445	1.96995	-0.795344	0.984743	0.0629303	5.44984
1	150	0.571531	2.35386	2.83333	10.1667	0.195369	4.95745	4.31915	-0.117122	0.720984	0.526605	5.44984
1	151	0.646739	2.34395	4	9	0.216251	6.18488	3.83968	-0.430324	0.870539	0.303936	5.44984
1	152	0.985626	1.99196	8.16667	4.83333	0.331015	8.28576	2.42642	-1.07514	0.992755	0.0290973	5.44984
1	153	1.16556	1.73128	9.16667	1.83333	0.402355	7.86463	1.05895	-1.24879	0.999346	0.00530004	5.44984
1	154	0.693026	2.30368	3.5	5.5	0.231263	5.05032	2.38749	-0.488607	0.915864	0.239724	5.44984
1	155	1	1.97938	6	2	0.335641	6	1.01042	-0.915547	0.997288	0.0203805	5.44984
1	156	0.509817	2.3353	5	0	0.179191	9.80743	0	-1.79958	1	0.000184746	5.44984
1	157	0.937481	2.06248	4.5	4.5	0.312497	4.8001	2.18184	-0.480429	0.927093	0.20713	5.44984
1	158	0.601611	2.26383	4.5	2.5	0.209955	7.47991	1.10433	-1.16987	0.996835	0.0226077	5.44984
1	159	0.730283	2.26972	5	1	0.243428	6.84666	0.440584	-1.17546	0.999792	0.00408825	5.44984
1	160	0.556975	2.19312	6.5	3.5	0.20253	11.6702	1.5959	-1.84855	0.999489	0.0038671	5.44984
1	161	0.491464	2.37446	4	3	0.171485	8.13896	1.26345	-1.2616	0.99771	0.0195034	5.44984
1	162	0.99791	2.00209	5	3	0.332637	5.01047	1.49843	-0.644429	0.980551	0.0872324	5.44984
1	163	0.927638	2.06177	4.5	3.5	0.310308	4.85103	1.69757	-0.578633	0.960065	0.139793	5.44984
1	164	0.687602	2.24922	4	7	0.234131	5.81732	3.11219	-0.496369	0.909233	0.244029	5.44984
1	165	0.964135	2.02003	4	3	0.323084	4.1488	1.48513	-0.488761	0.960369	0.157917	5.44984
1	166	0.86907	2.12773	3	5	0.289999	3.45196	2.34992	-0.202216	0.823653	0.422765	5.44984
1	167	1	2	8	2	0.333333	8	1	-1.28444	0.999644	0.00340395	5.44984
1	168	0.522525	2.46412	4.5	1.5	0.174954	8.61202	0.608737	-1.46854	0.999566	0.00562324	5.44984
1	169	1	2	6	2	0.333333	6	1	-0.917459	0.997409	0.0196616	5.44984
1	170	1.06977	1.93023	6.83333	5.16667	0.356591	6.38765	2.67671	-0.680925	0.960684	0.115133	5.44984
1	171	1	1.96938	9	0	0.336771	9	0	-1.65143	1	5.57194e-05	5.44984
1	172	0.447699	2	2	0	0.182906	4.46729	0	-0.81971	1	0.0334546	5.44984
1	173	1.39935	1.57802	6	0	0.469996	4.2877	0	-0.786758	1	0.0107787	5.44984
1	174	0.440661	2.55934	1	0	0.146887	2.26932	0	-0.416401	1	0.146887	5.44984
1	175	1	1.87407	6	6	0.347939	6	3.20159	-0.513484	0.917781	0.208233	5.44984
1	176	0.744601	1.97103	3.5	3.5	0.274191	4.70051	1.77573	-0.536673	0.94276	0.195172	5.44984
1	177	0.534853	2.09109	1.33333	2.66667	0.203681	2.49289	1.27525	-0.223427	0.866135	0.46075	5.44984
1	178	1	2	8	0	0.333333	8	0	-1.46793	1	0.000152416	5.44984
1	179	1	2	4	0	0.333333	4	0	-0.733967	1	0.0123457	5.44984
1	180	0.72427	2.27573	4	0	0.241423	5.5228	0	-1.01339	1	0.00339716	5.44984
1	181	1	2	7	3	0.333333	7	1.5	-1.0092	0.996596	0.0196616	5.44984
1	182	0.581197	2.4188	2	0	0.193732	3.44118	0	-0.631427	1	0.0375322	5.44984
1	183	1.03859	1.95141	7	0	0.347354	6.73993	0	-1.23672	1	0.000610108	5.44984
1	184	0.486885	2.51312	5	3	0.162295	10.2694	1.19374	-1.6653	0.999621	0.00408611	5.44984
1	185	0.737664	2.26234	2	1	0.245888	2.71126	0.442021	-0.416387	0.985133	0.15165	5.44984
1	186	0.731961	2.24605	3	7	0.245789	4.09858	3.11658	-0.180188	0.785629	0.461725	5.44984
1	187	0.976015	2.02399	6.66667	2.33333	0.325338	6.8305	1.15284	-1.0418	0.99709	0.0173204	5.44984
1	188	0.524783	2.32791	2	4	0.183961	3.8111	1.71828	-0.384015	0.919829	0.305276	5.44984
1	189	0.495904	2.5041	2	0	0.165301	4.03304	0	-0.740029	1	0.0273245	5.44984
1	190	0.723495	2.27651	5	0	0.241165	6.9109	0	-1.26809	1	0.000815776	5.44984
1	191	1.0447	1.89932	5	3	0.354854	4.78607	1.57951	-0.588378	0.972823	0.111785	5.44984
1	192	0.736099	2.2639	3	1	0.245366	4.07554	0.441715	-0.666776	0.996375	0.048215	5.44984
1	193	0.478608	2.52139	1	4	0.159536	2.08939	1.58643	-0.0922907	0.817389	0.580631	5.44984
1	194	0.649831	2.32562	2.75	6.25	0.218398	4.23187	2.68746	-0.283387	0.838234	0.387886	5.44984
1	195	0.630215	2.33682	5	8	0.212406	7.9338	3.42346	-0.827611	0.960501	0.12188	5.44984
1	196	0.67813	2.27356	3.5	13.5	0.229743	5.16125	5.93783	0.142495	0.539602	0.678456	5.44984
1	197	1.22544	2.47906	7	4	0.330798	5.71223	1.61351	-0.928695	0.991621	0.0370658	4.41341
1	198	1.23483	2.46653	6	0	0.333616	4.85895	0	-1.10095	1	0.00137873	4.41341
1	199	1.23483	2.46967	5	1	0.333333	4.04913	0.404913	-0.825713	0.998628	0.0178326	4.41341
1	200	1.24007	2.4524	5.66667	6.33333	0.335837	4.56964	2.5825	-0.450248	0.893082	0.24707	4.41341
1	201	0.94162	2.05838	7	8	0.313873	7.434	3.88655	-0.650926	0.9359	0.158956	5.44984
1	202	0.460224	2.05835	2	2	0.182732	4.34571	0.971654	-0.619111	0.978938	0.154878	5.44984
1	203	0.613901	2.30724	1.5	3.5	0.210158	2.44339	1.51696	-0.169992	0.825168	0.488123	5.44984
1	204	1.38349	1.59975	5	0	0.463754	3.61404	0	-0.663146	1	0.0214506	5.44984
1	205	0.669275	2.18884	3.5	5.5	0.234167	5.22954	2.51275	-0.498509	0.912482	0.246219	5.44984
1	206	0.461325	2.53868	2	2	0.153775	4.33534	0.787812	-0.650942	0.987132	0.114468	5.44984
1	207	0.512808	2.48719	6	0	0.170936	11.7003	0	-2.14691	1	2.4946e-05	5.44984
1	208	0.78235	2.21207	2.5	8.5	0.261269	3.1955	3.84255	0.118728	0.551349	0.702144	5.44984
1	209	0.536708	2.45584	4	6	0.179348	7.45284	2.44315	-0.919236	0.978995	0.087373	5.44984
1	210	1	1.99744	4	2	0.333618	4	1.00128	-0.55024	0.982097	0.100419	5.44984
1	211	0.9836	2.0164	7	3	0.327867	7.11672	1.4878	-1.03286	0.996977	0.017863	5.44984
1	212	0.995427	2.00457	5	1	0.331809	5.02297	0.498859	-0.830137	0.998665	0.0174593	5.44984
1	213	0.552783	2.31345	4	3	0.192861	7.23612	1.29677	-1.08982	0.996049	0.0294127	5.44984
1	214	1	2	5	0	0.333333	5	0	-0.917459	1	0.00411523	5.44984
1	215	0.519167	2	5	0	0.206087	9.6308	0	-1.76717	1	0.000371751	5.44984
1	216	0.53069	2.33303	1	7	0.185315	1.88434	3.00039	0.204786	0.547177	0.805948	5.44984
1	217	0.46518	2.3014	3	0	0.168142	6.44912	0	-1.18336	1	0.0047537	5.44984
1	218	0.810427	2.13442	3	5	0.275201	3.70175	2.34255	-0.249402	0.848418	0.38505	5.44984
1	219	0.680261	2.3162	3.5	3.5	0.227021	5.14508	1.51109	-0.666807	0.970193	0.124374	5.44984
1	220	0.964975	2.01646	5	1	0.323661	5.18148	0.495918	-0.859762	0.99885	0.015563	5.44984
1	221	0.644239	2.24194	3	2	0.223215	4.65666	0.892084	-0.690768	0.989804	0.0773037	5.44984
1	222	0.498613	2.36123	2	1	0.17435	4.01112	0.423508	-0.658298	0.9947	0.080594	5.44984
1	223	0.985897	2.0141	6.5	3.5	0.328632	6.59298	1.73775	-0.890895	0.989409	0.0449784	5.44984
1	224	0.884979	2.07498	6.75	4.25	0.298983	7.6273	2.04821	-1.02372	0.991554	0.035178	5.44984
1	225	0.254582	2.74542	1.5	6.5	0.0848605	5.89202	2.36758	-0.646705	0.916071	0.325612	5.44984
1	226	1	2	6	0	0.333333	6	0	-1.10095	1	0.00137174	5.44984
1	227	0.864203	2.1358	3	3	0.288068	3.47141	1.40463	-0.379237	0.938601	0.233915	5.44984
1	228	0.769755	2.15	4.5	4.5	0.263637	5.84601	2.09302	-0.688642	0.963259	0.126222	5.44984
1	229	0.591222	2.40878	4	0	0.197074	6.76565	0	-1.24144	1	0.0015084	5.44984
1	230	0.775143	2.22486	2	0	0.258381	2.58017	0	-0.473439	1	0.0667608	5.44984
1	231	0.559047	2.20819	5	2	0.202023	8.9438	0.905719	-1.47492	0.999607	0.00489344	5.44984
1	232	0.907369	2.07145	7	9	0.304607	7.71461	4.34479	-0.618334	0.919503	0.186344	5.44984
1	233	0.438079	2.56192	1	1	0.146026	2.28269	0.390332	-0.347232	0.978676	0.270729	5.44984
1	234	1	2	8	0	0.333333	8	0	-1.46793	1	0.000152416	5.44984
1	235	0.840516	2.12742	6	6	0.283199	7.13847	2.82032	-0.792345	0.971627	0.0930294	5.44984
1	236	1.0747	1.91253	7.83333	5.16667	0.359764	7.28888	2.70148	-0.84175	0.978211	0.0695313	5.44984
1	237	0.964135	2.01668	3	5	0.323447	3.1116	2.47932	-0.116018	0.761294	0.507306	5.44984
1	238	0.493446	2.4391	3	2	0.168266	6.07969	0.819976	-0.965113	0.996531	0.0364263	5.44984
1	239	1.02952	1.91919	4	0	0.349142	3.88531	0	-0.712923	1	0.0148597	5.44984
1	240	1	1.97841	6	3	0.33575	6	1.51637	-0.822708	0.991341	0.0439265	5.44984
1	241	1	2	6	0	0.333333	6	0	-1.10095	1	0.00137174	5.44984
1	242	0.511085	2.33403	2	0	0.179636	3.91324	0	-0.718047	1	0.0322691	5.44984
1	243	0	3	0	0	0	null	0	null	1	1	5.44984
1	244	0.996083	1.98983	7.5	5.5	0.333594	7.52949	2.76406	-0.874418	0.978155	0.0693669	5.44984
1	245	0.466661	2.53334	3	0	0.155554	6.42865	0	-1.1796	1	0.00376393	5.44984
1	246	1	2	4	0	0.333333	4	0	-0.733967	1	0.0123457	5.44984
1	247	0.260793	1.99265	4	1	0.115731	15.3378	0.501844	-2.72228	0.999979	0.000813906	5.44984
1	248	0.514263	2.46245	3.83333	6.16667	0.172762	7.45403	2.50428	-0.908238	0.972031	0.105267	5.44984
1	249	0.683049	2.23472	7	7	0.234099	10.2482	3.13238	-1.30569	0.993228	0.0272158	5.44984
1	250	0.570219	2.30437	3	7	0.198365	5.26113	3.0377	-0.407981	0.881988	0.317269	5.44984
1	251	1.02465	1.97535	7	0	0.34155	6.83161	0	-1.25354	1	0.000542223	5.44984
1	252	0.770267	2.22973	5	0	0.256756	6.49125	0	-1.19109	1	0.00111584	5.44984
1	253	0.615026	2.28593	6	4	0.212008	9.75568	1.74984	-1.46901	0.998749	0.00860371	5.44984
1	254	0.517143	2.31783	4	1	0.182415	7.7348	0.431437	-1.34011	0.999798	0.00472833	5.44984
1	255	0.659593	2.2246	3.5	3.5	0.228693	5.3063	1.57332	-0.684972	0.969415	0.126631	5.44984
1	256	0.943095	1.95488	3.5	10.5	0.325432	3.71119	5.37117	0.304594	0.391513	0.800562	5.44984
1	257	0.50416	2.49584	6	0	0.168053	11.901	0	-2.18373	1	2.2526e-05	5.44984
1	258	0.405059	2.59318	2	4	0.135099	4.93755	1.54251	-0.622962	0.964115	0.189086	5.44984
1	259	0	1.99546	0	0	0	null	0	null	1	1	5.44984
1	260	0.977451	2.0003	10.5	7.5	0.328252	10.7422	3.74944	-1.28312	0.991926	0.0259308	5.44984
1	261	0.67782	2.31366	6	5	0.226583	8.85191	2.16107	-1.22771	0.995794	0.0215069	5.44984
1	262	1	1.9962	10	0	0.333756	10	0	-1.83492	1	1.71513e-05	5.44984
1	263	1	2	5	0	0.333333	5	0	-0.917459	1	0.00411523	5.44984
1	264	1.33454	1.65199	9	2	0.446853	6.7439	1.21066	-1.0153	0.997927	0.0140277	5.44984
1	265	1.09805	1.89467	5	0	0.366907	4.55353	0	-0.835535	1	0.00664932	5.44984
1	266	0.448548	2	2	0	0.183189	4.45883	0	-0.818159	1	0.0335583	5.44984
1	267	0.458213	2.06601	2	3	0.181526	4.36478	1.45207	-0.534458	0.955289	0.225384	5.44984
1	268	0.198977	2.80102	1	4	0.0663258	5.0257	1.42805	-0.660138	0.961559	0.29046	5.44984
1	269	0.069286	2.93071	0.5	2.5	0.0230953	7.21647	0.853034	-1.16764	0.965363	0.0676981	5.44984
1	270	0.487857	2.06222	4	3	0.191311	8.19912	1.45474	-1.23754	0.996194	0.0286017	5.44984
1	271	1.29767	1.66398	9	2	0.438158	6.93548	1.20194	-1.05206	0.998274	0.0120602	5.44984
1	272	0.877829	1.97853	8	5	0.307324	9.11339	2.52712	-1.20852	0.995167	0.0211633	5.44984
1	273	0.983461	2.01654	6	1	0.32782	6.1009	0.495899	-1.02847	0.999593	0.00624667	5.44984
1	274	1	2	5	0	0.333333	5	0	-0.917459	1	0.00411523	5.44984
1	275	0.591216	2.40878	6	0	0.197072	10.1486	0	-1.86218	1	5.85799e-05	5.44984
1	276	0.611337	2.32552	2	4	0.20816	3.27152	1.72005	-0.284682	0.890839	0.364688	5.44984
1	277	0.758382	2.14171	7	4	0.261502	9.23018	1.86766	-1.35096	0.998363	0.00984532	5.44984
1	278	0.812437	2.18756	5	2	0.270812	6.15432	0.914259	-0.961508	0.99788	0.0183848	5.44984
1	279	0.618959	2.37256	5	7	0.206904	8.07808	2.95039	-0.940887	0.977185	0.0820869	5.44984
1	280	0.444816	2.55518	3	7	0.148272	6.74436	2.73953	-0.734852	0.951857	0.175337	5.44984
1	281	0.933288	2.05087	9	6	0.312747	9.64332	2.92559	-1.23265	0.994882	0.0202135	5.44984
1	282	1.08251	1.91545	7	5	0.361083	6.46643	2.61035	-0.707559	0.969052	0.0984308	5.44984
1	283	0.797991	2.12878	6.33333	8.66667	0.272652	7.9366	4.07119	-0.709271	0.933367	0.163552	5.44984
1	284	1.05047	2.59775	6	3	0.287941	5.71171	1.15484	-1.03807	0.996688	0.020596	4.38976
1	285	0.609214	2.38477	4	9	0.203479	6.56584	3.77394	-0.512291	0.894756	0.263427	5.44984
1	286	0.665672	2.00534	4.83333	5.16667	0.249221	7.26084	2.57646	-0.859545	0.970941	0.101402	5.44984
1	287	0.665509	2.24584	4.5	7.5	0.228591	6.76175	3.3395	-0.627954	0.923491	0.201426	5.44984
1	288	1.06062	1.93117	7	7	0.354511	6.59989	3.62475	-0.545914	0.919268	0.193498	5.44984
1	289	0.72975	2.18832	6	9	0.25008	8.22199	4.11275	-0.754012	0.943292	0.148544	5.44984
1	290	0.448166	2.16611	4	7	0.17143	8.92527	3.2316	-1.04474	0.972535	0.103878	5.44984
1	291	1	2	6	0	0.333333	6	0	-1.10095	1	0.00137174	5.44984
1	292	1.22286	2.45314	3.5	8.5	0.332659	2.86215	3.46494	0.136581	0.514226	0.711292	4.41341
1	293	1.04782	2.48039	6	6	0.296983	5.72619	2.41897	-0.749355	0.963409	0.113125	4.41341
1	294	0.995736	1.99925	5	10	0.332467	5.02141	5.00187	-0.003586	0.621154	0.593148	5.44984
1	295	0.511942	2.4252	2.16667	11.8333	0.174299	4.23225	4.87933	0.118732	0.587558	0.682895	5.44984
1	296	0.748597	2.2514	6	8	0.249532	8.015	3.55334	-0.818677	0.962094	0.110847	5.44984
1	297	0.603603	2.07453	1	8	0.225382	1.65672	3.85629	0.403604	0.363356	0.899587	5.44984
1	298	0.449179	2	2	0	0.1834	4.45256	0	-0.817009	1	0.0336355	5.44984
1	299	0.946202	2.0538	7	2	0.315401	7.398	0.973805	-1.17879	0.999366	0.00587282	5.44984
1	300	0.947047	2.04688	4	6	0.316323	4.22365	2.93129	-0.237138	0.820342	0.394366	5.44984
1	301	0.959977	1.93708	6	2	0.331363	6.25015	1.03248	-0.957399	0.997508	0.0190632	5.44984
1	302	1.18473	1.81423	8	1	0.395046	6.7526	0.551197	-1.13791	0.999766	0.00346394	5.44984
1	303	0.951818	1.9988	6.5	4.5	0.322582	6.82904	2.25135	-0.839968	0.980307	0.0694542	5.44984
1	304	0.94238	2.05762	5	4	0.314127	5.30571	1.94399	-0.616848	0.968234	0.117051	5.44984
1	305	0.689826	2.31017	5.5	7.5	0.229942	7.97302	3.24651	-0.867276	0.964241	0.107271	5.44984
1	306	1.17689	1.81876	6	7	0.392868	5.09817	3.84878	-0.229251	0.787233	0.404625	5.44984
1	307	0.693801	2.17737	1	8	0.241644	1.44134	3.67416	0.409704	0.320863	0.917042	5.44984
1	308	0.501347	2.48416	2	2	0.167927	3.98925	0.8051	-0.584265	0.983444	0.133699	5.44984
1	309	1.28741	1.68506	5.83333	2.16667	0.433112	4.53106	1.28581	-0.595476	0.975897	0.0995125	5.44984
1	310	1.1306	1.84731	8	1	0.379661	7.07591	0.541327	-1.19904	0.999836	0.00257402	5.44984
1	311	0.52292	2.40182	1	3	0.178792	1.91234	1.24905	-0.121707	0.850858	0.545208	5.44984
1	312	0.985256	2.00188	7	4	0.329833	7.10475	1.99812	-0.937025	0.991785	0.0364835	5.44984
1	313	0.493446	2.50655	3	4	0.164482	6.07969	1.59582	-0.822753	0.983174	0.092727	5.44984
1	314	1	2	7	0	0.333333	7	0	-1.28444	1	0.000457247	5.44984
1	315	0.555658	2.31229	1	10	0.193748	1.79967	4.32472	0.463326	0.340945	0.90642	5.44984
1	316	0.646003	2.30734	3	7	0.218736	4.64394	3.03379	-0.295449	0.843863	0.379251	5.44984
1	317	1.07423	1.92318	3	0	0.358388	2.79269	0	-0.512435	1	0.0460319	5.44984
1	318	0	1.99546	0	0	0	null	0	null	1	1	5.44984
1	319	0.509247	2.49075	4	2	0.169749	7.85473	0.80297	-1.29394	0.999274	0.00931099	5.44984
1	320	0.868871	2.13113	2	6	0.289624	2.30184	2.81541	0.0942363	0.578192	0.723634	5.44984
1	321	0.508612	2.49139	5	0	0.169537	9.83069	0	-1.80385	1	0.000140063	5.44984
1	322	0.955247	2.03493	4.5	1.5	0.319461	4.71083	0.737124	-0.729141	0.992144	0.0508265	5.44984
1	323	1.07775	1.91374	7	1	0.360272	6.49502	0.522538	-1.0959	0.999716	0.00431562	5.44984
1	324	0.970371	2.02963	6	3	0.323457	6.1832	1.4781	-0.863346	0.993128	0.0366619	5.44984
1	325	0.459556	2.50938	3	3	0.154788	6.52804	1.19551	-0.978473	0.993384	0.0514016	5.44984
1	326	0.476755	2.47192	6	2	0.161684	12.5851	0.809086	-2.1608	0.99998	0.000371382	5.44984
1	327	1.03612	1.95427	6	2	0.346482	5.79086	1.0234	-0.874789	0.996658	0.0240318	5.44984
1	328	0.948471	2.03069	1.5	2.5	0.318369	1.58149	1.23111	-0.0642925	0.760463	0.582472	5.44984
1	329	0.574123	2.37897	4.5	1.5	0.194414	7.83804	0.630526	-1.32252	0.999275	0.0083499	5.44984
1	330	0.511356	2.48442	3.5	2.5	0.170692	6.84454	1.00627	-1.07127	0.994876	0.0378686	5.44984
1	331	0.574366	2.28432	2.5	6.5	0.200919	4.35263	2.84549	-0.276548	0.824452	0.4154	5.44984
1	332	0.482856	2.51107	2	3	0.161278	4.14203	1.19471	-0.540808	0.967544	0.185919	5.44984
1	333	0.788081	2.1577	3	6	0.267528	3.80672	2.78073	-0.188259	0.800037	0.448352	5.44984
1	334	0.526202	2.4738	4	3	0.175401	7.60165	1.21271	-1.17232	0.997456	0.0211185	5.44984
1	335	1.11683	2.55187	4	3	0.304422	3.58156	1.17561	-0.545145	0.969319	0.131841	4.41341
1	336	0.558083	3.12573	4	1	0.151496	7.1674	0.319926	-1.55151	0.99992	0.00231456	4.41341
1	337	1.16597	2.53853	4	1	0.314744	3.43061	0.393928	-0.688058	0.996911	0.0367132	4.41341
1	338	1.23483	2.46834	5	0	0.333453	4.04913	0	-0.917459	1	0.00412259	4.41341
1	339	0.959977	2.04002	3	2	0.319992	3.12507	0.980381	-0.393533	0.960996	0.190516	5.44984
1	340	0.454156	2.54584	3	0	0.151385	6.60566	0	-1.21208	1	0.00346937	5.44984
1	341	0.477707	2.34924	2.25	4.75	0.168983	4.71	2.02193	-0.493239	0.921075	0.277305	5.44984
1	342	0.442742	2.55726	1	0	0.147581	2.25865	0	-0.414444	1	0.147581	5.44984
1	343	0.977095	2.0229	2	4	0.325698	2.04688	1.97735	-0.0127579	0.695376	0.633581	5.44984
1	344	0.821107	2.13071	4	10	0.27817	4.87147	4.69326	-0.0326998	0.654898	0.575259	5.44984
1	345	1	2	5	1	0.333333	5	0.5	-0.825713	0.998628	0.0178326	5.44984
1	346	0.570498	2.27841	2	2	0.200251	3.50571	0.877804	-0.482198	0.972703	0.181186	5.44984
1	347	0.14467	2.00277	0.5	3.5	0.0673688	3.45614	1.74758	-0.313505	0.865853	0.243446	5.44984
1	348	1	1.97624	6	1	0.335994	6	0.506011	-1.0081	0.999517	0.0071709	5.44984
1	349	0.54601	2.35982	4.16667	3.83333	0.187901	7.63112	1.62442	-1.10218	0.993278	0.0395214	5.44984
1	350	0.962134	2.03296	3.5	1.5	0.321237	3.63775	0.737842	-0.532109	0.978509	0.115924	5.44984
1	351	0	1.99546	0	0	0	null	0	null	1	1	5.44984
1	352	0.520225	2.31644	5.25	2.75	0.183394	10.0918	1.18717	-1.63392	0.99942	0.00550192	5.44984
1	353	0.554671	2.23232	2	2	0.199021	3.60574	0.895928	-0.497228	0.973174	0.179299	5.44984
1	354	0.502268	2.06351	0	0	0.195757	0	0	0	1	1	5.44984
1	355	0.535605	2.42056	5.75	4.25	0.181182	10.7355	1.75579	-1.64771	0.998706	0.00832583	5.44984
1	356	0.963123	2.03688	2	3	0.321041	2.07658	1.47284	-0.11078	0.807992	0.514598	5.44984
1	357	0.560528	2.33999	2	4	0.193251	3.56807	1.70941	-0.341049	0.909238	0.328057	5.44984
1	358	1.23483	2.46967	1	0	0.333333	0.809825	0	-0.183492	1	0.333333	4.41341
1	359	1.36717	2.33106	5.5	3.5	0.369683	4.0229	1.50146	-0.571313	0.957548	0.137962	4.41341
1	360	0.789892	2.90972	6	3	0.213507	7.59597	1.03103	-1.4875	0.999518	0.00435298	4.41341
1	361	1.24647	2.44215	2	0	0.337924	1.60453	0	-0.363557	1	0.114193	4.41341
1	362	1.24572	2.45463	7	11	0.33665	5.61922	4.48132	-0.257827	0.767443	0.403234	4.41341
1	363	1.23483	2.46967	7	6	0.333333	5.66878	2.42948	-0.733967	0.965345	0.103539	4.41341
1	364	1.24592	2.45084	3.5	1.5	0.337029	2.80918	0.612035	-0.497833	0.974267	0.13125	4.41341
1	365	1.00117	1.98493	7	6	0.335277	6.9918	3.02277	-0.728285	0.964124	0.106375	5.44984
1	366	0.518249	2.33951	2.5	2.5	0.181348	4.82394	1.0686	-0.689073	0.975392	0.134812	5.44984
1	367	0.989263	1.99692	6.5	4.5	0.33128	6.57055	2.25347	-0.792148	0.977089	0.078192	5.44984
1	368	0.958539	1.99776	5	3	0.324236	5.21627	1.50168	-0.681596	0.982985	0.0789425	5.44984
1	369	0.964302	1.99259	7.5	6.5	0.32612	7.77765	3.26209	-0.828568	0.967033	0.0934424	5.44984
1	370	0.963766	2.03623	6	6	0.321255	6.22558	2.94662	-0.601662	0.944895	0.15442	5.44984
1	371	1.01418	1.8392	4.5	7.5	0.355431	4.43708	4.07786	-0.0659138	0.671337	0.550195	5.44984
1	372	0.649282	2.00229	1	5	0.244866	1.54016	2.49714	0.175596	0.546158	0.814586	5.44984
1	373	0.54217	2.44435	6.33333	13.6667	0.181539	11.6815	5.59112	-1.11753	0.956563	0.111841	5.44984
1	374	0.627567	2.2701	4.66667	9.33333	0.216576	7.43612	4.11141	-0.610056	0.90271	0.23192	5.44984
1	375	1.06323	2.16678	4.5	5.5	0.329173	4.23238	2.53833	-0.335172	0.861466	0.31703	5.05427
1	376	1.05768	2.13093	8.83333	8.16667	0.331706	8.35161	3.83244	-0.894128	0.965807	0.0891678	5.05427
1	377	0.54275	2.65847	3.5	9.5	0.169545	6.44864	3.57348	-0.568858	0.889957	0.274269	5.05427
1	378	0.901402	2.27803	5	5	0.283511	5.54692	2.19488	-0.663209	0.96371	0.123445	5.05427
1	379	0.613765	2.42814	5.75	10.25	0.20177	9.3684	4.22133	-1.01836	0.957918	0.115256	5.05427
1	380	0.616289	1.64925	2.5	9.5	0.272028	4.05654	5.7602	0.321047	0.452746	0.776457	5.30658
1	381	0.481622	1.77523	3.16667	7.83333	0.213404	6.57501	4.41256	-0.407503	0.829231	0.387873	5.30658
1	382	0.589006	1.67947	4	11	0.259648	6.79111	6.54969	-0.0454933	0.654245	0.572999	5.30658
1	383	0.565077	1.67033	1.5	12.5	0.252784	2.65451	7.48354	0.910007	0.185099	0.943032	5.30658
1	384	0.70282	1.56352	3.5	8.5	0.310112	4.97994	5.43645	0.0860266	0.579058	0.654531	5.30658
1	385	0.690127	1.57591	4	14	0.304553	5.79603	8.88378	0.58187	0.317532	0.845423	5.30658
1	386	0.541237	1.67663	3	11	0.244035	5.54286	6.56078	0.191824	0.54243	0.701337	5.30658
1	387	0.645785	1.61224	6.5	17.5	0.285996	10.0653	10.8545	0.148722	0.535916	0.637971	5.30658
1	388	0.68031	1.55161	6.5	13.5	0.304809	9.55447	8.70062	-0.160903	0.673454	0.506193	5.30658
1	389	0.670021	1.58532	5	12	0.297082	7.46245	7.56946	0.0201652	0.607214	0.601134	5.30658
1	390	0.736202	1.53336	4	12	0.324381	5.43329	7.82595	0.450886	0.367576	0.814694	5.30658
1	391	0.421766	2.06468	1	6	0.169626	2.37098	2.90602	0.133594	0.661471	0.727783	4.00497
1	392	1.20854	3.36982	3	6	0.263967	2.48234	1.78051	-0.220471	0.807226	0.438421	3.18334
1	393	1.33309	3.26608	3	5	0.289855	2.25041	1.53089	-0.226027	0.823903	0.422397	3.18334
1	394	0.732587	2.82206	3	12	0.206093	4.09508	4.25221	0.0390184	0.625228	0.624483	4.02718
1	395	0.66858	2.95658	2.5	11.5	0.184428	3.73927	3.88963	0.0373358	0.629287	0.625984	4.02718
1	396	1.20011	2.49945	4	11	0.324392	3.33302	4.40096	0.265182	0.433172	0.769155	4.02718
1	397	0.644604	2.97137	2.5	10.5	0.178265	3.87835	3.53372	-0.085577	0.69724	0.559455	4.02718
1	398	0.701197	2.88049	3	14	0.195773	4.2784	4.86028	0.144489	0.566617	0.674967	4.02718
1	399	0.639869	2.24153	3	12	0.222069	4.68846	5.35348	0.122025	0.56481	0.679966	5.44984
1	400	0.824773	2.06263	5	15	0.285645	6.06227	7.27227	0.222025	0.47256	0.717236	5.44984
1	401	0.813799	2.17818	6	10	0.271994	7.37282	4.59099	-0.510443	0.883836	0.251754	5.44984
1	402	0.895358	2.08554	8	10	0.300366	8.93497	4.79493	-0.796364	0.939989	0.141476	5.19867
1	403	1.05049	2.08546	5.66667	4.33333	0.334984	5.3943	2.07788	-0.637935	0.960424	0.124351	5.19867
1	404	1.00326	2.0465	7.83333	12.1667	0.328963	7.8079	5.94511	-0.35832	0.796897	0.353243	5.19867
1	405	0.937961	2.03064	5.75	17.25	0.31596	6.13032	8.49484	0.454832	0.335883	0.810992	5.19867
1	406	0.844932	2.31747	7	10	0.26718	8.28469	4.31505	-0.82754	0.942254	0.142172	4.79692
1	407	1.1917	2.41086	3	8	0.330793	2.51741	3.31832	0.176479	0.479838	0.760397	4.53831
1	408	0.712264	2.69548	7.5	12.5	0.209013	10.5298	4.63739	-1.23102	0.972887	0.072922	4.78659
1	409	1.07525	2.31951	6	11	0.316738	5.5801	4.74238	-0.175013	0.726175	0.463164	4.78659
1	410	1.09166	2.32092	5.83333	10.1667	0.319892	5.34356	4.38045	-0.20121	0.744335	0.442187	4.78659
1	411	0.585508	2.3741	3	3	0.197833	5.12375	1.26364	-0.708299	0.983697	0.0962354	5.44984
1	412	1.03885	1.92517	8	2	0.350488	7.70079	1.03887	-1.22241	0.999454	0.00486922	5.44984
1	413	0.849794	2.14894	4.33333	4.66667	0.283384	5.09928	2.17161	-0.537202	0.940511	0.182111	5.44984
1	414	0.774633	1.97268	3.5	7.5	0.28196	4.51827	3.80193	-0.131443	0.725003	0.508306	5.44984
1	415	0.593446	2.29923	2.25	7.75	0.205154	3.79142	3.37069	-0.0771998	0.714109	0.564119	5.44984
1	416	1	1.99208	7	3	0.334216	7	1.50596	-1.00811	0.996531	0.0199647	5.44984
1	417	0.313735	2.68627	2	3	0.104578	6.37481	1.11679	-0.964803	0.990282	0.0882355	5.44984
1	418	0.866439	2.10448	4	7	0.29164	4.6166	3.32624	-0.23677	0.807725	0.405914	5.44984
1	419	1.22585	2.47866	5	2	0.330907	4.07882	0.806888	-0.74136	0.993416	0.0438847	4.41341
1	420	1.31962	2.31389	5.5	2.5	0.363181	4.16785	1.08043	-0.699554	0.982423	0.0762961	4.41341
1	421	1.23483	2.46967	2	0	0.333333	1.61965	0	-0.366983	1	0.111111	4.41341
1	422	1.21472	2.48571	3.5	6.5	0.328264	2.88132	2.61495	-0.0603561	0.685121	0.557875	4.41341
1	423	0.607546	3.07548	2	3	0.164958	3.29193	0.975458	-0.524871	0.965487	0.192956	4.41341
1	424	1.23483	2.46967	7	5	0.333333	5.66878	2.02456	-0.825713	0.981242	0.0664476	4.41341
1	425	0.803618	2.89399	4	6	0.217335	4.97749	2.07327	-0.658044	0.954346	0.153348	4.41341
1	426	0.793727	2.91078	4	4	0.21426	5.03952	1.3742	-0.830494	0.985926	0.0703052	4.41341
1	427	0.663565	3.03513	5.5	4.5	0.179405	8.28856	1.48264	-1.5421	0.997982	0.0123193	4.41341
1	428	0.599304	3.10489	3.5	4.5	0.161791	5.8401	1.44933	-0.994871	0.984133	0.0767717	4.41341
1	429	1.21151	2.48628	5.5	3.5	0.327631	4.53978	1.40773	-0.709667	0.976768	0.0876291	4.41341
1	430	0.675414	2.85972	2	5	0.191058	2.96115	1.74842	-0.274781	0.867001	0.398542	4.41341
1	431	0.199712	3.49129	1.16667	4.83333	0.0541079	5.84174	1.3844	-1.00995	0.967906	0.242804	4.41341
1	432	1.17526	2.49139	7.5	6.5	0.320526	6.38159	2.60899	-0.854804	0.970271	0.0860724	4.41341
1	433	0.714879	2.83931	3.5	9.5	0.201137	4.89594	3.34589	-0.351213	0.82136	0.379353	4.41341
1	434	0.555741	2.49923	3	3	0.181913	5.3982	1.20037	-0.951153	0.987992	0.0779286	4.41341
1	435	1.15707	2.47293	6	3	0.318753	5.1855	1.21314	-0.900065	0.993727	0.034129	4.41341
1	436	0.681688	2.86795	2	10	0.192045	2.93389	3.48682	0.125282	0.586656	0.701895	4.41341
1	437	0.287976	3.22521	2.5	4.5	0.0819701	8.68128	1.39526	-1.65088	0.991864	0.0609847	4.41341
1	438	0.959596	2.74491	6	1	0.259035	6.25263	0.364311	-1.33419	0.999922	0.00164517	4.41341
1	439	0.855731	2.84877	5	1	0.230998	5.84296	0.351028	-1.24437	0.999848	0.00318663	4.41341
1	440	0.946099	2.67606	8	8	0.261198	8.45577	2.98947	-1.23856	0.989865	0.0348839	4.41341
1	441	0.632098	2.8817	4	1	0.17989	6.32813	0.347017	-1.35521	0.999812	0.00448249	4.41341
1	442	0.630996	2.53731	2	0	0.199159	3.16959	0	-0.718173	1	0.0396641	4.41341
1	443	0.642936	2.86816	2	3	0.183115	3.11073	1.04597	-0.467838	0.954229	0.228552	4.41341
1	444	0.693052	2.83025	5	3	0.196705	7.21447	1.05998	-1.3945	0.998878	0.00967069	4.41341
1	445	0.952672	2.01489	6	2	0.321028	6.29808	0.992609	-0.973509	0.997978	0.0161508	5.44984
1	446	0	1.99546	0	0	0	null	0	null	1	1	5.44984
1	447	0.613928	2.21877	3	7	0.216729	4.88657	3.15491	-0.317746	0.84785	0.373112	5.44984
1	448	0.953061	1.875	6.33333	9.66667	0.337001	6.64525	5.15554	-0.273349	0.773461	0.40147	5.44984
1	449	0.964135	2.03587	5	4	0.321378	5.186	1.96477	-0.591069	0.964474	0.127141	5.44984
1	450	0.514505	2.37389	2	1	0.178128	3.88723	0.42125	-0.635979	0.994348	0.0838852	5.44984
1	451	0.982953	2.00635	6	8	0.328824	6.10405	3.98735	-0.388397	0.859088	0.297237	5.44984
1	452	0.99117	1.96149	7	4	0.335687	7.06236	2.03926	-0.921697	0.990748	0.0401229	5.44984
1	453	0.923094	2.07691	8	6	0.307698	8.6665	2.88891	-1.06014	0.990063	0.0365033	5.44984
1	454	0.897126	2.5031	5.5	7.5	0.263843	6.13069	2.99628	-0.710201	0.933739	0.171137	4.41341
1	455	1.25844	2.42714	6	11	0.341449	4.76781	4.53208	-0.0534125	0.64735	0.550812	4.41341
1	456	1.26591	2.34578	4.83333	8.16667	0.350504	3.81807	3.48143	-0.0762768	0.678623	0.538039	4.41341
1	457	1.14082	2.55621	3	8	0.308578	2.62968	3.12963	0.113279	0.544401	0.708835	4.41341
1	458	1.20784	2.446	6	7	0.330568	4.96753	2.86182	-0.477117	0.900411	0.234494	4.41341
1	459	0.853552	2.74069	4.5	9.5	0.237477	5.27209	3.46627	-0.409164	0.843209	0.328465	4.41341
1	460	0.695227	1.76988	5	5	0.282028	7.19189	2.82506	-0.953014	0.964604	0.121178	4.58213
1	461	0.812617	1.67194	4	6	0.327067	4.92237	3.58865	-0.291071	0.799525	0.423625	4.58213
1	462	0.696624	1.75317	3.16667	6.83333	0.28436	4.54573	3.8977	-0.141426	0.721542	0.530236	4.58213
1	463	0.641108	1.28222	1	1	0.333333	1.5598	0.7799	-0.173901	0.888889	0.555556	4.48473
1	464	0.561884	1.12377	0	0	0.333333	0	0	0	1	1	4.39679
1	465	0.343457	1.82697	1.5	2.5	0.158244	4.36736	1.36839	-0.745526	0.932802	0.30919	4.02263
1	466	0.382651	1.71419	0.5	1.5	0.182489	1.30667	0.875047	-0.1073	0.817511	0.331676	4.02263
1	467	0.348149	1.65274	2	2	0.173997	5.74467	1.21011	-1.12726	0.981679	0.142258	4.02263
1	468	1.22075	2.48598	6	5	0.329334	4.91499	2.01128	-0.658327	0.963815	0.116167	4.41075
1	469	1.12615	2.48293	5.83333	13.1667	0.312032	5.1799	5.30288	0.0271925	0.589751	0.602141	4.52251
1	470	0.632781	2.82002	3	9	0.183266	4.74098	3.19147	-0.342621	0.837054	0.381921	4.52251
1	471	1.13654	2.32806	7	7	0.328044	6.15904	3.0068	-0.670507	0.947324	0.139464	4.70127
1	472	0.638459	2.64172	2	10	0.194642	3.13254	3.78541	0.138871	0.57739	0.709626	4.70127
1	473	0.666908	2.86373	2.5	12.5	0.188892	3.74864	4.36494	0.134284	0.565146	0.682381	4.58951
1	474	0.828043	2.59763	3.83333	9.16667	0.241717	4.62939	3.52886	-0.239793	0.780616	0.430286	4.58951
1	475	0.657513	2.45109	5	11	0.211514	7.60441	4.4878	-0.616629	0.897931	0.237498	5.05427
1	476	0.976916	2.22317	7.66667	7.33333	0.305278	7.84783	3.29859	-0.900078	0.970195	0.0838402	5.05427
1	477	0.633786	2.45808	6	8	0.204985	9.46692	3.25457	-1.22913	0.986696	0.0488584	5.05427
1	478	1.05942	2.15055	7	8	0.330042	6.60736	3.71998	-0.571276	0.916225	0.195182	5.05427
1	479	1.05604	2.16799	7.5	7.5	0.327554	7.10199	3.45943	-0.720689	0.945999	0.134929	5.05427
1	480	0.93524	2.11365	4	9	0.306747	4.27698	4.25803	-0.00390822	0.633917	0.600211	4.84743
1	481	0.918995	1.87056	5	3	0.329441	5.44073	1.6038	-0.788098	0.981507	0.0840157	4.8686
1	482	0.637411	2.46379	2	17	0.205537	3.13769	6.89995	0.744372	0.219266	0.925287	5.05427
1	483	0.868806	2.36325	5	9	0.268809	5.75503	3.80831	-0.385163	0.852315	0.31555	5.05427
1	484	0.942498	2.28463	5	12	0.292055	5.30505	5.25249	-0.0103983	0.625036	0.583349	5.05427
1	485	0.949349	2.22971	5	11	0.298626	5.26677	4.93338	-0.0659607	0.664306	0.545282	5.05427
1	486	0.654877	2.45831	1	11	0.210356	1.527	4.47462	0.583194	0.246653	0.941227	5.05427
1	487	0.823643	2.12825	6.16667	15.8333	0.279022	7.48706	7.4396	-0.00870894	0.609191	0.57487	5.44984
1	488	0.622455	2.39356	3	14	0.206384	4.81962	5.84904	0.197826	0.522271	0.712737	5.20364
1	489	0.664106	2.26202	2	12	0.226957	3.01157	5.30499	0.420824	0.352575	0.860912	5.44984
1	490	0.685548	2.25578	4	8	0.233075	5.83475	3.54645	-0.419884	0.875285	0.299543	5.44984
1	491	0.494309	2.50569	3	5	0.16477	6.06907	1.99546	-0.747475	0.970515	0.13131	5.44984
1	492	0.965242	2.02788	5	6	0.322487	5.18005	2.95876	-0.407588	0.893546	0.262304	5.44984
1	493	0.719881	2.25837	4	5	0.241712	5.55648	2.21398	-0.61332	0.957244	0.150585	5.44984
1	494	0.522939	2.47143	5	3	0.174641	9.56134	1.21387	-1.53169	0.999425	0.00568978	5.44984
1	495	0.589116	2.41088	5	3	0.196372	8.48729	1.24436	-1.32902	0.998888	0.00959846	5.44984
1	496	1.1376	1.77661	9	1	0.390362	7.91142	0.56287	-1.3484	0.999918	0.00136533	5.44984
1	497	0.593027	2.40323	5	2	0.197923	8.43131	0.832213	-1.39437	0.999651	0.00445267	5.44984
1	498	0.987532	1.9766	9	6	0.33316	9.11363	3.03551	-1.11528	0.99153	0.0307237	5.44984
1	499	0.67409	1.62861	4	3	0.292739	5.93392	1.84206	-0.789485	0.974117	0.116817	5.18295
1	500	0.942479	2.04002	4.5	5.5	0.316003	4.77464	2.69605	-0.381403	0.880385	0.286279	5.44984
1	501	0.944154	2.02762	11	11	0.317707	11.6506	5.42507	-1.14234	0.977595	0.0574339	5.44984
1	502	0.877808	2.08851	7	7	0.295925	7.97441	3.35167	-0.848233	0.970975	0.0875242	5.44984
1	503	0.968844	2.02351	8.5	9.5	0.323773	8.77334	4.69481	-0.748377	0.936261	0.144673	5.44984
1	504	0.972216	2.00725	7	13	0.326306	7.20005	6.47653	-0.132758	0.68615	0.493656	5.44984
1	505	0.822666	2.07841	5	17	0.283573	6.0778	8.17933	0.385613	0.37567	0.790965	5.44984
1	506	0.970629	2.08525	7.5	7.5	0.317626	7.72695	3.59668	-0.773737	0.954617	0.117675	5.33808
1	507	1.07827	2.10602	7	9	0.338621	6.49191	4.27346	-0.438926	0.863556	0.277853	5.05427
1	508	1.00977	2.01969	8.5	5.5	0.333316	8.41778	2.72319	-1.07694	0.989267	0.0375135	5.28777
1	509	0.97813	2.02732	7	12	0.325452	7.15651	5.91913	-0.234007	0.745392	0.427546	5.28777
1	510	0.80972	2.26453	5.33333	11.6667	0.263388	6.58664	5.15191	-0.271329	0.770645	0.410516	5.28777
1	511	1.05906	2.24544	7.16667	9.83333	0.320491	6.767	4.37925	-0.497767	0.87033	0.261728	4.79692
1	512	0.406832	0.813664	1	2	0.333333	2.45802	2.45802	0	0.740741	0.703704	4.51067
1	513	1.24216	2.48172	5	2	0.333566	4.02524	0.805892	-0.759349	0.993114	0.0454018	4.23962
1	514	1.09713	2.17191	4	6	0.335612	3.64588	2.76255	-0.232851	0.782179	0.44696	3.79353
1	515	1.3137	2.73109	3	7	0.324789	2.28362	2.56308	0.07606	0.582591	0.680474	3.67418
1	516	0.934319	3.12252	1	10	0.230307	1.0703	3.20254	0.580332	0.241042	0.943832	3.67418
1	517	1.25963	2.79721	4	7	0.310496	3.17554	2.5025	-0.183181	0.766029	0.461217	3.67418
1	518	1.13816	2.91868	3	8	0.280554	2.63583	2.74097	0.0286159	0.626464	0.635064	3.67418
1	519	1.09713	2.19426	3	4	0.333333	2.73441	1.82294	-0.240269	0.826703	0.429355	3.79353
1	520	1.37629	2.53724	4.5	2.5	0.351675	3.26966	0.985323	-0.621728	0.96701	0.129673	3.67418
1	521	1.32182	2.73501	6	7	0.325826	4.53919	2.5594	-0.538837	0.906955	0.223012	3.67418
1	522	1.312	2.7097	4	2	0.326231	3.04877	0.73809	-0.628897	0.983857	0.0932719	3.67418
1	523	1.30981	2.68673	4	11	0.327736	3.05387	4.09419	0.25621	0.422203	0.7774	4.06042
1	524	1.0482	2.14988	10	9	0.327758	9.5402	4.18628	-1.05044	0.978841	0.0582131	5.09684
1	525	1.06487	2.1429	6	9	0.331965	5.6345	4.19991	-0.281466	0.800246	0.377235	5.09684
1	526	1.01091	2.14195	5.83333	10.1667	0.320632	5.77039	4.74644	-0.200898	0.742266	0.444692	5.09684
1	527	0.548424	2.21638	4	4	0.198359	7.29362	1.80474	-1.07692	0.989965	0.0547884	5.09684
1	528	0.749574	2.29171	2.5	9.5	0.246466	3.33523	4.14538	0.169696	0.530696	0.716623	4.77414
1	529	1.56887	3.32367	2.66667	7.33333	0.320666	1.69973	2.20639	0.158683	0.505759	0.740332	3.19293
1	530	0.806989	1.64763	0.5	4.5	0.328763	0.619587	2.73119	0.509902	0.303113	0.863737	4.14119
1	531	0.778346	1.63625	3.5	5.5	0.322351	4.49671	3.36135	-0.229201	0.774266	0.459165	4.95359
1	532	0.478981	1.87434	2.5	14.5	0.203534	5.21942	7.73606	0.508044	0.415612	0.795637	4.95359
1	533	0.471991	1.90196	4	6	0.198821	8.47473	3.15465	-1.07399	0.967979	0.118807	4.95359
1	534	0.66866	3.33728	3	5	0.166917	4.48658	1.49823	-0.735972	0.969187	0.135317	4.06042
1	535	1.18801	2.78784	6	11	0.298806	5.05048	3.9457	-0.272085	0.778552	0.398922	4.06042
1	536	0.64135	3.04871	3	4	0.173805	4.67763	1.31203	-0.762585	0.97955	0.106071	4.41341
1	537	0.483207	2.94466	0.5	7.5	0.140964	1.03475	2.54698	0.342644	0.491191	0.703456	4.41341
1	538	0.962161	2.65461	6	9	0.266027	6.23596	3.39032	-0.64477	0.923802	0.185867	4.41341
1	539	0.650756	2.34924	6	4	0.216919	9.22004	1.70268	-1.37937	0.998554	0.00967281	5.44984
1	540	0.738062	2.19862	5.5	6.5	0.251325	7.45194	2.9564	-0.824895	0.964814	0.108041	5.44984
1	541	0.942383	2.05762	5	3	0.314128	5.3057	1.458	-0.706022	0.985594	0.0696711	5.44984
1	542	0.457739	2.52837	2	1	0.15329	4.3693	0.395512	-0.729157	0.996398	0.0632892	5.44984
1	543	0.637824	2.36218	5.83333	11.1667	0.212608	9.14568	4.72728	-0.81074	0.935458	0.15869	5.44984
1	544	0.972517	2.00233	9	10	0.326913	9.25434	4.99418	-0.781703	0.942737	0.132455	5.44984
1	545	1.22459	2.45098	6.5	9.5	0.33317	5.30789	3.876	-0.32444	0.805848	0.357304	4.41341
1	546	1.23518	2.46517	7	7	0.333801	5.66718	2.83956	-0.640689	0.941932	0.150365	4.41341
1	547	1.23733	2.46717	7	3	0.334008	5.65733	1.21597	-1.00633	0.996546	0.019893	4.41341
1	548	1.20453	2.26561	4	7	0.347112	3.3208	3.08967	-0.0523691	0.675836	0.566414	4.41341
1	549	0.793118	2.52509	4	6	0.23902	5.04339	2.37615	-0.604347	0.934045	0.19906	4.41341
1	550	0.51439	2.10306	3.33333	8.66667	0.196523	6.48016	4.12098	-0.432891	0.846476	0.351631	5.44984
1	551	0.761155	2.02113	4	5	0.273572	5.25517	2.47387	-0.510346	0.930344	0.212421	5.44984
1	552	0.731833	2.1127	4	5	0.257277	5.46573	2.36664	-0.598029	0.945184	0.179586	5.18217
1	553	1.27777	2.52814	4	6	0.335733	3.13046	2.37329	-0.185394	0.78193	0.44729	4.0841
1	554	1.01455	2.74783	5	5	0.269657	4.92827	1.81962	-0.776639	0.971453	0.103208	4.0027
1	555	1.09507	2.79858	3	5	0.281246	2.73954	1.78662	-0.238069	0.838525	0.400447	4.0027
1	556	0.822818	2.72445	5.5	5.5	0.231958	6.68435	2.01876	-1.16561	0.985542	0.0559141	4.0027
1	557	0.995538	2.74377	2	9	0.266236	2.00896	3.28016	0.311441	0.406085	0.834298	4.08165
1	558	1.26637	2.83345	2	8	0.308884	1.57932	2.82341	0.318503	0.359437	0.864029	3.90606
1	559	0.257609	2.51694	0.666667	4.33333	0.092847	2.5879	1.72166	-0.201563	0.82392	0.385669	4.29759
1	560	0.3867	2.00539	2	8	0.161658	5.17197	3.98925	-0.234717	0.789075	0.497855	5.03891
1	561	0.524129	1.86796	1	5	0.219109	1.90793	2.67672	0.152571	0.608483	0.773253	5.03891
1	562	0.336731	2.05418	2.5	6.5	0.140838	7.42433	3.16428	-0.845431	0.925352	0.245217	5.03891
1	563	0.618972	1.77312	5	7	0.258758	8.07791	3.94785	-0.819633	0.93671	0.176247	5.03891
1	564	0.74819	1.63824	3	6	0.313519	4.00968	3.66247	-0.0689049	0.698177	0.572743	5.03891
1	565	0	2.62316	0	0	0	null	0	null	1	1	4.14574
1	566	1.30644	2.58415	4	1	0.335794	3.06177	0.386974	-0.64519	0.995731	0.0464938	4.14574
1	567	0.90762	2.09238	8.16667	8.83333	0.30254	8.99789	4.22167	-0.876398	0.962398	0.0979513	5.44984
1	568	0.881	2.11207	8	4	0.294347	9.08059	1.89388	-1.3187	0.998545	0.00837105	5.44984
1	569	0.972821	1.97742	8	6	0.329743	8.2235	3.03426	-0.952183	0.983827	0.0542281	5.44984
1	570	1	2	5	0	0.333333	5	0	-0.917459	1	0.00411523	5.44984
1	571	1.30182	2.63756	3	6	0.330464	2.30447	2.27483	-0.0071477	0.657346	0.615737	4.14574
1	572	0.121142	3.82077	0.5	5.5	0.0307317	4.12739	1.4395	-0.64835	0.908082	0.170791	4.14574
1	573	0.529666	3.03012	1	0	0.148791	1.88798	0	-0.633309	1	0.148791	2.98114
1	574	1.22595	2.60253	8	10	0.320217	6.52557	3.84241	-0.656978	0.9136	0.188334	4.0841
1	575	1.44381	3.01974	1.66667	5.33333	0.323467	1.15436	1.76616	0.182103	0.489571	0.790399	3.35965
1	576	1.59553	3.34259	0	4	0.323104	0	1.19668	0.394062	0.209937	1	3.03677
1	577	1.32636	2.94834	2	7	0.310282	1.50788	2.37422	0.22662	0.435679	0.821667	3.82287
1	578	1.3048	2.63419	9	1	0.331252	6.8976	0.379623	-1.57221	0.999984	0.000337047	4.14574
1	579	1.36594	2.75545	2	6	0.331427	1.46419	2.1775	0.179811	0.472914	0.801766	3.96699
1	580	0.675527	2.6288	6.75	2.25	0.204437	9.9922	0.855905	-2.20378	0.999893	0.00113452	4.14574
1	581	1.29661	2.64599	7	7	0.328871	5.39871	2.64551	-0.664103	0.946573	0.141	4.14574
1	582	0.376647	3.55208	2.5	10.5	0.09587	6.63752	2.95602	-0.88802	0.924235	0.240055	4.14574
1	583	0.862957	1.76508	1	3	0.328366	1.15881	1.69964	0.139624	0.601423	0.796516	3.87352
1	584	0.0230742	2.60496	0	1	0.00878003	0	0.383883	0.0991044	0.99122	1	3.87352
1	585	0.380771	1.75202	1	0	0.178532	2.62625	0	-0.678	1	0.178532	3.87352
1	586	0.876011	1.75202	1	2	0.333333	1.14154	1.14154	0	0.740741	0.703704	3.87352
1	587	0.874461	1.62625	1	2	0.349685	1.14356	1.22982	0.02227	0.71868	0.724976	3.87352
1	588	0.876011	1.75202	1	2	0.333333	1.14154	1.14154	0	0.740741	0.703704	3.87352
1	589	0.811203	3.35622	1	2	0.194653	1.23274	0.595908	-0.213676	0.901081	0.477665	2.98035
1	590	0.128693	4.72589	0.666667	4.33333	0.0265097	5.18027	0.916935	-1.43048	0.953657	0.125705	2.98035
1	591	1.58212	3.25645	2	4	0.326981	1.26412	1.22833	-0.0120097	0.69287	0.636168	2.98035
1	592	1.61902	3.22965	3	2	0.33391	1.85298	0.619263	-0.413948	0.954447	0.210732	2.98035
1	593	1.61902	3.23804	2	1	0.333333	1.23532	0.308829	-0.310865	0.962963	0.259259	2.98035
1	594	1.05166	3.30946	1	3	0.241144	0.950882	0.906494	-0.0148937	0.753134	0.668382	2.98035
1	595	1.61902	3.23804	3	1	0.333333	1.85298	0.308829	-0.518108	0.987654	0.111111	2.98035
1	596	0.773667	4.05736	1.5	3.5	0.160145	1.93882	0.862629	-0.361094	0.892198	0.382958	2.98035
1	597	0.962592	3.65869	2	5	0.208295	2.07772	1.36661	-0.238601	0.837407	0.44599	2.98035
1	598	0.0663633	4.79069	0	1	0.0136633	0	0.208738	0.0700381	0.986337	1	2.98035
1	599	0.907507	3.32529	2	1	0.214399	2.20384	0.300725	-0.638553	0.990145	0.11819	2.98035
1	600	0.799147	3.88196	1	3	0.170718	1.25133	0.772806	-0.160561	0.862389	0.527056	2.98035
1	601	0.988895	3.2001	0	2	0.23607	0	0.62498	0.2097	0.58359	1	2.98035
1	602	1.59148	3.23731	2	3	0.329582	1.25669	0.926695	-0.110723	0.795649	0.531664	2.98035
1	603	0.751298	4.06527	0	5	0.155982	0	1.22993	0.41268	0.42831	1	2.98035
1	604	0.785438	2.63186	4	4	0.229842	5.0927	1.51984	-0.861815	0.980926	0.0878016	4.14574
1	605	0.801505	2.93	3	4	0.214794	3.74296	1.36519	-0.626925	0.957452	0.174394	3.79275
1	606	1.04613	3.18418	1	7	0.247294	0.955905	2.19837	0.350707	0.37386	0.89696	3.54274
1	607	0.754288	3.00192	1	1	0.200811	1.32575	0.33312	-0.295	0.959675	0.361297	3.36486
1	608	0.623337	3.43793	1	9	0.153484	1.60427	2.61786	0.293336	0.531548	0.811047	3.45539
1	609	0.76392	3.04201	3	3	0.200719	3.92711	0.986192	-0.813562	0.982818	0.099765	3.61487
1	610	0.747993	3.08686	2	5	0.195051	2.67382	1.61977	-0.291588	0.860375	0.409622	3.61487
1	611	0.629546	2.93485	1	6	0.176621	1.58845	2.0444	0.124096	0.641814	0.743434	3.67418
1	612	1.5755	3.10138	2	2	0.33687	1.26944	0.644874	-0.216255	0.88572	0.413695	2.88809
1	613	0.67137	3.88235	1	1	0.147433	1.48949	0.257576	-0.43047	0.978263	0.27313	2.86179
1	614	0.529666	2.37319	1	0	0.182464	1.88798	0	-0.633309	1	0.182464	2.98114
1	615	0.529666	3.03012	1	0	0.148791	1.88798	0	-0.633309	1	0.148791	2.98114
1	616	0.529666	3.03012	1	0	0.148791	1.88798	0	-0.633309	1	0.148791	2.98114
1	617	0.77549	1.55098	1	0	0.333333	1.28951	0	-0.343415	1	0.333333	3.75496
1	618	0.392713	1.59702	1	0	0.19737	2.54639	0	-0.678141	1	0.19737	3.75496
1	619	0.897969	1.31512	1	0	0.405754	1.11362	0	-0.296574	1	0.405754	3.75496
1	620	0.346079	1.98039	1	0	0.148757	2.88951	0	-0.769519	1	0.148757	3.75496
1	621	0.392713	1.59702	1	0	0.19737	2.54639	0	-0.678141	1	0.19737	3.75496
1	622	0.392713	1.59702	1	0	0.19737	2.54639	0	-0.678141	1	0.19737	3.75496
1	623	0.156804	4.69936	1	3	0.0322897	6.3774	0.638385	-1.92561	0.99401	0.123036	2.98035
1	624	1.61902	3.23804	1	2	0.333333	0.617659	0.617659	0	0.740741	0.703704	2.98035
1	625	1.43691	2.87382	5	6	0.333333	3.47969	2.08781	-0.366983	0.877915	0.288997	3.79275
1	626	1.45955	2.84439	7	7	0.33912	4.79599	2.46099	-0.615648	0.936607	0.160865	3.79275
1	627	0.128613	2.86725	1	4	0.04293	7.77528	1.39506	-1.68222	0.983102	0.196995	3.79275
1	628	1.30508	2.4625	7	2	0.346397	5.36366	0.812183	-1.09787	0.998709	0.0104947	4.14574
1	629	0.730573	2.53915	3	8	0.223436	4.10636	3.15066	-0.235523	0.783399	0.460024	4.0578
1	630	1.12991	2.60003	5	5	0.30293	4.42511	1.92305	-0.616605	0.950462	0.15534	4.0578
1	631	1.24332	2.48663	5	4	0.333333	4.0215	1.6086	-0.594633	0.957578	0.144846	4.0578
1	632	1.05888	2.66795	4	10	0.284123	3.77759	3.7482	-0.00724287	0.635815	0.594776	4.0578
1	633	1.20308	2.48392	6	10	0.326304	4.98719	4.0259	-0.2387	0.75719	0.428975	4.02718
1	634	0.56724	3.11936	3	6	0.153865	5.28877	1.92347	-0.835648	0.963071	0.149218	4.02718
1	635	0.307844	3.39082	3.16667	13.8333	0.0832311	10.2866	4.07964	-1.54127	0.958698	0.144242	4.02718
1	636	0.583687	2.59781	2	5	0.183463	3.42649	1.9247	-0.372915	0.879202	0.377362	4.02718
1	637	1.29953	2.62679	5	7	0.33098	3.84753	2.66485	-0.285276	0.826958	0.361758	4.14574
1	638	1.31456	2.62912	5	2	0.333333	3.80355	0.76071	-0.733967	0.993141	0.0452675	4.14574
1	639	1.14459	2.67133	5	6	0.299952	4.36837	2.24608	-0.511921	0.92183	0.210199	4.14574
1	640	1.24208	2.63857	4.5	8.5	0.32007	3.62296	3.22144	-0.0968492	0.691825	0.523443	4.14574
1	641	1.11105	2.97418	5	10	0.271967	4.50025	3.36227	-0.285661	0.79916	0.387756	3.98368
1	642	1.4428	3.01716	5	2	0.323501	3.46548	0.662875	-0.775995	0.994201	0.0398496	3.61163
1	643	1.10765	3.07779	5.5	7.5	0.264644	4.96548	2.43682	-0.715089	0.932859	0.172836	3.53615
1	644	0.384765	0.769531	0	0	0.333333	0	0	0	1	1	4.35087
1	645	0.189413	0.77818	0	0	0.195757	0	0	0	1	1	4.43913
1	646	0.197432	0.777156	0	1	0.20258	0	1.28674	0.289863	0.79742	1	4.43913
1	647	0.189413	0.77818	0	0	0.195757	0	0	0	1	1	4.43913
1	648	0.192584	0.758071	0	1	0.20258	0	1.31914	0.289863	0.79742	1	4.55089
1	649	0.523468	2.01568	1	0	0.206159	1.91034	0	-0.475644	1	0.206159	4.01631
1	650	0.525301	2.02057	3	1	0.206334	5.71101	0.494909	-1.29873	0.998187	0.0297002	4.01631
1	651	0.829071	2.40593	2	4	0.256282	2.41234	1.66256	-0.204947	0.820505	0.480907	3.65841
1	652	0.507554	2.52461	2	5	0.16739	3.94047	1.9805	-0.535742	0.903205	0.332238	3.65841
1	653	0.202805	0.797119	0	2	0.20282	0	2.50904	0.52441	0.635496	1	4.7845
1	654	0.382928	0.777531	2	2	0.32998	5.22291	2.57224	-0.554011	0.891847	0.401446	4.7845
1	655	0.159731	0.735708	0	0	0.178383	0	0	0	1	1	4.55089
1	656	0.2113	0.732531	1	0	0.223875	4.7326	0	-1.03993	1	0.223875	4.55089
1	657	0.0140105	1.08955	0.5	1.5	0.0126957	35.6875	1.37671	-7.53936	0.987304	0.0252302	4.55089
1	658	0.367854	0.735708	1	0	0.333333	2.71847	0	-0.597349	1	0.333333	4.55089
1	659	0.367854	0.735708	0	0	0.333333	0	0	0	1	1	4.55089
1	660	0.38237	0.776704	1	1	0.329893	2.61526	1.28749	-0.277516	0.891171	0.550956	4.7845
1	661	0.167966	0.77364	0	0	0.178383	0	0	0	1	1	4.7845
1	662	1.53754	3.45487	5	2	0.307976	3.25194	0.578892	-0.855884	0.995604	0.0322604	3.12315
1	663	0.763674	3.89662	2	6	0.163868	2.61892	1.5398	-0.345816	0.870357	0.386562	3.12051
1	664	0.882843	3.30583	3.5	2.5	0.210769	3.96447	0.75624	-0.987723	0.988723	0.0665251	3.2481
1	665	0.87312	3.30833	2	2	0.208808	2.29064	0.604535	-0.51858	0.969286	0.194474	3.25139
1	666	1.59864	3.25396	2	4	0.32944	1.25106	1.22927	-0.00674627	0.688052	0.641098	3.23036
1	667	1.47944	3.1065	3	5	0.322604	2.02779	1.60953	-0.122253	0.762965	0.505205	3.42129
1	668	0.671864	3.57344	2	9	0.15826	2.97679	2.51858	-0.126103	0.753361	0.538857	3.63365
1	669	1.09626	2.77789	4	4	0.282968	3.64878	1.43994	-0.556358	0.954282	0.16435	3.97016
1	670	0.665328	2.71933	1	3	0.196572	1.50302	1.10321	-0.0964369	0.824443	0.583334	4.14574
1	671	1.03226	2.6731	3.66667	6.33333	0.278587	3.55207	2.36929	-0.285299	0.824555	0.382265	4.14574
1	672	0.0260243	0.0538955	0	1	0.32563	0	18.5544	3.41979	0.67437	1	5.42561
1	673	0.0146031	0.0599952	0	0	0.195757	0	0	0	1	1	5.42561
1	674	0.971387	1.89284	1	1	0.339144	1.02946	0.528307	-0.135957	0.884981	0.56327	3.68609
1	675	0.992172	2.14115	5	7	0.316652	5.03945	3.26927	-0.341591	0.853987	0.321453	5.18217
1	676	0.323376	2.83006	0.5	8.5	0.102547	1.54619	3.00347	0.281212	0.571853	0.622338	5.18217
1	677	0.486677	2.66828	2	2	0.154258	4.1095	0.749547	-0.648368	0.987016	0.115107	5.18217
1	678	0.663681	2.47604	4	2	0.211382	6.02699	0.807742	-1.00716	0.997914	0.0207112	5.18217
1	679	0.511629	2.64333	1.5	6.5	0.162167	2.93181	2.45902	-0.0912341	0.746128	0.569207	5.18217
1	680	0.894121	2.07353	6.5	8.5	0.301289	7.26971	4.09928	-0.611795	0.907593	0.20789	5.18217
1	681	1.05165	2.06215	4	6	0.337738	3.80354	2.90958	-0.172507	0.77776	0.452766	5.18217
1	682	0.930365	2.47414	6.5	10.5	0.273274	6.9865	4.24389	-0.572978	0.889461	0.232963	4.78659
1	683	0.7025	1.78348	2	3	0.282585	2.84698	1.68211	-0.299709	0.859183	0.435673	3.88667
1	684	1.31456	2.62817	6	1	0.333414	4.56426	0.380492	-1.00917	0.999542	0.00686797	4.14574
1	685	1.20965	2.46849	6	4	0.328875	4.96011	1.62042	-0.829288	0.981815	0.0720887	4.02718
1	686	0.627003	2.56442	0	2	0.196465	0	0.779905	0.19366	0.645668	1	4.02718
1	687	0.649739	2.5476	3.5	3.5	0.203212	5.38678	1.37384	-0.996464	0.979877	0.0944109	4.02718
1	688	0.919031	2.50404	4	9	0.268481	4.35241	3.59419	-0.188276	0.745301	0.477538	4.02718
1	689	0.529437	2.73688	1.75	5.25	0.16209	3.3054	1.91824	-0.41483	0.853584	0.4155	3.34391
1	690	0.700263	2.70328	2	5	0.205745	2.85607	1.8496	-0.293272	0.841944	0.439037	3.43186
1	691	0.823674	3.18527	2	3	0.205459	2.42814	0.941837	-0.423195	0.937801	0.273937	3.51211
1	692	1.4217	2.88429	3.83333	9.16667	0.330168	2.6963	3.17814	0.127041	0.523409	0.699987	3.79275
1	693	1.01488	3.17773	3	12	0.242064	2.95601	3.77628	0.216273	0.490165	0.741784	3.79275
1	694	1.37243	2.8803	7	9	0.322717	5.10044	3.12467	-0.520933	0.89207	0.232989	3.79275
1	695	1.36409	2.9242	3.5	9.5	0.318096	2.56581	3.24875	0.180063	0.482485	0.734256	3.79275
1	696	1.27206	2.65966	7.5	12.5	0.323538	5.89593	4.69985	-0.288509	0.765135	0.393633	4.14574
1	697	1.21915	2.70222	6.5	9.5	0.3109	5.33157	3.51563	-0.438024	0.854299	0.289277	4.14574
1	698	1.30251	2.62116	6.5	7.5	0.331962	4.99036	2.86132	-0.513548	0.898432	0.226532	4.14574
1	699	1.17723	2.7282	6	3	0.301433	5.09673	1.09963	-0.964147	0.995578	0.0259023	4.14574
1	700	1.2779	2.63654	7	6	0.326459	5.47773	2.27571	-0.772363	0.969413	0.0939009	4.14574
1	701	1.27244	2.69935	7	10	0.320369	5.50126	3.7046	-0.440855	0.856654	0.284977	4.0754
1	702	0.928664	2.89742	6.33333	11.6667	0.242719	6.81983	4.02657	-0.673767	0.901896	0.212842	4.14574
1	703	0.695754	3.1022	3	4	0.183192	4.31187	1.28941	-0.729052	0.975405	0.120373	4.14574
1	704	0.681667	3.11923	4	1	0.179344	5.86797	0.320592	-1.33809	0.999814	0.00443054	4.14574
1	705	0.668833	3.27485	2	0	0.169596	2.99029	0	-0.72129	1	0.0287627	4.14574
1	706	1.31456	2.62912	3	0	0.333333	2.28213	0	-0.550475	1	0.037037	4.14574
1	707	0.835549	3.10814	3	0	0.21187	3.59045	0	-0.866058	1	0.00951062	4.14574
1	708	0.93093	2.89202	5	3	0.243511	5.37097	1.03734	-1.04532	0.996339	0.0244188	4.14574
1	709	0.831915	3.11177	4	1	0.210949	4.80818	0.32136	-1.08227	0.999582	0.00823007	4.14574
1	710	1.32392	2.61976	2	0	0.335707	1.51066	0	-0.364388	1	0.112699	4.14574
1	711	0.63675	3.29031	4	1	0.162144	6.2819	0.303923	-1.44195	0.999888	0.00300772	4.14574
1	712	0.556401	3.11515	2.5	9.5	0.151544	4.49316	3.04961	-0.327083	0.817729	0.416018	4.41341
